# Supplementary material for: KLF4-mediated upregulation of the NKG2D ligand MICA in acute myeloid leukemia: a novel therapeutic target identified by enChIP
Source: Cell Commun Signal. 2023 May 4;21:94. doi: 10.1186/s12964-023-01118-z (PMC10157933; doi:10.1186/s12964-023-01118-z)
Supplement: Supplementary file 2 — Additional file 1. [file 12964_2023_1118_MOESM1_ESM.zip]

Archive with 9 entries (9 files):
- Legends Supplememtary Figures_ESM.docx
- supp-1A.jpg
- supp-1B.jpg
- supp-2.jpg
- supp-3.jpg
- supp-4.jpg
- supp-5.jpg
- supp-6A.jpg
- supp-6B.jpg
