# Supplementary material for: KLF4-mediated upregulation of the NKG2D ligand MICA in acute myeloid leukemia: a novel therapeutic target identified by enChIP
Source: Cell Commun Signal. 2023 May 4;21:94. doi: 10.1186/s12964-023-01118-z (PMC10157933; doi:10.1186/s12964-023-01118-z)
Supplement: Supplementary file 3 — Additional file 2. [file 12964_2023_1118_MOESM2_ESM.xlsx]

## Sheet: all_feature_table
feature_id	Uniprot accessions	Protein names	Gene names	Fasta headers	pca1	pca2	rank.MicaVsGfp	MicaHdaci.RR1	MicaHdaci.RR2	MicaHdaci.RR3
PG 0	P00403;A0A343R0H2;A0A342DHX4;A0A1X7RBF7;A0A1W6ER68;A0A1V0MCS7;A0A1S6M799;A0A1L7NY43;A0A1J0QNY7;A0A1J0QL53;A0A1I9S095;A0A346LZU9;A0A345ALL9;A0A1B1LLS4;A0A343FXU3;A0A343GFQ9;A0A343UE68;A0A343UAQ9;A0A343SU82;A0A343SEV6;A0A343RU73;A0A342LG30;A0A342Y5A4;A0A342Y6A5;G9LHJ5;V9JPM6;L7NVC9;K7X9X2;I6UIH6;G9LKX8;K9M370;A0A1J0PNZ2;A0A342YDT1;H9SA70;A0A342Y881;G9LB98;A0A343ECF4;A0A343E999;A0A343E4Y3;A0A343E1A9…	Cytochrome c oxidase subunit 2	MT-CO2;COX2;COII;cox2	sp|P00403|COX2_HUMAN Cytochrome c oxidase subunit 2 OS=Homo sapiens OX=9606 GN=MT-CO2 PE=1 SV=1;tr|A0A343R0H2|A0A343R0H2_HUMAN Cytochrome c oxidase subunit 2 OS=Homo sapiens OX=9606 GN=COX2 PE=3 SV=1;tr|A0A342DHX4|A0A342DHX4_HUMAN Cytochrome c oxidase subu	0.0145329	0.0326074	533	0	28.6034	0
PG 1	Q96A72;A0A023T6R1;P61326;F5H6N1;F5H6P7;P61326-2	Protein mago nashi homolog 2;Protein mago nashi homolog	MAGOHB;FLJ10292;MAGOH	sp|Q96A72|MGN2_HUMAN Protein mago nashi homolog 2 OS=Homo sapiens OX=9606 GN=MAGOHB PE=1 SV=1;tr|A0A023T6R1|A0A023T6R1_HUMAN Mago nashi protein OS=Homo sapiens OX=9606 GN=FLJ10292 PE=2 SV=1;sp|P61326|MGN_HUMAN Protein mago nashi homolog OS=Homo sapiens OX=	0.00954474	0.00162637	1250	29.912	30.4087	29.5647
PG 2	Q9Y5S9;A0A023T787;Q9Y5S9-2;A0A0J9YW13	RNA-binding protein 8A	RBM8A;RBM8	sp|Q9Y5S9|RBM8A_HUMAN RNA-binding protein 8A OS=Homo sapiens OX=9606 GN=RBM8A PE=1 SV=1;tr|A0A023T787|A0A023T787_HUMAN RNA-binding protein 8A OS=Homo sapiens OX=9606 GN=RBM8 PE=2 SV=1;sp|Q9Y5S9-2|RBM8A_HUMAN Isoform 2 of RNA-binding protein 8A OS=Homo sapi	0.0168711	-0.022465	317	27.5921	27.9018	28.4526
PG 3	Q99613;B4DVQ5;A1KYQ7;A0A024QYU9;Q99613-2;B5ME19;B4DRU0;B4DVU3;B4DDN4;B4E2Z6;B3KNZ4;A0A024QYX7	Eukaryotic translation initiation factor 3 subunit C;Eukaryotic translation initiation factor 3 subunit C-like protein	EIF3C;EIF3CL	sp|Q99613|EIF3C_HUMAN Eukaryotic translation initiation factor 3 subunit C OS=Homo sapiens OX=9606 GN=EIF3C PE=1 SV=1;tr|B4DVQ5|B4DVQ5_HUMAN Eukaryotic translation initiation factor 3 subunit C OS=Homo sapiens OX=9606 GN=EIF3C PE=2 SV=1;tr|A1KYQ7|A1KYQ7_HU	-0.0154099	0.00309037	900	30.325	30.5257	30.0981
PG 5	P98179;A0A024QYX3	RNA-binding protein 3	RBM3	sp|P98179|RBM3_HUMAN RNA-binding protein 3 OS=Homo sapiens OX=9606 GN=RBM3 PE=1 SV=1;tr|A0A024QYX3|A0A024QYX3_HUMAN RNA binding motif (RNP1, RRM) protein 3, isoform CRA_c OS=Homo sapiens OX=9606 GN=RBM3 PE=4 SV=1	-0.0169786	0.00280996	947	30.7695	30.6944	30.3727
PG 7	Q5M775;Q5M775-3;B4E2A4;A0A024QYY9;Q5M775-5;Q5M775-2;Q5M775-4	Cytospin-B	SPECC1	sp|Q5M775|CYTSB_HUMAN Cytospin-B OS=Homo sapiens OX=9606 GN=SPECC1 PE=1 SV=1;sp|Q5M775-3|CYTSB_HUMAN Isoform 3 of Cytospin-B OS=Homo sapiens OX=9606 GN=SPECC1;tr|B4E2A4|B4E2A4_HUMAN cDNA FLJ53275, highly similar to Homo sapiens spectrin domain with coiled-	-0.00474563	-0.0363078	423	0	33.6794	0
PG 9	P31040;A0A024QZ30;B4DYN5;P31040-2;A0A494C1T6;A0A087X1I3;Q0QF12;D6RFM5;P31040-3	Succinate dehydrogenase [ubiquinone] flavoprotein subunit, mitochondrial	SDHA	sp|P31040|SDHA_HUMAN Succinate dehydrogenase [ubiquinone] flavoprotein subunit, mitochondrial OS=Homo sapiens OX=9606 GN=SDHA PE=1 SV=2;tr|A0A024QZ30|A0A024QZ30_HUMAN Succinate dehydrogenase [ubiquinone] flavoprotein subunit, mitochondrial OS=Homo sapiens	0.00444422	-0.00343757	602	0	27.5594	0
PG 10	Q14254;Q6FG43;J3QLD9;A0A024QZ62;E7EMK3;Q9BTI6;K7EKW9	Flotillin-2	FLOT2;hCG_1998851	sp|Q14254|FLOT2_HUMAN Flotillin-2 OS=Homo sapiens OX=9606 GN=FLOT2 PE=1 SV=2;tr|Q6FG43|Q6FG43_HUMAN Flotillin OS=Homo sapiens OX=9606 GN=FLOT2 PE=2 SV=1;tr|J3QLD9|J3QLD9_HUMAN Flotillin OS=Homo sapiens OX=9606 GN=FLOT2 PE=1 SV=1;tr|A0A024QZ62|A0A024QZ62_HU	0.0638912	-0.00555642	25	0	26.3311	25.6297
PG 11	P09972;B7Z1N6;B7Z1Y2;A0A024QZ64;B7Z3K9;B7Z1Z9;B7Z3K7;B7Z1L5;A8MVZ9	Fructose-bisphosphate aldolase C;Fructose-bisphosphate aldolase	ALDOC	sp|P09972|ALDOC_HUMAN Fructose-bisphosphate aldolase C OS=Homo sapiens OX=9606 GN=ALDOC PE=1 SV=2;tr|B7Z1N6|B7Z1N6_HUMAN Fructose-bisphosphate aldolase OS=Homo sapiens OX=9606 PE=2 SV=1;tr|B7Z1Y2|B7Z1Y2_HUMAN Fructose-bisphosphate aldolase OS=Homo sapiens	0.0495192	-0.018706	542	0	25.0714	27.3498
PG 15	Q07020;G3V203;A0A024QZD1;J3QQ67;Q0QEW2;H0YHA7;Q07020-2;F8VYV2;B4DDY5;A0A075B7A0;F8VUA6	60S ribosomal protein L18	RPL18	sp|Q07020|RL18_HUMAN 60S ribosomal protein L18 OS=Homo sapiens OX=9606 GN=RPL18 PE=1 SV=2;tr|G3V203|G3V203_HUMAN 60S ribosomal protein L18 OS=Homo sapiens OX=9606 GN=RPL18 PE=1 SV=1;tr|A0A024QZD1|A0A024QZD1_HUMAN Ribosomal protein L18, isoform CRA_c OS=Hom	-0.0175924	0.00340328	804	33.4223	32.9599	32.5215
PG 16	P08621;A0A024QZD5;A8KAQ5;P08621-2	U1 small nuclear ribonucleoprotein 70 kDa	SNRNP70;SNRP70	sp|P08621|RU17_HUMAN U1 small nuclear ribonucleoprotein 70 kDa OS=Homo sapiens OX=9606 GN=SNRNP70 PE=1 SV=2;tr|A0A024QZD5|A0A024QZD5_HUMAN U1 small nuclear ribonucleoprotein 70 kDa OS=Homo sapiens OX=9606 GN=SNRP70 PE=4 SV=1;tr|A8KAQ5|A8KAQ5_HUMAN U1 small	-0.0138307	0.00322391	1126	30.8303	31.3475	30.7492
PG 18	P19367;B4DG62;A8K7J7;A0A024QZK7;Q59FD4;B3KXY9;P19367-4;P19367-2;P19367-3;B3KRA9	Hexokinase-1;Hexokinase	HK1	sp|P19367|HXK1_HUMAN Hexokinase-1 OS=Homo sapiens OX=9606 GN=HK1 PE=1 SV=3;tr|B4DG62|B4DG62_HUMAN Hexokinase OS=Homo sapiens OX=9606 PE=2 SV=1;tr|A8K7J7|A8K7J7_HUMAN Hexokinase OS=Homo sapiens OX=9606 PE=2 SV=1;tr|A0A024QZK7|A0A024QZK7_HUMAN Hexokinase OS=	0.0124792	0.0449745	1447.5	0	0	26.5764
PG 19	P31942;A0A024QZK8;P31942-2;Q53F48;P31942-3;B4DHY1	Heterogeneous nuclear ribonucleoprotein H3	HNRNPH3;HNRPH3	sp|P31942|HNRH3_HUMAN Heterogeneous nuclear ribonucleoprotein H3 OS=Homo sapiens OX=9606 GN=HNRNPH3 PE=1 SV=2;tr|A0A024QZK8|A0A024QZK8_HUMAN Heterogeneous nuclear ribonucleoprotein H3 (2H9), isoform CRA_a OS=Homo sapiens OX=9606 GN=HNRPH3 PE=4 SV=1;sp|P319	-0.0147744	0.00174741	1201	34.52	34.1891	34.0734
PG 20	P53992;B4DSN3;A0A024QZM6;G5EA31	Protein transport protein Sec24C	SEC24C	sp|P53992|SC24C_HUMAN Protein transport protein Sec24C OS=Homo sapiens OX=9606 GN=SEC24C PE=1 SV=3;tr|B4DSN3|B4DSN3_HUMAN cDNA FLJ60345, highly similar to Protein transport protein Sec24C OS=Homo sapiens OX=9606 PE=2 SV=1;tr|A0A024QZM6|A0A024QZM6_HUMAN SEC	0.00340111	-0.0129499	1200	26.8762	27.0205	27.186
PG 21	Q8WXX5;A0A024QZN2	DnaJ homolog subfamily C member 9	DNAJC9;hCG_2024613	sp|Q8WXX5|DNJC9_HUMAN DnaJ homolog subfamily C member 9 OS=Homo sapiens OX=9606 GN=DNAJC9 PE=1 SV=1;tr|A0A024QZN2|A0A024QZN2_HUMAN HCG2024613, isoform CRA_a OS=Homo sapiens OX=9606 GN=hCG_2024613 PE=4 SV=1	0.00450822	-0.0128268	1324	27.6526	27.3812	28.4961
PG 22	P18206;P18206-2;B3KXA2;A0A384NYN5;A0A024QZN4;V9HWK2;B4E3Q9;B4DKC9	Vinculin	VCL;HEL114	sp|P18206|VINC_HUMAN Vinculin OS=Homo sapiens OX=9606 GN=VCL PE=1 SV=4;sp|P18206-2|VINC_HUMAN Isoform 1 of Vinculin OS=Homo sapiens OX=9606 GN=VCL;tr|B3KXA2|B3KXA2_HUMAN Metavinculin OS=Homo sapiens OX=9606 PE=2 SV=1;tr|A0A384NYN5|A0A384NYN5_HUMAN Metavinc	0.0256497	-0.0217057	425	0	29.2397	0
PG 24	P45880;A0A0A0MR02;A0A024QZT0;A0A024QZN9;P45880-2;P45880-1;B4DKM5;Q5JSD2;Q5JSD1	Voltage-dependent anion-selective channel protein 2	VDAC2	sp|P45880|VDAC2_HUMAN Voltage-dependent anion-selective channel protein 2 OS=Homo sapiens OX=9606 GN=VDAC2 PE=1 SV=2;tr|A0A0A0MR02|A0A0A0MR02_HUMAN Outer mitochondrial membrane protein porin 2 (Fragment) OS=Homo sapiens OX=9606 GN=VDAC2 PE=1 SV=1;tr|A0A024	-0.00985406	-0.00950773	233	27.7693	27.3249	27.7561
PG 25	Q9P0M6;Q9HA11;A0A024QZP6;Q5SQT3	Core histone macro-H2A.2;Histone H2A;Core histone macro-H2A	H2AFY2	sp|Q9P0M6|H2AW_HUMAN Core histone macro-H2A.2 OS=Homo sapiens OX=9606 GN=MACROH2A2 PE=1 SV=3;tr|Q9HA11|Q9HA11_HUMAN Histone H2A OS=Homo sapiens OX=9606 PE=2 SV=1;tr|A0A024QZP6|A0A024QZP6_HUMAN Core histone macro-H2A OS=Homo sapiens OX=9606 GN=H2AFY2 PE=4 S	0.051948	-0.014021	85	0	0	27.0227
PG 26	Q96EB6;I1Y8W7;A8K128;A0A024QZQ1;B3KNK3;B0QZ35;E9PC49;Q96EB6-2	NAD-dependent protein deacetylase sirtuin-1;SirtT1 75 kDa fragment	SIRT1	sp|Q96EB6|SIR1_HUMAN NAD-dependent protein deacetylase sirtuin-1 OS=Homo sapiens OX=9606 GN=SIRT1 PE=1 SV=2;tr|I1Y8W7|I1Y8W7_HUMAN Sirtuin 1 (Fragment) OS=Homo sapiens OX=9606 GN=SIRT1 PE=2 SV=1;tr|A8K128|A8K128_HUMAN cDNA FLJ76335, highly similar to Homo	0.0133102	0.0240976	434	0	0	0
PG 28	Q9BRX2;A0A024QZR3;B3KPC1	Protein pelota homolog	PELO;hCG_2002731	sp|Q9BRX2|PELO_HUMAN Protein pelota homolog OS=Homo sapiens OX=9606 GN=PELO PE=1 SV=2;tr|A0A024QZR3|A0A024QZR3_HUMAN Protein pelota homolog OS=Homo sapiens OX=9606 GN=hCG_2002731 PE=3 SV=1;tr|B3KPC1|B3KPC1_HUMAN Protein pelota homolog OS=Homo sapiens OX=96	0.0236276	0.00919698	1447.5	0	26.1739	26.463
PG 32	Q13155;A8MU58;B2R7M3;A0A024QZY1;Q13155-2	Aminoacyl tRNA synthase complex-interacting multifunctional protein 2	AIMP2;JTV1	sp|Q13155|AIMP2_HUMAN Aminoacyl tRNA synthase complex-interacting multifunctional protein 2 OS=Homo sapiens OX=9606 GN=AIMP2 PE=1 SV=2;tr|A8MU58|A8MU58_HUMAN Aminoacyl tRNA synthase complex-interacting multifunctional protein 2 OS=Homo sapiens OX=9606 GN=A	0.0321173	-0.0063097	516	0	27.3585	26.895
PG 34	Q01581;Q8N995;A0A024R059	Hydroxymethylglutaryl-CoA synthase, cytoplasmic	HMGCS1	sp|Q01581|HMCS1_HUMAN Hydroxymethylglutaryl-CoA synthase, cytoplasmic OS=Homo sapiens OX=9606 GN=HMGCS1 PE=1 SV=2;tr|Q8N995|Q8N995_HUMAN 3-hydroxy-3-methylglutaryl coenzyme A synthase OS=Homo sapiens OX=9606 PE=2 SV=1;tr|A0A024R059|A0A024R059_HUMAN 3-hydro	-0.00688435	-0.0319803	583	0	0	0
PG 36	O75694;E9PF10;A0A024R071;B4DLT2;O75694-2	Nuclear pore complex protein Nup155	NUP155	sp|O75694|NU155_HUMAN Nuclear pore complex protein Nup155 OS=Homo sapiens OX=9606 GN=NUP155 PE=1 SV=1;tr|E9PF10|E9PF10_HUMAN Nuclear pore complex protein Nup155 OS=Homo sapiens OX=9606 GN=NUP155 PE=1 SV=1;tr|A0A024R071|A0A024R071_HUMAN Nucleoporin 155kDa,	0.0466995	0.0698743	1257	0	27.096	28.3345
PG 38	O43865;A0A024R0A8;Q96HN2;Q96HN2-2;Q6ZMM9;Q2NKW8;H0Y8B3;Q6ZNS6;V5YQL4;O43865-2;Q96HN2-4;Q96HN2-3	Putative adenosylhomocysteinase 2;Adenosylhomocysteinase;Putative adenosylhomocysteinase 3	AHCYL1;AHCYL2;FGFR2-AHCYL1	sp|O43865|SAHH2_HUMAN S-adenosylhomocysteine hydrolase-like protein 1 OS=Homo sapiens OX=9606 GN=AHCYL1 PE=1 SV=2;tr|A0A024R0A8|A0A024R0A8_HUMAN Adenosylhomocysteinase OS=Homo sapiens OX=9606 GN=AHCYL1 PE=2 SV=1;sp|Q96HN2|SAHH3_HUMAN Adenosylhomocysteinase	0.0148001	-0.016688	623	0	26.7488	0
PG 39	Q13423;A0A590UK15;Q2TB59;A0A024R0C3;A0A590UJM2;A0A590UK29;E9PCX7;D6RHU2;A0A590UJA4;A0A590UKC7;D6RAI5;A0A590UJI3	NAD(P) transhydrogenase, mitochondrial	NNT	sp|Q13423|NNTM_HUMAN NAD(P) transhydrogenase, mitochondrial OS=Homo sapiens OX=9606 GN=NNT PE=1 SV=3;tr|A0A590UK15|A0A590UK15_HUMAN Proton-translocating NAD(P)(+) transhydrogenase OS=Homo sapiens OX=9606 GN=NNT PE=1 SV=1;tr|Q2TB59|Q2TB59_HUMAN Proton-trans	0.0233938	0.00856789	1447.5	0	27.1831	25.3096
PG 40	O75534;Q9GZV0;A0A024R0K2;A0A024R0E2;O75534-2;O75534-3;O75534-4;E9PLT0;Q96L66	Cold shock domain-containing protein E1	CSDE1;UNR	sp|O75534|CSDE1_HUMAN Cold shock domain-containing protein E1 OS=Homo sapiens OX=9606 GN=CSDE1 PE=1 SV=2;tr|Q9GZV0|Q9GZV0_HUMAN cDNA FLJ12454 fis, clone NT2RM1000555, highly similar to UNR PROTEIN OS=Homo sapiens OX=9606 PE=2 SV=1;tr|A0A024R0K2|A0A024R0K2_	-0.0120291	0.00290782	917	27.8585	28.3152	28.4383
PG 44	Q8N7H5;A0A024R0H6;Q8N7H5-3;Q8N7H5-2;B4DGJ5	RNA polymerase II-associated factor 1 homolog	PAF1	sp|Q8N7H5|PAF1_HUMAN RNA polymerase II-associated factor 1 homolog OS=Homo sapiens OX=9606 GN=PAF1 PE=1 SV=2;tr|A0A024R0H6|A0A024R0H6_HUMAN RNA polymerase II-associated factor 1 homolog OS=Homo sapiens OX=9606 GN=PAF1 PE=3 SV=1;sp|Q8N7H5-3|PAF1_HUMAN Isofo	0.0330648	-0.0414786	213	0	25.8838	0
PG 45	Q9BQA1;A0A024R0H7;Q9BQA1-2;H0Y711	Methylosome protein 50	WDR77	sp|Q9BQA1|MEP50_HUMAN Methylosome protein 50 OS=Homo sapiens OX=9606 GN=WDR77 PE=1 SV=1;tr|A0A024R0H7|A0A024R0H7_HUMAN Testis tissue sperm-binding protein Li 44a OS=Homo sapiens OX=9606 GN=WDR77 PE=2 SV=1;sp|Q9BQA1-2|MEP50_HUMAN Isoform 2 of Methylosome pr	-0.00570778	0.024958	243	28.6348	28.9692	29.1398
PG 47	Q3ZCQ8;Q0VAB1;A0A024R0M6;Q3ZCQ8-2;M0R1Y4;M0R003;Q3ZCQ8-3	Mitochondrial import inner membrane translocase subunit TIM50	TIMM50	sp|Q3ZCQ8|TIM50_HUMAN Mitochondrial import inner membrane translocase subunit TIM50 OS=Homo sapiens OX=9606 GN=TIMM50 PE=1 SV=2;tr|Q0VAB1|Q0VAB1_HUMAN Mitochondrial import inner membrane translocase subunit TIM50 OS=Homo sapiens OX=9606 GN=TIMM50 PE=2 SV=1	0.0678084	0.0397059	722	0	26.4908	27.3237
PG 49	P53041;Q9BPW0;H0YDU8;Q53FR0;A0A024R0Q7;B2R6R6;B4DLP6;B4DDZ8	Serine/threonine-protein phosphatase 5;Serine/threonine-protein phosphatase	PPP5C	sp|P53041|PPP5_HUMAN Serine/threonine-protein phosphatase 5 OS=Homo sapiens OX=9606 GN=PPP5C PE=1 SV=1;tr|Q9BPW0|Q9BPW0_HUMAN Serine/threonine-protein phosphatase (Fragment) OS=Homo sapiens OX=9606 GN=PPP5C PE=2 SV=2;tr|H0YDU8|H0YDU8_HUMAN Serine/threonine	0.0284927	-0.0200826	571	0	26.2179	26.532
PG 51	Q92797;B7Z6F7;A0A024R0R6;A0A087WUE9;Q4LE61;M0R3C7;Q92797-2	Symplekin	SYMPK;SYMPK variant protein	sp|Q92797|SYMPK_HUMAN Symplekin OS=Homo sapiens OX=9606 GN=SYMPK PE=1 SV=2;tr|B7Z6F7|B7Z6F7_HUMAN cDNA FLJ61705, highly similar to Symplekin OS=Homo sapiens OX=9606 PE=2 SV=1;tr|A0A024R0R6|A0A024R0R6_HUMAN Symplekin, isoform CRA_a OS=Homo sapiens OX=9606 G	0.0305572	0.017689	562	0	28.136	27.3925
PG 52	P54920;M0R0Y2;A0A024R0R9;A0A024R0V6;M0R2M1;M0R027	Alpha-soluble NSF attachment protein	NAPA	sp|P54920|SNAA_HUMAN Alpha-soluble NSF attachment protein OS=Homo sapiens OX=9606 GN=NAPA PE=1 SV=3;tr|M0R0Y2|M0R0Y2_HUMAN Alpha-soluble NSF attachment protein OS=Homo sapiens OX=9606 GN=NAPA PE=1 SV=1;tr|A0A024R0R9|A0A024R0R9_HUMAN N-ethylmaleimide-sensit	0.00925018	-0.00706828	479	26.0003	26.978	26.6
PG 57	P61204;P84077;A0A024R3Q0;A0A024R0Y6;B4DJC8;B4DN70;F5H423;B4DEB9;P61204-2;F5H0C7;B4E190	ADP-ribosylation factor 3;ADP-ribosylation factor 1	ARF3;ARF1	sp|P61204|ARF3_HUMAN ADP-ribosylation factor 3 OS=Homo sapiens OX=9606 GN=ARF3 PE=1 SV=2;sp|P84077|ARF1_HUMAN ADP-ribosylation factor 1 OS=Homo sapiens OX=9606 GN=ARF1 PE=1 SV=2;tr|A0A024R3Q0|A0A024R3Q0_HUMAN ADP-ribosylation factor 1, isoform CRA_a OS=Hom	-0.0125324	0.00305336	310	29.7362	30.1466	30.4584
PG 58	Q9BUQ8;B3KY11;A8KA56;A0A024R0Z3	Probable ATP-dependent RNA helicase DDX23	DDX23	sp|Q9BUQ8|DDX23_HUMAN Probable ATP-dependent RNA helicase DDX23 OS=Homo sapiens OX=9606 GN=DDX23 PE=1 SV=3;tr|B3KY11|B3KY11_HUMAN RNA helicase OS=Homo sapiens OX=9606 PE=2 SV=1;tr|A8KA56|A8KA56_HUMAN RNA helicase OS=Homo sapiens OX=9606 PE=2 SV=1;tr|A0A024	0.0448685	0.00539012	1296	0	27.1261	27.1546
PG 60	O95347;A0A024R158;A8K984;B7ZLZ7;B3KMB1;O95347-2;Q05BV1;Q2KQ72;B3KM27	Structural maintenance of chromosomes protein 2;Structural maintenance of chromosomes protein	SMC2;SMC2L1	sp|O95347|SMC2_HUMAN Structural maintenance of chromosomes protein 2 OS=Homo sapiens OX=9606 GN=SMC2 PE=1 SV=2;tr|A0A024R158|A0A024R158_HUMAN Structural maintenance of chromosomes protein OS=Homo sapiens OX=9606 GN=SMC2L1 PE=3 SV=1;tr|A8K984|A8K984_HUMAN S	0.0212218	-0.0425209	911	25.8259	27.2004	27.2564
PG 61	O95758;A0A024R163;O95758-5;O95758-2;O95758-4;O95758-1;O95758-6;O95758-7	Polypyrimidine tract-binding protein 3	PTBP3;ROD1	sp|O95758|PTBP3_HUMAN Polypyrimidine tract-binding protein 3 OS=Homo sapiens OX=9606 GN=PTBP3 PE=1 SV=2;tr|A0A024R163|A0A024R163_HUMAN ROD1 regulator of differentiation 1 (S. pombe), isoform CRA_b OS=Homo sapiens OX=9606 GN=ROD1 PE=4 SV=1;sp|O95758-5|PTBP3	-0.0155485	0.00131166	1053	29.9044	29.682	29.2124
PG 62	Q09161;A0A024R179	Nuclear cap-binding protein subunit 1	NCBP1	sp|Q09161|NCBP1_HUMAN Nuclear cap-binding protein subunit 1 OS=Homo sapiens OX=9606 GN=NCBP1 PE=1 SV=1;tr|A0A024R179|A0A024R179_HUMAN Nuclear cap binding protein subunit 1, 80kDa, isoform CRA_a OS=Homo sapiens OX=9606 GN=NCBP1 PE=3 SV=1	0.0264208	-0.0124127	1239	25.961	26.8258	26.7217
PG 63	P22314;A0A024R1A3;P22314-2	Ubiquitin-like modifier-activating enzyme 1	UBA1;UBE1	sp|P22314|UBA1_HUMAN Ubiquitin-like modifier-activating enzyme 1 OS=Homo sapiens OX=9606 GN=UBA1 PE=1 SV=3;tr|A0A024R1A3|A0A024R1A3_HUMAN Ubiquitin-activating enzyme E1 OS=Homo sapiens OX=9606 GN=UBE1 PE=2 SV=1;sp|P22314-2|UBA1_HUMAN Isoform 2 of Ubiquitin	-0.0133486	0.00331351	992	27.7583	28.0889	28.3393
PG 65	Q13356;Q13356-2;B4DRD4;A8K0I0;A0A024R1C1	Peptidyl-prolyl cis-trans isomerase-like 2	PPIL2	sp|Q13356|PPIL2_HUMAN RING-type E3 ubiquitin-protein ligase PPIL2 OS=Homo sapiens OX=9606 GN=PPIL2 PE=1 SV=1;sp|Q13356-2|PPIL2_HUMAN Isoform 2 of RING-type E3 ubiquitin-protein ligase PPIL2 OS=Homo sapiens OX=9606 GN=PPIL2;tr|B4DRD4|B4DRD4_HUMAN cDNA FLJ57	0.0284545	0.00545129	459	0	0	25.9682
PG 69	Q9UBB9;Q8N523;A0A024R1I7;B4DPE5;B4DSX8	Tuftelin-interacting protein 11	TFIP11	sp|Q9UBB9|TFP11_HUMAN Tuftelin-interacting protein 11 OS=Homo sapiens OX=9606 GN=TFIP11 PE=1 SV=1;tr|Q8N523|Q8N523_HUMAN Tuftelin-interacting protein 11 OS=Homo sapiens OX=9606 GN=TFIP11 PE=2 SV=1;tr|A0A024R1I7|A0A024R1I7_HUMAN Tuftelin-interacting protein	0.0431363	-0.000734976	638	0	0	25.9394
PG 70	Q04917;A0A024R1K7;B2R6N6	14-3-3 protein eta	YWHAH	sp|Q04917|1433F_HUMAN 14-3-3 protein eta OS=Homo sapiens OX=9606 GN=YWHAH PE=1 SV=4;tr|A0A024R1K7|A0A024R1K7_HUMAN Tyrosine 3-monooxygenase/tryptophan 5-monooxygenase activation protein, eta polypeptide, isoform CRA_b OS=Homo sapiens OX=9606 GN=YWHAH PE=3	0.0302929	0.0283557	603	0	26.1642	26.0401
PG 71	Q15459;A0A024R1K8;Q15459-2;B4E091	Splicing factor 3A subunit 1	SF3A1	sp|Q15459|SF3A1_HUMAN Splicing factor 3A subunit 1 OS=Homo sapiens OX=9606 GN=SF3A1 PE=1 SV=1;tr|A0A024R1K8|A0A024R1K8_HUMAN Splicing factor 3a, subunit 1, 120kDa, isoform CRA_a OS=Homo sapiens OX=9606 GN=SF3A1 PE=4 SV=1;sp|Q15459-2|SF3A1_HUMAN Isoform 2 o	-0.0146873	0.00346557	805	31.23	31.3793	31.2452
PG 72	P35579;A0A024R1N1;A0A0U4BW16;P35579-2;Q86XU5	Myosin-9	MYH9	sp|P35579|MYH9_HUMAN Myosin-9 OS=Homo sapiens OX=9606 GN=MYH9 PE=1 SV=4;tr|A0A024R1N1|A0A024R1N1_HUMAN Myosin, heavy polypeptide 9, non-muscle, isoform CRA_a OS=Homo sapiens OX=9606 GN=MYH9 PE=3 SV=1;tr|A0A0U4BW16|A0A0U4BW16_HUMAN Non-muscle myosin heavy c	-0.0138885	0.00313773	1108	28.9756	29.4957	29.5402
PG 73	P12956;A0A024R1N4;P12956-2;B2RDN9;B1AHC9;B4DE32;B4E356	X-ray repair cross-complementing protein 6	XRCC6	sp|P12956|XRCC6_HUMAN X-ray repair cross-complementing protein 6 OS=Homo sapiens OX=9606 GN=XRCC6 PE=1 SV=2;tr|A0A024R1N4|A0A024R1N4_HUMAN ATP-dependent DNA helicase 2 subunit 1 OS=Homo sapiens OX=9606 GN=XRCC6 PE=3 SV=1;sp|P12956-2|XRCC6_HUMAN Isoform 2 o	-0.015144	0.0020029	1023	31.2902	30.9946	30.9885
PG 75	P62829;Q9BTQ7;A0A024R1Q8;C9JD32;J3KT29;J3KTJ3;B9ZVP7	60S ribosomal protein L23	RPL23	sp|P62829|RL23_HUMAN 60S ribosomal protein L23 OS=Homo sapiens OX=9606 GN=RPL23 PE=1 SV=1;tr|Q9BTQ7|Q9BTQ7_HUMAN 60S ribosomal protein L23 (Fragment) OS=Homo sapiens OX=9606 PE=2 SV=1;tr|A0A024R1Q8|A0A024R1Q8_HUMAN 60S ribosomal protein L23 OS=Homo sapiens	-0.0147008	0.00469216	689	31.2804	32.1219	32.1383
PG 76	O00178;A0A024R1S5;B2RDW9	GTP-binding protein 1	GTPBP1	sp|O00178|GTPB1_HUMAN GTP-binding protein 1 OS=Homo sapiens OX=9606 GN=GTPBP1 PE=1 SV=3;tr|A0A024R1S5|A0A024R1S5_HUMAN GTP-binding protein 1 OS=Homo sapiens OX=9606 GN=GTPBP1 PE=4 SV=1;tr|B2RDW9|B2RDW9_HUMAN GTP-binding protein 1 OS=Homo sapiens OX=9606 PE	0.0384336	-0.00198892	1293	0	27.7371	27.3523
PG 77	Q969G3;A0A024R1S7;A0A2R8Y855;B4DGM3;Q969G3-2;Q969G3-3;Q969G3-5;Q969G3-6;A0A2U3TZQ7;Q969G3-4;A0A2R8Y4T4;A0A2R8Y7I9;J3QKS7;A0A2R8Y765;A0A2R8Y7U4;A0A2R8YES3;J3QR61	SWI/SNF-related matrix-associated actin-dependent regulator of chromatin subfamily E member 1	SMARCE1	sp|Q969G3|SMCE1_HUMAN SWI/SNF-related matrix-associated actin-dependent regulator of chromatin subfamily E member 1 OS=Homo sapiens OX=9606 GN=SMARCE1 PE=1 SV=2;tr|A0A024R1S7|A0A024R1S7_HUMAN SWI/SNF related, matrix associated, actin dependent regulator of	0.0278012	-0.0707978	224	26.3457	26.6443	26.9419
PG 78	Q14847;A8K1D2;A0A024R1S8;C9J9W2;Q14847-3;Q14847-2	LIM and SH3 domain protein 1	LASP1	sp|Q14847|LASP1_HUMAN LIM and SH3 domain protein 1 OS=Homo sapiens OX=9606 GN=LASP1 PE=1 SV=2;tr|A8K1D2|A8K1D2_HUMAN LIM and SH3 domain protein 1 OS=Homo sapiens OX=9606 PE=2 SV=1;tr|A0A024R1S8|A0A024R1S8_HUMAN LIM and SH3 domain protein 1 OS=Homo sapiens	0.0282584	0.0395597	1447.5	0	24.9385	25.3912
PG 81	P53396;A0A024R1T9;Q4LE36;A0A024R1Y2;P53396-2;P53396-3;Q8N9C4	ATP-citrate synthase	ACLY;ACLY variant protein	sp|P53396|ACLY_HUMAN ATP-citrate synthase OS=Homo sapiens OX=9606 GN=ACLY PE=1 SV=3;tr|A0A024R1T9|A0A024R1T9_HUMAN ATP-citrate synthase OS=Homo sapiens OX=9606 GN=ACLY PE=3 SV=1;tr|Q4LE36|Q4LE36_HUMAN ATP-citrate (pro-S-)-lyase (Fragment) OS=Homo sapiens O	-0.0150289	0.0032471	1055	29.7542	29.9358	29.7592
PG 82	P46060;A0A024R1U0;B4E0U0;B4DY16;Q9BSK3	Ran GTPase-activating protein 1	RANGAP1	sp|P46060|RAGP1_HUMAN Ran GTPase-activating protein 1 OS=Homo sapiens OX=9606 GN=RANGAP1 PE=1 SV=1;tr|A0A024R1U0|A0A024R1U0_HUMAN Ran GTPase activating protein 1, isoform CRA_d OS=Homo sapiens OX=9606 GN=RANGAP1 PE=4 SV=1;tr|B4E0U0|B4E0U0_HUMAN cDNA FLJ610	-0.000920732	0.0289604	222	26.4832	27.7292	27.5029
PG 83	Q7RTV0;A0A024R1U2	PHD finger-like domain-containing protein 5A	PHF5A	sp|Q7RTV0|PHF5A_HUMAN PHD finger-like domain-containing protein 5A OS=Homo sapiens OX=9606 GN=PHF5A PE=1 SV=1;tr|A0A024R1U2|A0A024R1U2_HUMAN PHD finger protein 5A, isoform CRA_a OS=Homo sapiens OX=9606 GN=PHF5A PE=3 SV=1	0.00289807	0.0228067	1303	0	27.8513	27.5376
PG 84	P51148;A0A024R1U4;P51148-2;K7ERQ8;K7ERI8;F8VVK3	Ras-related protein Rab-5C	RAB5C	sp|P51148|RAB5C_HUMAN Ras-related protein Rab-5C OS=Homo sapiens OX=9606 GN=RAB5C PE=1 SV=2;tr|A0A024R1U4|A0A024R1U4_HUMAN RAB5C, member RAS oncogene family, isoform CRA_a OS=Homo sapiens OX=9606 GN=RAB5C PE=4 SV=1;sp|P51148-2|RAB5C_HUMAN Isoform 2 of Ras-	0.0232047	0.00790701	1187	0	27.5311	28.0167
PG 85	P61353;E4W6B6;B2R4D8;A0A024R1V4;K7ELC7	60S ribosomal protein L27	RPL27	sp|P61353|RL27_HUMAN 60S ribosomal protein L27 OS=Homo sapiens OX=9606 GN=RPL27 PE=1 SV=2;tr|E4W6B6|E4W6B6_HUMAN 60S ribosomal protein L27 (Fragment) OS=Homo sapiens OX=9606 GN=RPL27 PE=2 SV=1;tr|B2R4D8|B2R4D8_HUMAN 60S ribosomal protein L27 OS=Homo sapien	-0.0177598	0.00199375	1091	30.599	30.1589	29.6307
PG 88	Q9UNM6;Q53GN6;A0A024R201;Q9Y6E3;A0A087WUL9;B4DJ66;J3KNQ3;B2RBM7;Q9UNM6-2;Q9UNM7;H0YD73;E9PL38	26S proteasome non-ATPase regulatory subunit 13	PSMD13	sp|Q9UNM6|PSD13_HUMAN 26S proteasome non-ATPase regulatory subunit 13 OS=Homo sapiens OX=9606 GN=PSMD13 PE=1 SV=2;tr|Q53GN6|Q53GN6_HUMAN 26S proteasome non-ATPase regulatory subunit 13 (Fragment) OS=Homo sapiens OX=9606 PE=2 SV=1;tr|A0A024R201|A0A024R201_H	0.0585643	-0.0359522	12	0	26.1139	26.536
PG 89	P61289;K9J957;V9HWJ8;A0A024R203;P61289-3;P61289-2;A0A087WTV2;Q6FHK7;J7FRP4;B3KQ25;K7ESG5;K7ENH2	Proteasome activator complex subunit 3	PSME3;HEL-S-283	sp|P61289|PSME3_HUMAN Proteasome activator complex subunit 3 OS=Homo sapiens OX=9606 GN=PSME3 PE=1 SV=1;tr|K9J957|K9J957_HUMAN Proteasome activator complex subunit 3 OS=Homo sapiens OX=9606 GN=PSME3 PE=1 SV=1;tr|V9HWJ8|V9HWJ8_HUMAN Epididymis secretory pro	0.0107756	0.00644204	1241	26.8671	28.5012	29.2238
PG 91	P18621;J3QQT2;A0A0A6YYL6;A0A024R261;J3KRX5;A0A087WXM6;P18621-3;J3QLC8;P18621-2;A0A0A0MRF8;J3KRB3;A0A087WWH0;J3QS96;A0A087WY81	60S ribosomal protein L17	RPL17;RPL17-C18orf32;hCG_24487	sp|P18621|RL17_HUMAN 60S ribosomal protein L17 OS=Homo sapiens OX=9606 GN=RPL17 PE=1 SV=3;tr|J3QQT2|J3QQT2_HUMAN 60S ribosomal protein L17 (Fragment) OS=Homo sapiens OX=9606 GN=RPL17 PE=1 SV=1;tr|A0A0A6YYL6|A0A0A6YYL6_HUMAN 60S ribosomal protein L17 OS=Hom	-0.0159193	0.00359174	314	30.4232	30.7829	30.3265
PG 93	P49257;Q53FS4;B2R774;A0A024R2A7	Protein ERGIC-53	LMAN1	sp|P49257|LMAN1_HUMAN Protein ERGIC-53 OS=Homo sapiens OX=9606 GN=LMAN1 PE=1 SV=2;tr|Q53FS4|Q53FS4_HUMAN Lectin, mannose-binding, 1 variant (Fragment) OS=Homo sapiens OX=9606 PE=2 SV=1;tr|B2R774|B2R774_HUMAN cDNA, FLJ93313, highly similar to Homo sapiens l	0.0241856	0.0468852	767	0	0	28.6235
PG 95	P62910;D3YTB1;A0A024R2G7;F8W727	60S ribosomal protein L32	RPL32	sp|P62910|RL32_HUMAN 60S ribosomal protein L32 OS=Homo sapiens OX=9606 GN=RPL32 PE=1 SV=2;tr|D3YTB1|D3YTB1_HUMAN 60S ribosomal protein L32 (Fragment) OS=Homo sapiens OX=9606 GN=RPL32 PE=1 SV=1;tr|A0A024R2G7|A0A024R2G7_HUMAN Ribosomal protein L32, isoform C	-0.0178937	0.00464378	153	29.1598	29.4894	28.8593
PG 99	P08865;C9J9K3;A0A024R2L6;A0A0C4DG17;A0A024R7P5;Q96RS2;F8WD59	40S ribosomal protein SA	RPSA;LOC388524	sp|P08865|RSSA_HUMAN 40S ribosomal protein SA OS=Homo sapiens OX=9606 GN=RPSA PE=1 SV=4;tr|C9J9K3|C9J9K3_HUMAN 40S ribosomal protein SA (Fragment) OS=Homo sapiens OX=9606 GN=RPSA PE=1 SV=8;tr|A0A024R2L6|A0A024R2L6_HUMAN 40S ribosomal protein SA OS=Homo sap	-0.0138726	0.00501517	1160	31.043	31.1657	32.0918
PG 100	P61313;A0A024R2Q4;E7EQV9;A0A2R8YEM3;E7ENU7;B4DLP4;E7EX53;A0A2R8Y738	60S ribosomal protein L15;Ribosomal protein L15	RPL15	sp|P61313|RL15_HUMAN 60S ribosomal protein L15 OS=Homo sapiens OX=9606 GN=RPL15 PE=1 SV=2;tr|A0A024R2Q4|A0A024R2Q4_HUMAN Ribosomal protein L15 OS=Homo sapiens OX=9606 GN=RPL15 PE=3 SV=1;tr|E7EQV9|E7EQV9_HUMAN Ribosomal protein L15 (Fragment) OS=Homo sapien	-0.0170524	0.00188188	1116	32.2865	31.6431	31.2451
PG 103	P52756;A0A024R2U6;Q59HE6	RNA-binding protein 5	RBM5	sp|P52756|RBM5_HUMAN RNA-binding protein 5 OS=Homo sapiens OX=9606 GN=RBM5 PE=1 SV=2;tr|A0A024R2U6|A0A024R2U6_HUMAN RNA binding motif protein 5, isoform CRA_a OS=Homo sapiens OX=9606 GN=RBM5 PE=3 SV=1;tr|Q59HE6|Q59HE6_HUMAN RNA binding motif protein 5 vari	0.0124625	-0.0236612	760	0	24.0889	0
PG 106	Q9BVP2;A0A024R2Z6;Q9BVP2-2	Guanine nucleotide-binding protein-like 3	GNL3	sp|Q9BVP2|GNL3_HUMAN Guanine nucleotide-binding protein-like 3 OS=Homo sapiens OX=9606 GN=GNL3 PE=1 SV=2;tr|A0A024R2Z6|A0A024R2Z6_HUMAN Guanine nucleotide-binding protein-like 3 OS=Homo sapiens OX=9606 GN=GNL3 PE=4 SV=1;sp|Q9BVP2-2|GNL3_HUMAN Isoform 2 of	0.00721967	0.00268461	1148	27.2286	27.0829	27.4667
PG 107	O75369;O75369-8;A0A024R321;O75369-2;O75369-9;O75369-6;O75369-3;Q68CT4;E7EN95;O75369-7;O75369-5;O75369-4	Filamin-B	FLNB;DKFZp686A1668	sp|O75369|FLNB_HUMAN Filamin-B OS=Homo sapiens OX=9606 GN=FLNB PE=1 SV=2;sp|O75369-8|FLNB_HUMAN Isoform 8 of Filamin-B OS=Homo sapiens OX=9606 GN=FLNB;tr|A0A024R321|A0A024R321_HUMAN Filamin B, beta (Actin binding protein 278), isoform CRA_a OS=Homo sapiens	0.051774	0.0418099	710	0	26.9489	27.3273
PG 109	P47914;A0A024R326;Q6IPI1;A0A3B3ITT5	60S ribosomal protein L29	RPL29	sp|P47914|RL29_HUMAN 60S ribosomal protein L29 OS=Homo sapiens OX=9606 GN=RPL29 PE=1 SV=2;tr|A0A024R326|A0A024R326_HUMAN 60S ribosomal protein L29 OS=Homo sapiens OX=9606 GN=RPL29 PE=1 SV=1;tr|Q6IPI1|Q6IPI1_HUMAN 60S ribosomal protein L29 OS=Homo sapiens O	-0.0170581	0.00186254	204	29.6462	29.3136	28.3361
PG 110	Q05655;B4DFV1;A0A024R328;Q05655-2	Protein kinase C delta type;Protein kinase C delta type regulatory subunit;Protein kinase C delta type catalytic subunit;Protein kinase C;Protein kinase C delta type	PRKCD	sp|Q05655|KPCD_HUMAN Protein kinase C delta type OS=Homo sapiens OX=9606 GN=PRKCD PE=1 SV=2;tr|B4DFV1|B4DFV1_HUMAN Protein kinase C OS=Homo sapiens OX=9606 PE=2 SV=1;tr|A0A024R328|A0A024R328_HUMAN Protein kinase C delta type OS=Homo sapiens OX=9606 GN=PRKC	-0.025547	-0.04731	384	26.7748	26.5723	0
PG 111	Q6UXN9;A0A024R333	WD repeat-containing protein 82	WDR82;TMEM113	sp|Q6UXN9|WDR82_HUMAN WD repeat-containing protein 82 OS=Homo sapiens OX=9606 GN=WDR82 PE=1 SV=1;tr|A0A024R333|A0A024R333_HUMAN Transmembrane protein 113, isoform CRA_a OS=Homo sapiens OX=9606 GN=TMEM113 PE=3 SV=1	-0.00238926	-0.0366527	67	27.5289	27.5219	26.7887
PG 114	Q9NXG2;A0A024R388;O60362;Q6MZT3	THUMP domain-containing protein 1	THUMPD1;44M2.1;DKFZp686C1054	sp|Q9NXG2|THUM1_HUMAN THUMP domain-containing protein 1 OS=Homo sapiens OX=9606 GN=THUMPD1 PE=1 SV=2;tr|A0A024R388|A0A024R388_HUMAN THUMP domain containing 1, isoform CRA_a OS=Homo sapiens OX=9606 GN=THUMPD1 PE=4 SV=1;tr|O60362|O60362_HUMAN Uncharacterized	0.0223389	-0.0624373	505	0	26.3143	0
PG 115	Q9UHD1;A0A024R394;A0A024R3C3;Q9UHD1-2;E9PPQ5	Cysteine and histidine-rich domain-containing protein 1	CHORDC1	sp|Q9UHD1|CHRD1_HUMAN Cysteine and histidine-rich domain-containing protein 1 OS=Homo sapiens OX=9606 GN=CHORDC1 PE=1 SV=2;tr|A0A024R394|A0A024R394_HUMAN Cysteine and histidine-rich domain (CHORD)-containing 1, isoform CRA_c OS=Homo sapiens OX=9606 GN=CHOR	0.0345105	-0.0401552	445	27.2044	27.3112	27.6787
PG 118	Q9BRL6;A0A024R3A8;Q9BRL6-2	Serine/arginine-rich splicing factor 8	SRSF8;SRP46	sp|Q9BRL6|SRSF8_HUMAN Serine/arginine-rich splicing factor 8 OS=Homo sapiens OX=9606 GN=SRSF8 PE=1 SV=1;tr|A0A024R3A8|A0A024R3A8_HUMAN Splicing factor, arginine/serine-rich, 46kD, isoform CRA_a OS=Homo sapiens OX=9606 GN=SRP46 PE=4 SV=1;sp|Q9BRL6-2|SRSF8_H	-0.0183196	0.00714903	454	0	0	0
PG 119	Q9P013;A0A024R3B4;A0A024R3C8	Spliceosome-associated protein CWC15 homolog	CWC15;HSPC148	sp|Q9P013|CWC15_HUMAN Spliceosome-associated protein CWC15 homolog OS=Homo sapiens OX=9606 GN=CWC15 PE=1 SV=2;tr|A0A024R3B4|A0A024R3B4_HUMAN Spliceosome-associated protein CWC15 homolog OS=Homo sapiens OX=9606 GN=HSPC148 PE=3 SV=1;tr|A0A024R3C8|A0A024R3C8_	-0.0228959	0.00600304	362	26.4895	25.8157	0
PG 122	P10515;B4DJX1;Q86YI5;A0A024R3D8;H0YDD4;E9PEJ4;B4DS43;B4DLQ2	Dihydrolipoyllysine-residue acetyltransferase component of pyruvate dehydrogenase complex, mitochondrial;Acetyltransferase component of pyruvate dehydrogenase complex	DLAT	sp|P10515|ODP2_HUMAN Dihydrolipoyllysine-residue acetyltransferase component of pyruvate dehydrogenase complex, mitochondrial OS=Homo sapiens OX=9606 GN=DLAT PE=1 SV=3;tr|B4DJX1|B4DJX1_HUMAN Acetyltransferase component of pyruvate dehydrogenase complex OS=	0.00711974	-0.0361388	511	0	27.2199	28.2122
PG 123	P46977;A0A024R3J7;P46977-2	Dolichyl-diphosphooligosaccharide--protein glycosyltransferase subunit STT3A	STT3A;hCG_2032701	sp|P46977|STT3A_HUMAN Dolichyl-diphosphooligosaccharide--protein glycosyltransferase subunit STT3A OS=Homo sapiens OX=9606 GN=STT3A PE=1 SV=2;tr|A0A024R3J7|A0A024R3J7_HUMAN Dolichyl-diphosphooligosaccharide--protein glycotransferase OS=Homo sapiens OX=9606	0.0217295	0.0595721	720	0	26.4026	0
PG 124	P08240;A0A024R3M0;Q6IAX9;P08240-2	Signal recognition particle receptor subunit alpha	SRPR	sp|P08240|SRPRA_HUMAN Signal recognition particle receptor subunit alpha OS=Homo sapiens OX=9606 GN=SRPRA PE=1 SV=2;tr|A0A024R3M0|A0A024R3M0_HUMAN Signal recognition particle receptor (docking protein), isoform CRA_a OS=Homo sapiens OX=9606 GN=SRPR PE=4	0.0426583	0.0030755	200	0	27.0964	27.1348
PG 126	A0A024R3R5;Q14739;A0A494C1L1;C9JXK0	Lamin-B receptor	LBR	tr|A0A024R3R5|A0A024R3R5_HUMAN 3-beta-hydroxysterol Delta (14)-reductase OS=Homo sapiens OX=9606 GN=LBR PE=3 SV=1;sp|Q14739|LBR_HUMAN Delta(14)-sterol reductase LBR OS=Homo sapiens OX=9606 GN=LBR PE=1 SV=2;tr|A0A494C1L1|A0A494C1L1_HUMAN 3-beta-hydroxystero	-0.0145619	0.00270595	1015	28.2608	28.8805	28.1555
PG 128	P09874;A0A024R3T8;B2R5W3;B4E0E1	Poly [ADP-ribose] polymerase 1	PARP1	sp|P09874|PARP1_HUMAN Poly [ADP-ribose] polymerase 1 OS=Homo sapiens OX=9606 GN=PARP1 PE=1 SV=4;tr|A0A024R3T8|A0A024R3T8_HUMAN Poly [ADP-ribose] polymerase OS=Homo sapiens OX=9606 GN=PARP1 PE=4 SV=1;tr|B2R5W3|B2R5W3_HUMAN Poly [ADP-ribose] polymerase OS=Ho	-0.0155865	0.00238337	1310	31.483	31.6222	31.28
PG 130	Q99598;A0A024R3V8;C4P0D6;C4P0D8;Q5VVQ1	Translin-associated protein X	TSNAX;DISC1	sp|Q99598|TSNAX_HUMAN Translin-associated protein X OS=Homo sapiens OX=9606 GN=TSNAX PE=1 SV=1;tr|A0A024R3V8|A0A024R3V8_HUMAN Translin-associated factor X, isoform CRA_c OS=Homo sapiens OX=9606 GN=TSNAX PE=3 SV=1;tr|C4P0D6|C4P0D6_HUMAN Disrupted in schizop	-0.00736513	0.0246404	225	28.336	29.3243	28.8521
PG 132	P24534;A0A024R3W7;A4D1M6	Elongation factor 1-beta	EEF1B2;LOC392793	sp|P24534|EF1B_HUMAN Elongation factor 1-beta OS=Homo sapiens OX=9606 GN=EEF1B2 PE=1 SV=3;tr|A0A024R3W7|A0A024R3W7_HUMAN Elongation factor 1-beta OS=Homo sapiens OX=9606 GN=EEF1B2 PE=3 SV=1;tr|A4D1M6|A4D1M6_HUMAN Elongation factor 1-beta OS=Homo sapiens OX	-0.0141724	0.00341493	910	30.8427	31.0328	31.519
PG 133	P10809;A0A024R3X4;B7Z4F6;B7Z597;B3GQS7;B7Z5E7	60 kDa heat shock protein, mitochondrial	HSPD1	sp|P10809|CH60_HUMAN 60 kDa heat shock protein, mitochondrial OS=Homo sapiens OX=9606 GN=HSPD1 PE=1 SV=2;tr|A0A024R3X4|A0A024R3X4_HUMAN 60 kDa chaperonin (Fragment) OS=Homo sapiens OX=9606 GN=HSPD1 PE=2 SV=1;tr|B7Z4F6|B7Z4F6_HUMAN 60 kDa chaperonin OS=Homo	-0.0113589	0.00555291	948	26.9873	28.5181	29.2802
PG 135	P63165;A0A024R3Z2;B8ZZN6;A0A5P8PBC0;B8ZZJ0;B9A032	Small ubiquitin-related modifier 1	SUMO1	sp|P63165|SUMO1_HUMAN Small ubiquitin-related modifier 1 OS=Homo sapiens OX=9606 GN=SUMO1 PE=1 SV=1;tr|A0A024R3Z2|A0A024R3Z2_HUMAN Small ubiquitin-related modifier OS=Homo sapiens OX=9606 GN=SUMO1 PE=1 SV=1;tr|B8ZZN6|B8ZZN6_HUMAN Small ubiquitin-related mo	0.0294706	-0.0195511	15	25.6834	0	25.8091
PG 136	O43813;E9PHS0;Q6FHH6;Q53TN2;B2R602;A0A024R3Z5;F8WDS9;B4DGM7	LanC-like protein 1	LANCL1	sp|O43813|LANC1_HUMAN Glutathione S-transferase LANCL1 OS=Homo sapiens OX=9606 GN=LANCL1 PE=1 SV=1;tr|E9PHS0|E9PHS0_HUMAN Glutathione S-transferase LANCL1 (Fragment) OS=Homo sapiens OX=9606 GN=LANCL1 PE=1 SV=1;tr|Q6FHH6|Q6FHH6_HUMAN LANCL1 protein (Fragmen	0.0310199	0.00507678	349	0	0	26.7161
PG 141	Q13618;B7Z600;Q53S54;A0A024R475;Q13618-3;Q13618-2	Cullin-3	CUL3	sp|Q13618|CUL3_HUMAN Cullin-3 OS=Homo sapiens OX=9606 GN=CUL3 PE=1 SV=2;tr|B7Z600|B7Z600_HUMAN cDNA FLJ53180, highly similar to Cullin-3 OS=Homo sapiens OX=9606 PE=2 SV=1;tr|Q53S54|Q53S54_HUMAN Uncharacterized protein CUL3 (Fragment) OS=Homo sapiens OX=960	0.0167408	-0.0365239	1322	0	26.6088	0
PG 142	O95573;B3KN05;B2RBE0;A0A024R487;O60488;Q6PIM8;B3KMA6;B4DH39;Q8TAF6;O60488-2	Long-chain-fatty-acid--CoA ligase 3;Long-chain-fatty-acid--CoA ligase 4	ACSL3;ACSL4;FACL4	sp|O95573|ACSL3_HUMAN Long-chain-fatty-acid--CoA ligase 3 OS=Homo sapiens OX=9606 GN=ACSL3 PE=1 SV=3;tr|B3KN05|B3KN05_HUMAN cDNA FLJ13129 fis, clone NT2RP3002969, highly similar to Long-chain-fatty-acid--CoA ligase 3 OS=Homo sapiens OX=9606 PE=2 SV=1;tr|B2	0.0301986	0.00541248	433	0	0	26.797
PG 144	Q13148;A0A0A0N0L3;A0A024R4E2;A0A087WYY0;A0A087X260;G3V162;B1AKP7;A0A0A0N0M3;A0A087WX29;K7EJM5;K7EN94;A0A0A0N0N3;B4DRW3;A0A087WV68;A0A087WXQ5	TAR DNA-binding protein 43	TARDBP;TDP43	sp|Q13148|TADBP_HUMAN TAR DNA-binding protein 43 OS=Homo sapiens OX=9606 GN=TARDBP PE=1 SV=1;tr|A0A0A0N0L3|A0A0A0N0L3_HUMAN TAR DNA-binding protein 43 OS=Homo sapiens OX=9606 GN=TDP43 PE=2 SV=1;tr|A0A024R4E2|A0A024R4E2_HUMAN TAR DNA-binding protein 43 OS=H	-0.0144983	0.00125059	1260	32.5668	32.5548	32.0668
PG 145	Q00341;A0A024R4E5;B2R5V9;Q00341-2;H0Y394;B4DKR8;Q6ZS03	Vigilin	HDLBP	sp|Q00341|VIGLN_HUMAN Vigilin OS=Homo sapiens OX=9606 GN=HDLBP PE=1 SV=2;tr|A0A024R4E5|A0A024R4E5_HUMAN High density lipoprotein binding protein (Vigilin), isoform CRA_a OS=Homo sapiens OX=9606 GN=HDLBP PE=1 SV=1;tr|B2R5V9|B2R5V9_HUMAN cDNA, FLJ92652, high	-0.0154728	0.00193926	801	33.9425	34.5342	33.8975
PG 146	P06733;A0A024R4F1;A0A2R8Y6G6;E2DRY6;P06733-2	Alpha-enolase;Enolase	ENO1	sp|P06733|ENOA_HUMAN Alpha-enolase OS=Homo sapiens OX=9606 GN=ENO1 PE=1 SV=2;tr|A0A024R4F1|A0A024R4F1_HUMAN 2-phospho-D-glycerate hydro-lyase OS=Homo sapiens OX=9606 GN=HEL-S-17 PE=2 SV=1;tr|A0A2R8Y6G6|A0A2R8Y6G6_HUMAN 2-phospho-D-glycerate hydro-lyase OS=	-0.0146383	0.00179132	753	31.4201	31.4785	31.558
PG 147	P28340;A0A087WYJ2;A0A024R4F4;M0R2B7;Q308M6;M0QZR8;Q59FA0;A0A2R8Y705;A0A2R8Y7K6	DNA polymerase delta catalytic subunit;DNA polymerase	POLD1	sp|P28340|DPOD1_HUMAN DNA polymerase delta catalytic subunit OS=Homo sapiens OX=9606 GN=POLD1 PE=1 SV=2;tr|A0A087WYJ2|A0A087WYJ2_HUMAN DNA polymerase OS=Homo sapiens OX=9606 GN=POLD1 PE=1 SV=1;tr|A0A024R4F4|A0A024R4F4_HUMAN DNA polymerase OS=Homo sapiens O	-0.0247632	-0.0577122	1275	28.0699	27.6116	0
PG 149	O00273;O00273-2;A0A024R4H5;Q53HN4	DNA fragmentation factor subunit alpha	DFFA	sp|O00273|DFFA_HUMAN DNA fragmentation factor subunit alpha OS=Homo sapiens OX=9606 GN=DFFA PE=1 SV=1;sp|O00273-2|DFFA_HUMAN Isoform DFF35 of DNA fragmentation factor subunit alpha OS=Homo sapiens OX=9606 GN=DFFA;tr|A0A024R4H5|A0A024R4H5_HUMAN DNAation fac	0.0579908	-0.00422868	129	26.8389	26.9883	27.6594
PG 150	P40926;Q0QF37;Q75MT9;Q6FHZ0;A0A024R4K3;G3XAL0;B3KTM1;P40926-2	Malate dehydrogenase, mitochondrial;Malate dehydrogenase	MDH2	sp|P40926|MDHM_HUMAN Malate dehydrogenase, mitochondrial OS=Homo sapiens OX=9606 GN=MDH2 PE=1 SV=3;tr|Q0QF37|Q0QF37_HUMAN Malate dehydrogenase (Fragment) OS=Homo sapiens OX=9606 GN=MDH2 PE=2 SV=1;tr|Q75MT9|Q75MT9_HUMAN Malate dehydrogenase (Fragment) OS=Ho	0.0132284	-0.0395842	403	27.736	27.9747	29.1036
PG 151	P46781;A0A024R4M0;B5MCT8;C9JM19;B7Z732;A5D904	40S ribosomal protein S9	RPS9	sp|P46781|RS9_HUMAN 40S ribosomal protein S9 OS=Homo sapiens OX=9606 GN=RPS9 PE=1 SV=3;tr|A0A024R4M0|A0A024R4M0_HUMAN 40S ribosomal protein S9 OS=Homo sapiens OX=9606 GN=RPS9 PE=1 SV=1;tr|B5MCT8|B5MCT8_HUMAN 40S ribosomal protein S9 OS=Homo sapiens OX=9606	-0.0159978	0.00418165	274	31.3927	31.649	30.8711
PG 153	P46782;M0R0F0;A0A024R4Q8;M0R0R2;Q53G25;M0QZN2	40S ribosomal protein S5;40S ribosomal protein S5, N-terminally processed	RPS5	sp|P46782|RS5_HUMAN 40S ribosomal protein S5 OS=Homo sapiens OX=9606 GN=RPS5 PE=1 SV=4;tr|M0R0F0|M0R0F0_HUMAN 40S ribosomal protein S5 (Fragment) OS=Homo sapiens OX=9606 GN=RPS5 PE=1 SV=1;tr|A0A024R4Q8|A0A024R4Q8_HUMAN Ribosomal protein S5, isoform CRA_a O	-0.015082	0.00398731	770	29.6049	29.692	30.111
PG 155	P61081;A0A024R4T4	NEDD8-conjugating enzyme Ubc12	UBE2M	sp|P61081|UBC12_HUMAN NEDD8-conjugating enzyme Ubc12 OS=Homo sapiens OX=9606 GN=UBE2M PE=1 SV=1;tr|A0A024R4T4|A0A024R4T4_HUMAN Epididymis secretory sperm binding protein OS=Homo sapiens OX=9606 GN=UBE2M PE=2 SV=1	-0.014478	0.00280161	794	27.5772	27.6566	28.4775
PG 156	Q14166;A0A024R4U3	Tubulin--tyrosine ligase-like protein 12	TTLL12	sp|Q14166|TTL12_HUMAN Tubulin--tyrosine ligase-like protein 12 OS=Homo sapiens OX=9606 GN=TTLL12 PE=1 SV=2;tr|A0A024R4U3|A0A024R4U3_HUMAN Tubulin tyrosine ligase-like family, member 12, isoform CRA_a OS=Homo sapiens OX=9606 GN=TTLL12 PE=4 SV=1	-0.0126818	0.00274412	69	27.9899	28.7279	29.5178
PG 157	P00387;A0A024R4X0;P00387-2;P00387-3;B1AHF3;Q6ZVI6	NADH-cytochrome b5 reductase 3;NADH-cytochrome b5 reductase 3 membrane-bound form;NADH-cytochrome b5 reductase 3 soluble form;NADH-cytochrome b5 reductase	CYB5R3	sp|P00387|NB5R3_HUMAN NADH-cytochrome b5 reductase 3 OS=Homo sapiens OX=9606 GN=CYB5R3 PE=1 SV=3;tr|A0A024R4X0|A0A024R4X0_HUMAN NADH-cytochrome b5 reductase OS=Homo sapiens OX=9606 GN=CYB5R3 PE=3 SV=1;sp|P00387-2|NB5R3_HUMAN Isoform 2 of NADH-cytochrome b5	0.0282052	0.0600626	1392	0	0	25.717
PG 159	Q9UKX7;A0A024R4X7;Q9UKX7-2	Nuclear pore complex protein Nup50	NUP50;hCG_1989366	sp|Q9UKX7|NUP50_HUMAN Nuclear pore complex protein Nup50 OS=Homo sapiens OX=9606 GN=NUP50 PE=1 SV=2;tr|A0A024R4X7|A0A024R4X7_HUMAN HCG1989366, isoform CRA_a OS=Homo sapiens OX=9606 GN=hCG_1989366 PE=4 SV=1;sp|Q9UKX7-2|NUP50_HUMAN Isoform 2 of Nuclear pore	0.0400414	0.00279405	193	0	25.8247	25.6881
PG 160	Q08945;A0A024R4Z6	FACT complex subunit SSRP1	SSRP1	sp|Q08945|SSRP1_HUMAN FACT complex subunit SSRP1 OS=Homo sapiens OX=9606 GN=SSRP1 PE=1 SV=1;tr|A0A024R4Z6|A0A024R4Z6_HUMAN FACT complex subunit SSRP1 OS=Homo sapiens OX=9606 GN=SSRP1 PE=3 SV=1	-0.0154735	0.00219863	1054	28.7954	28.4521	28.8051
PG 161	O94776;A0A024R534;O94776-2	Metastasis-associated protein MTA2	MTA2	sp|O94776|MTA2_HUMAN Metastasis-associated protein MTA2 OS=Homo sapiens OX=9606 GN=MTA2 PE=1 SV=1;tr|A0A024R534|A0A024R534_HUMAN Metastasis associated 1 family, member 2, isoform CRA_a OS=Homo sapiens OX=9606 GN=MTA2 PE=4 SV=1;sp|O94776-2|MTA2_HUMAN Isofor	0.0120285	-0.0054523	332	0	28.5875	28.159
PG 163	Q9UI30;A0A024R565;F5GX77;Q9UI30-2;F5GYQ2	Multifunctional methyltransferase subunit TRM112-like protein	TRMT112;HSPC152	sp|Q9UI30|TR112_HUMAN Multifunctional methyltransferase subunit TRM112-like protein OS=Homo sapiens OX=9606 GN=TRMT112 PE=1 SV=1;tr|A0A024R565|A0A024R565_HUMAN Multifunctional methyltransferase subunit TRM112-like protein OS=Homo sapiens OX=9606 GN=HSPC152	-0.0134865	0.0034282	851	28.3755	29.066	29.1779
PG 164	Q15637-6;A0A024R566;Q15637;Q15637-2;B4DJU4;A0A024R5D9;A0A024R572;Q15637-3;Q15637-7	Splicing factor 1	SF1	sp|Q15637-6|SF01_HUMAN Isoform 6 of Splicing factor 1 OS=Homo sapiens OX=9606 GN=SF1;tr|A0A024R566|A0A024R566_HUMAN Splicing factor 1, isoform CRA_a OS=Homo sapiens OX=9606 GN=SF1 PE=3 SV=1;sp|Q15637|SF01_HUMAN Splicing factor 1 OS=Homo sapiens OX=9606 GN=	-0.0153769	0.0019479	1157	32.457	31.72	32.2096
PG 166	Q13405;A0A024R578;H0YDP7;Q59GE9	39S ribosomal protein L49, mitochondrial	MRPL49	sp|Q13405|RM49_HUMAN 39S ribosomal protein L49, mitochondrial OS=Homo sapiens OX=9606 GN=MRPL49 PE=1 SV=1;tr|A0A024R578|A0A024R578_HUMAN 39S ribosomal protein L49, mitochondrial OS=Homo sapiens OX=9606 GN=MRPL49 PE=3 SV=1;tr|H0YDP7|H0YDP7_HUMAN 39S ribosom	0.0259067	-0.0127954	1335	25.9656	26.2397	26.2703
PG 167	Q92785;A0A024R582;J3KMZ8;Q92785-2	Zinc finger protein ubi-d4	DPF2	sp|Q92785|REQU_HUMAN Zinc finger protein ubi-d4 OS=Homo sapiens OX=9606 GN=DPF2 PE=1 SV=2;tr|A0A024R582|A0A024R582_HUMAN D4, zinc and double PHD fingers family 2, isoform CRA_a OS=Homo sapiens OX=9606 GN=DPF2 PE=3 SV=1;tr|J3KMZ8|J3KMZ8_HUMAN Zinc finger pr	0.0483623	-0.0196165	567	0	25.5301	25.5241
PG 168	Q8TDP1;B4DMW4;A0A024R5B3;E9PN81	Ribonuclease H2 subunit C	RNASEH2C;AYP1	sp|Q8TDP1|RNH2C_HUMAN Ribonuclease H2 subunit C OS=Homo sapiens OX=9606 GN=RNASEH2C PE=1 SV=1;tr|B4DMW4|B4DMW4_HUMAN cDNA FLJ57128, highly similar to Homo sapiens AYP1 protein (AYP1), mRNA OS=Homo sapiens OX=9606 PE=2 SV=1;tr|A0A024R5B3|A0A024R5B3_HUMAN AY	-0.00130663	-0.0317341	1344	0	0	0
PG 170	Q9UBM7;A0A024R5F7;A0A1Y1B909;A8K0D2;E9PM00;E9PJ54;X5DNI9;X5DRD7;X5D9E1;A0A0S2Z3S3	7-dehydrocholesterol reductase	DHCR7	sp|Q9UBM7|DHCR7_HUMAN 7-dehydrocholesterol reductase OS=Homo sapiens OX=9606 GN=DHCR7 PE=1 SV=1;tr|A0A024R5F7|A0A024R5F7_HUMAN 7-dehydrocholesterol reductase isoform 1 OS=Homo sapiens OX=9606 GN=DHCR7 PE=2 SV=1;tr|A0A1Y1B909|A0A1Y1B909_HUMAN 7-dehydrochole	0.0184785	-0.0290367	92	0	26.1825	0
PG 171	O75531;A0A024R5H0;B2R4V4	Barrier-to-autointegration factor;Barrier-to-autointegration factor, N-terminally processed	BANF1	sp|O75531|BAF_HUMAN Barrier-to-autointegration factor OS=Homo sapiens OX=9606 GN=BANF1 PE=1 SV=1;tr|A0A024R5H0|A0A024R5H0_HUMAN Barrier to autointegration factor 1, isoform CRA_a OS=Homo sapiens OX=9606 GN=BANF1 PE=4 SV=1;tr|B2R4V4|B2R4V4_HUMAN cDNA, FLJ92	0.0370146	-0.091938	62	29.73	30.0732	29.5188
PG 172	Q6FGX3;A0A024R5H8;Q53ET8;P20340-2;P20340-4	Ras-related protein Rab-6A	RAB6A	tr|Q6FGX3|Q6FGX3_HUMAN RAB6A protein OS=Homo sapiens OX=9606 GN=RAB6A PE=2 SV=1;tr|A0A024R5H8|A0A024R5H8_HUMAN RAB6A, member RAS oncogene family, isoform CRA_b OS=Homo sapiens OX=9606 GN=RAB6A PE=4 SV=1;tr|Q53ET8|Q53ET8_HUMAN RAB6A, member RAS oncogene fam	0.0398232	0.00946977	746	0	28.8539	29.9481
PG 175	Q14247;Q14247-3;Q14247-2;A0A024R5M3;Q53HG7;A0A384MDY8;Q76MU0	Src substrate cortactin	CTTN;EMS1	sp|Q14247|SRC8_HUMAN Src substrate cortactin OS=Homo sapiens OX=9606 GN=CTTN PE=1 SV=2;sp|Q14247-3|SRC8_HUMAN Isoform 3 of Src substrate cortactin OS=Homo sapiens OX=9606 GN=CTTN;sp|Q14247-2|SRC8_HUMAN Isoform 2 of Src substrate cortactin OS=Homo sapiens O	-0.00211721	0.0329498	1129	0	0	25.1937
PG 177	Q14980;Q14980-2;Q4LE64;A0A024R5M9;A0A087WY61;Q59HB8;Q7Z757;H0YFY6;Q96HN5;Q14980-3;Q14980-4;A0A024R5G4	Nuclear mitotic apparatus protein 1	NUMA1;NUMA1 variant protein	sp|Q14980|NUMA1_HUMAN Nuclear mitotic apparatus protein 1 OS=Homo sapiens OX=9606 GN=NUMA1 PE=1 SV=2;sp|Q14980-2|NUMA1_HUMAN Isoform 2 of Nuclear mitotic apparatus protein 1 OS=Homo sapiens OX=9606 GN=NUMA1;tr|Q4LE64|Q4LE64_HUMAN NUMA1 variant protein (Fra	-0.0144388	0.00381898	875	27.0495	27.5057	27.75
PG 178	P30520;B4E1L0;A0A024R5Q7	Adenylosuccinate synthetase isozyme 2	ADSS	sp|P30520|PURA2_HUMAN Adenylosuccinate synthetase isozyme 2 OS=Homo sapiens OX=9606 GN=ADSS2 PE=1 SV=3;tr|B4E1L0|B4E1L0_HUMAN Adenylosuccinate synthetase isozyme 2 OS=Homo sapiens OX=9606 GN=ADSS PE=2 SV=1;tr|A0A024R5Q7|A0A024R5Q7_HUMAN Adenylosuccinate sy	0.00950392	0.00399444	1193	27.0363	27.8691	28.148
PG 181	O75822;A0A024R5S5;O75822-2;O75822-3	Eukaryotic translation initiation factor 3 subunit J	EIF3J;EIF3S1	sp|O75822|EIF3J_HUMAN Eukaryotic translation initiation factor 3 subunit J OS=Homo sapiens OX=9606 GN=EIF3J PE=1 SV=2;tr|A0A024R5S5|A0A024R5S5_HUMAN Eukaryotic translation initiation factor 3 subunit J OS=Homo sapiens OX=9606 GN=EIF3S1 PE=3 SV=1;sp|O75822-	0.0224794	-0.00531731	1332	0	26.3212	0
PG 184	P07355;V9HW65;A0A024R5Z7;P07355-2;H0YN42;A6NMY6;H0YM50;H0YMU9;H0YMD0;B4DNH8;B3KRQ1;H0YKS4	Annexin A2;Annexin;Putative annexin A2-like protein	ANXA2;HEL-S-270;ANXA2P2	sp|P07355|ANXA2_HUMAN Annexin A2 OS=Homo sapiens OX=9606 GN=ANXA2 PE=1 SV=2;tr|V9HW65|V9HW65_HUMAN Annexin OS=Homo sapiens OX=9606 GN=HEL-S-270 PE=2 SV=1;tr|A0A024R5Z7|A0A024R5Z7_HUMAN Annexin OS=Homo sapiens OX=9606 GN=ANXA2 PE=2 SV=1;sp|P07355-2|ANXA2_HU	-0.0160005	0.00235769	858	30.8102	30.6697	30.6112
PG 185	P62491;Q15907;H3BMH2;H3BSC1;A0A024R5Z8;P62491-2;Q15907-2;B4DQU5;B4DMN1	Ras-related protein Rab-11A;Ras-related protein Rab-11B	RAB11A;RAB11B	sp|P62491|RB11A_HUMAN Ras-related protein Rab-11A OS=Homo sapiens OX=9606 GN=RAB11A PE=1 SV=3;sp|Q15907|RB11B_HUMAN Ras-related protein Rab-11B OS=Homo sapiens OX=9606 GN=RAB11B PE=1 SV=4;tr|H3BMH2|H3BMH2_HUMAN Ras-related protein Rab-11A (Fragment) OS=Hom	0.0159303	0.0316927	1389	0	25.7461	25.7066
PG 188	P05386;Q7Z612;A0A024R608;Q6ICQ4	60S acidic ribosomal protein P1	RPLP1	sp|P05386|RLA1_HUMAN 60S acidic ribosomal protein P1 OS=Homo sapiens OX=9606 GN=RPLP1 PE=1 SV=1;tr|Q7Z612|Q7Z612_HUMAN Acidic ribosomal phosphoprotein P1 OS=Homo sapiens OX=9606 PE=2 SV=1;tr|A0A024R608|A0A024R608_HUMAN Ribosomal protein, large, P1, isoform	-0.0124009	0.00407513	1115	31.2663	31.7212	33.0364
PG 189	P60510;Q5U086;A0A024R625;H3BTA2;I3L4X0;H3BV22	Serine/threonine-protein phosphatase 4 catalytic subunit;Serine/threonine-protein phosphatase	PPP4C	sp|P60510|PP4C_HUMAN Serine/threonine-protein phosphatase 4 catalytic subunit OS=Homo sapiens OX=9606 GN=PPP4C PE=1 SV=1;tr|Q5U086|Q5U086_HUMAN Serine/threonine-protein phosphatase OS=Homo sapiens OX=9606 PE=2 SV=1;tr|A0A024R625|A0A024R625_HUMAN Serine/thr	0.0441079	0.0272026	714	0	26.0661	0
PG 193	P11586;A0A024R652;V9GYY3;A0A384N5Y3;F5H2F4;B7Z809;V9GZ78;A0A494C1T2	C-1-tetrahydrofolate synthase, cytoplasmic;Methylenetetrahydrofolate dehydrogenase;Methenyltetrahydrofolate cyclohydrolase;Formyltetrahydrofolate synthetase;C-1-tetrahydrofolate synthase, cytoplasmic, N-terminally processed	MTHFD1	sp|P11586|C1TC_HUMAN C-1-tetrahydrofolate synthase, cytoplasmic OS=Homo sapiens OX=9606 GN=MTHFD1 PE=1 SV=3;tr|A0A024R652|A0A024R652_HUMAN C-1-tetrahydrofolate synthase, cytoplasmic OS=Homo sapiens OX=9606 GN=MTHFD1 PE=3 SV=1;tr|V9GYY3|V9GYY3_HUMAN C-1-tet	-0.0160693	0.00226436	908	28.4326	28.4608	27.4364
PG 194	Q86UP2;A0A024R663;Q86UP2-2;Q86UP2-4;Q86UP2-3	Kinectin	KTN1	sp|Q86UP2|KTN1_HUMAN Kinectin OS=Homo sapiens OX=9606 GN=KTN1 PE=1 SV=1;tr|A0A024R663|A0A024R663_HUMAN Kinectin 1 (Kinesin receptor), isoform CRA_a OS=Homo sapiens OX=9606 GN=KTN1 PE=4 SV=1;sp|Q86UP2-2|KTN1_HUMAN Isoform 2 of Kinectin OS=Homo sapiens OX=96	0.04981	-0.0191104	632	0	26.4845	25.7617
PG 196	Q96AC1;Q96AC1-2;A0A0U1RRM8;H0YJ34;A8K6S3;A0A024R687;Q96AC1-3;H0YJB6	Fermitin family homolog 2	FERMT2;PLEKHC1	sp|Q96AC1|FERM2_HUMAN Fermitin family homolog 2 OS=Homo sapiens OX=9606 GN=FERMT2 PE=1 SV=1;sp|Q96AC1-2|FERM2_HUMAN Isoform 2 of Fermitin family homolog 2 OS=Homo sapiens OX=9606 GN=FERMT2;tr|A0A0U1RRM8|A0A0U1RRM8_HUMAN Fermitin family homolog 2 (Fragment)	0.00815699	0.0285101	1447.5	0	25.3215	0
PG 202	P84090;A0A024R6D4;G3V279	Enhancer of rudimentary homolog	ERH	sp|P84090|ERH_HUMAN Enhancer of rudimentary homolog OS=Homo sapiens OX=9606 GN=ERH PE=1 SV=1;tr|A0A024R6D4|A0A024R6D4_HUMAN Enhancer of rudimentary homolog OS=Homo sapiens OX=9606 GN=ERH PE=3 SV=1;tr|G3V279|G3V279_HUMAN Enhancer of rudimentary homolog OS=H	-0.0141087	0.00194234	1034	30.8307	31.1201	31.3429
PG 203	Q13243;A0A024R6D8;Q13243-3;Q59EK7;B4DJK0;B4DUA4	Serine/arginine-rich splicing factor 5	SRSF5;SFRS5	sp|Q13243|SRSF5_HUMAN Serine/arginine-rich splicing factor 5 OS=Homo sapiens OX=9606 GN=SRSF5 PE=1 SV=1;tr|A0A024R6D8|A0A024R6D8_HUMAN Splicing factor, arginine/serine-rich 5, isoform CRA_a OS=Homo sapiens OX=9606 GN=SFRS5 PE=3 SV=1;sp|Q13243-3|SRSF5_HUMAN	0.0259553	-0.0156589	1010	28.9442	27.6059	28.1862
PG 205	P49755;A0A024R6I3;Q53GF9;G3V2K7;B4DL12	Transmembrane emp24 domain-containing protein 10	TMED10	sp|P49755|TMEDA_HUMAN Transmembrane emp24 domain-containing protein 10 OS=Homo sapiens OX=9606 GN=TMED10 PE=1 SV=2;tr|A0A024R6I3|A0A024R6I3_HUMAN Testicular tissue protein Li 206 OS=Homo sapiens OX=9606 GN=TMED10 PE=2 SV=1;tr|Q53GF9|Q53GF9_HUMAN Full-lengt	0.0245807	-0.021198	54	0	0	0
PG 207	P23381;A0A024R6K8;P23381-2	Tryptophan--tRNA ligase, cytoplasmic;T1-TrpRS;T2-TrpRS	WARS	sp|P23381|SYWC_HUMAN Tryptophan--tRNA ligase, cytoplasmic OS=Homo sapiens OX=9606 GN=WARS1 PE=1 SV=2;tr|A0A024R6K8|A0A024R6K8_HUMAN T1-TrpRS OS=Homo sapiens OX=9606 GN=WARS PE=2 SV=1;sp|P23381-2|SYWC_HUMAN Isoform 2 of Tryptophan--tRNA ligase, cytoplasmic	0.00674863	0.0239792	1174	0	29.5486	30.1586
PG 209	P51003;A0A024R6M3;B4DYF4;B4DHB8;G3XAH6;A0ZTA0;P51003-2;A0A0C4DGK1;Q9NRJ5;A4D1Z6;A0A024R6J7	Poly(A) polymerase alpha;Poly(A) polymerase beta	PAPOLA;TPAP;PAPOLB	sp|P51003|PAPOA_HUMAN Poly(A) polymerase alpha OS=Homo sapiens OX=9606 GN=PAPOLA PE=1 SV=4;tr|A0A024R6M3|A0A024R6M3_HUMAN Poly(A) polymerase OS=Homo sapiens OX=9606 GN=PAPOLA PE=3 SV=1;tr|B4DYF4|B4DYF4_HUMAN Poly(A) polymerase OS=Homo sapiens OX=9606 PE=2	0.0473872	-0.012568	105	0	0	25.6562
PG 210	P55010;A0A024R6Q1;Q6IBU0;H0YLZ1;Q32Q19;Q05DF3;H0YN40;H0YMJ8;H0YM54	Eukaryotic translation initiation factor 5	EIF5	sp|P55010|IF5_HUMAN Eukaryotic translation initiation factor 5 OS=Homo sapiens OX=9606 GN=EIF5 PE=1 SV=2;tr|A0A024R6Q1|A0A024R6Q1_HUMAN Eukaryotic translation initiation factor 5 OS=Homo sapiens OX=9606 GN=EIF5 PE=3 SV=1;tr|Q6IBU0|Q6IBU0_HUMAN Eukaryotic t	-0.00817856	-0.023796	250	27.834	27.4908	27.1302
PG 211	Q96FX7;A0A024R6Q2;Q96B39;H0Y2Q1	tRNA (adenine(58)-N(1))-methyltransferase catalytic subunit TRMT61A	TRMT61A;C14orf172	sp|Q96FX7|TRM61_HUMAN tRNA (adenine(58)-N(1))-methyltransferase catalytic subunit TRMT61A OS=Homo sapiens OX=9606 GN=TRMT61A PE=1 SV=1;tr|A0A024R6Q2|A0A024R6Q2_HUMAN tRNA (adenine(58)-N(1))-methyltransferase catalytic subunit TRMT61A OS=Homo sapiens OX=960	-0.0277492	0.041356	46	0	0	0
PG 212	O60884;A0A024R6S1	DnaJ homolog subfamily A member 2	DNAJA2	sp|O60884|DNJA2_HUMAN DnaJ homolog subfamily A member 2 OS=Homo sapiens OX=9606 GN=DNAJA2 PE=1 SV=1;tr|A0A024R6S1|A0A024R6S1_HUMAN DnaJ (Hsp40) homolog, subfamily A, member 2, isoform CRA_a OS=Homo sapiens OX=9606 GN=DNAJA2 PE=3 SV=1	0.0742363	0.0265239	726	0	29.0408	28.2883
PG 215	O43809;B2R6U8;A0A024R6W2;H3BND3;H3BV41	Cleavage and polyadenylation specificity factor subunit 5	NUDT21	sp|O43809|CPSF5_HUMAN Cleavage and polyadenylation specificity factor subunit 5 OS=Homo sapiens OX=9606 GN=NUDT21 PE=1 SV=1;tr|B2R6U8|B2R6U8_HUMAN Cleavage and polyadenylation specificity factor subunit 5 OS=Homo sapiens OX=9606 PE=2 SV=1;tr|A0A024R6W2|A0A	-0.0145732	0.00251501	1052	30.8806	30.8711	31.1201
PG 216	Q13951;Q13951-2;A0A024R6X2;A8K719;A0A494C0A9;J3KS23;H3BSC0;A0A024R6W3;J3KRT0	Core-binding factor subunit beta	CBFB	sp|Q13951|PEBB_HUMAN Core-binding factor subunit beta OS=Homo sapiens OX=9606 GN=CBFB PE=1 SV=2;sp|Q13951-2|PEBB_HUMAN Isoform 2 of Core-binding factor subunit beta OS=Homo sapiens OX=9606 GN=CBFB;tr|A0A024R6X2|A0A024R6X2_HUMAN Core-binding factor, beta su	0.021707	-0.00423545	359	0	0	23.9862
PG 217	P61970;A0A024R6Y2;H3BRV9	Nuclear transport factor 2	NUTF2	sp|P61970|NTF2_HUMAN Nuclear transport factor 2 OS=Homo sapiens OX=9606 GN=NUTF2 PE=1 SV=1;tr|A0A024R6Y2|A0A024R6Y2_HUMAN Nuclear transport factor 2, isoform CRA_a OS=Homo sapiens OX=9606 GN=NUTF2 PE=4 SV=1;tr|H3BRV9|H3BRV9_HUMAN Nuclear transport factor 2	0.0485088	-0.0289371	122	0	27.634	0
PG 218	Q9UN37;Q9NXK5;Q9UF30;A0A024R705;Q49AN7;I3L4J1	Vacuolar protein sorting-associated protein 4A	VPS4A;DKFZp434E0418	sp|Q9UN37|VPS4A_HUMAN Vacuolar protein sorting-associated protein 4A OS=Homo sapiens OX=9606 GN=VPS4A PE=1 SV=1;tr|Q9NXK5|Q9NXK5_HUMAN cDNA FLJ20193 fis, clone COLF0795 OS=Homo sapiens OX=9606 PE=2 SV=1;tr|Q9UF30|Q9UF30_HUMAN Uncharacterized protein DKFZp4	0.0365291	-0.0554958	656	0	27.1629	0
PG 219	P09622;B4DFL1;E9PEX6;B4DMK9;A0A024R713;P09622-2;P09622-3	Dihydrolipoyl dehydrogenase, mitochondrial;Dihydrolipoyl dehydrogenase	DLD	sp|P09622|DLDH_HUMAN Dihydrolipoyl dehydrogenase, mitochondrial OS=Homo sapiens OX=9606 GN=DLD PE=1 SV=2;tr|B4DFL1|B4DFL1_HUMAN Dihydrolipoyl dehydrogenase OS=Homo sapiens OX=9606 PE=2 SV=1;tr|E9PEX6|E9PEX6_HUMAN Dihydrolipoyl dehydrogenase OS=Homo sapiens	0.0217625	-0.019208	467	0	26.7807	0
PG 220	P43490;A0A024R718;B7Z8W6;A0A0C4DFS8	Nicotinamide phosphoribosyltransferase	NAMPT;PBEF1	sp|P43490|NAMPT_HUMAN Nicotinamide phosphoribosyltransferase OS=Homo sapiens OX=9606 GN=NAMPT PE=1 SV=1;tr|A0A024R718|A0A024R718_HUMAN Nicotinamide phosphoribosyltransferase OS=Homo sapiens OX=9606 GN=PBEF1 PE=3 SV=1;tr|B7Z8W6|B7Z8W6_HUMAN cDNA FLJ55038, h	0.0322771	-0.0247909	693	0	26.6122	27.1259
PG 224	Q9Y5L0;B2R6H7;A0A024R794;Q9Y5L0-3;E9PFH4;C9J7E5;Q9Y5L0-1;B3KMX1;B3KM69;Q9Y5L0-5	Transportin-3	TNPO3	sp|Q9Y5L0|TNPO3_HUMAN Transportin-3 OS=Homo sapiens OX=9606 GN=TNPO3 PE=1 SV=3;tr|B2R6H7|B2R6H7_HUMAN cDNA, FLJ92955, highly similar to Homo sapiens transportin-SR (TRN-SR), mRNA OS=Homo sapiens OX=9606 PE=2 SV=1;tr|A0A024R794|A0A024R794_HUMAN Transportin	0.0295537	-0.024402	35	0	0	0
PG 225	P15121;A0A024R7A8;Q59EL5;E9PCX2;E9PEF9	Aldose reductase	AKR1B1	sp|P15121|ALDR_HUMAN Aldo-keto reductase family 1 member B1 OS=Homo sapiens OX=9606 GN=AKR1B1 PE=1 SV=3;tr|A0A024R7A8|A0A024R7A8_HUMAN Aldo-keto reductase family 1, member B1 (Aldose reductase), isoform CRA_a OS=Homo sapiens OX=9606 GN=AKR1B1 PE=3 SV=1;tr|	0.0470231	-0.0123705	107	0	0	25.5562
PG 226	Q9BZL1;A0A024R7B0;B2R4N3	Ubiquitin-like protein 5	UBL5	sp|Q9BZL1|UBL5_HUMAN Ubiquitin-like protein 5 OS=Homo sapiens OX=9606 GN=UBL5 PE=1 SV=1;tr|A0A024R7B0|A0A024R7B0_HUMAN Ubiquitin-like protein 5 OS=Homo sapiens OX=9606 GN=UBL5 PE=2 SV=1;tr|B2R4N3|B2R4N3_HUMAN Ubiquitin-like protein 5 OS=Homo sapiens OX=960	-0.0122153	-0.0278386	551	26.1797	26.4089	0
PG 228	Q16543;A0A024R7B7;Q6FG59;K7EQA9;K7EKQ2	Hsp90 co-chaperone Cdc37;Hsp90 co-chaperone Cdc37, N-terminally processed	CDC37	sp|Q16543|CDC37_HUMAN Hsp90 co-chaperone Cdc37 OS=Homo sapiens OX=9606 GN=CDC37 PE=1 SV=1;tr|A0A024R7B7|A0A024R7B7_HUMAN Hsp90 chaperone protein kinase-targeting subunit OS=Homo sapiens OX=9606 GN=CDC37 PE=3 SV=1;tr|Q6FG59|Q6FG59_HUMAN Hsp90 chaperone prot	-0.0149019	0.00337605	259	28.0764	27.3108	27.8571
PG 229	Q9BYD3;K7ES61;A0A024R7C5;K7EKI4;K7ELF1;K7ELQ0;X6RAY8;Q9BYD3-2	39S ribosomal protein L4, mitochondrial	MRPL4	sp|Q9BYD3|RM04_HUMAN 39S ribosomal protein L4, mitochondrial OS=Homo sapiens OX=9606 GN=MRPL4 PE=1 SV=1;tr|K7ES61|K7ES61_HUMAN 39S ribosomal protein L4, mitochondrial (Fragment) OS=Homo sapiens OX=9606 GN=MRPL4 PE=1 SV=1;tr|A0A024R7C5|A0A024R7C5_HUMAN Mito	0.0435347	0.034245	1211	0	30.0844	28.7741
PG 230	Q12906;A0A024R7C7;Q12906-2;Q12906-3;F4ZW64;Q12906-5;A8K590;Q59GP7;B4DFG4	Interleukin enhancer-binding factor 3	ILF3	sp|Q12906|ILF3_HUMAN Interleukin enhancer-binding factor 3 OS=Homo sapiens OX=9606 GN=ILF3 PE=1 SV=3;tr|A0A024R7C7|A0A024R7C7_HUMAN Interleukin enhancer binding factor 3, 90kDa, isoform CRA_d OS=Homo sapiens OX=9606 GN=ILF3 PE=4 SV=1;sp|Q12906-2|ILF3_HUMAN	-0.0133219	0.00573368	904	29.9266	30.7513	30.6028
PG 231	P26358;P26358-2;A0A024R7E3;Q59FP7;I6L9H2;P26358-3	DNA (cytosine-5)-methyltransferase 1;DNA (cytosine-5)-methyltransferase	DNMT1	sp|P26358|DNMT1_HUMAN DNA (cytosine-5)-methyltransferase 1 OS=Homo sapiens OX=9606 GN=DNMT1 PE=1 SV=2;sp|P26358-2|DNMT1_HUMAN Isoform 2 of DNA (cytosine-5)-methyltransferase 1 OS=Homo sapiens OX=9606 GN=DNMT1;tr|A0A024R7E3|A0A024R7E3_HUMAN DNA (cytosine-5)	0.011876	-0.0053794	302	0	27.0828	26.514
PG 236	A0A024R7I3;P61006;Q92930;P61006-2;Q504R6;A0A024RB27;D3DV69;Q59EP4;H0YMN7;H0YNE9;P51153;B4DMS1	Ras-related protein Rab-8A;Ras-related protein Rab-8B;Ras-related protein Rab-13	RAB8A;RAB8B;RAB13;hCG_24991;hCG_1996054	tr|A0A024R7I3|A0A024R7I3_HUMAN RAB8A, member RAS oncogene family, isoform CRA_a OS=Homo sapiens OX=9606 GN=RAB8A PE=4 SV=1;sp|P61006|RAB8A_HUMAN Ras-related protein Rab-8A OS=Homo sapiens OX=9606 GN=RAB8A PE=1 SV=1;sp|Q92930|RAB8B_HUMAN Ras-related protein	-0.0320384	-0.0232128	640	0	0	0
PG 238	Q9NXH9;A0A024R7I5;Q9NXH9-2;B4DHS5;A8K8L2;K7EQQ8;A0A024R7G3	tRNA (guanine(26)-N(2))-dimethyltransferase	TRMT1	sp|Q9NXH9|TRM1_HUMAN tRNA (guanine(26)-N(2))-dimethyltransferase OS=Homo sapiens OX=9606 GN=TRMT1 PE=1 SV=1;tr|A0A024R7I5|A0A024R7I5_HUMAN tRNA (guanine(26)-N(2))-dimethyltransferase OS=Homo sapiens OX=9606 GN=TRMT1 PE=3 SV=1;sp|Q9NXH9-2|TRM1_HUMAN Isoform	0.00383509	-0.014205	1297	27.4436	27.3669	27.4958
PG 239	Q8IX01;Q8IX01-3;B4DSQ4;A8K5G0;A0A024R7K0;M0R2Z9;Q8IX01-4;M0R3F6	SURP and G-patch domain-containing protein 2	SUGP2;SFRS14	sp|Q8IX01|SUGP2_HUMAN SURP and G-patch domain-containing protein 2 OS=Homo sapiens OX=9606 GN=SUGP2 PE=1 SV=2;sp|Q8IX01-3|SUGP2_HUMAN Isoform 3 of SURP and G-patch domain-containing protein 2 OS=Homo sapiens OX=9606 GN=SUGP2;tr|B4DSQ4|B4DSQ4_HUMAN cDNA FLJ	0.0115007	0.0430215	1447.5	0	0	25.7694
PG 240	Q86YP4;A0A024R7K7;A0A024R7M6;Q86YP4-2;Q86YP4-3;B4DKZ7;B4E0Q6	Transcriptional repressor p66-alpha	GATAD2A	sp|Q86YP4|P66A_HUMAN Transcriptional repressor p66-alpha OS=Homo sapiens OX=9606 GN=GATAD2A PE=1 SV=1;tr|A0A024R7K7|A0A024R7K7_HUMAN GATA zinc finger domain containing 2A, isoform CRA_b OS=Homo sapiens OX=9606 GN=GATAD2A PE=4 SV=1;tr|A0A024R7M6|A0A024R7M6_	-0.00331328	-0.00377201	585	27.5483	27.9308	27.7464
PG 244	Q92900;Q92900-2;A0A024R7L5;A0A024R7L8	Regulator of nonsense transcripts 1	UPF1	sp|Q92900|RENT1_HUMAN Regulator of nonsense transcripts 1 OS=Homo sapiens OX=9606 GN=UPF1 PE=1 SV=2;sp|Q92900-2|RENT1_HUMAN Isoform 2 of Regulator of nonsense transcripts 1 OS=Homo sapiens OX=9606 GN=UPF1;tr|A0A024R7L5|A0A024R7L5_HUMAN UPF1 OS=Homo sapiens	-0.0153502	0.00240135	764	28.4281	28.8487	28.2299
PG 245	Q96CT7;A0A024R7M8	Coiled-coil domain-containing protein 124	CCDC124;LOC115098	sp|Q96CT7|CC124_HUMAN Coiled-coil domain-containing protein 124 OS=Homo sapiens OX=9606 GN=CCDC124 PE=1 SV=1;tr|A0A024R7M8|A0A024R7M8_HUMAN Uncharacterized protein OS=Homo sapiens OX=9606 GN=LOC115098 PE=3 SV=1	-0.0077069	-0.0235921	253	26.9936	27.5023	27.32
PG 248	P52597;A0A024R7T3;B4DKS8	Heterogeneous nuclear ribonucleoprotein F;Heterogeneous nuclear ribonucleoprotein F, N-terminally processed	HNRNPF;HNRPF	sp|P52597|HNRPF_HUMAN Heterogeneous nuclear ribonucleoprotein F OS=Homo sapiens OX=9606 GN=HNRNPF PE=1 SV=3;tr|A0A024R7T3|A0A024R7T3_HUMAN Heterogeneous nuclear ribonucleoprotein F, isoform CRA_a OS=Homo sapiens OX=9606 GN=HNRPF PE=4 SV=1;tr|B4DKS8|B4DKS8_	-0.0147078	0.0035702	959	33.8067	34.1815	34.0147
PG 249	P33991;A0A3B3IU45;B4DLA6;B3KMX0;A0A024R7U6;A0A3B3IT92;A0A3B3ITP6;E5RG31;A0A3B3IS57	DNA replication licensing factor MCM4	MCM4	sp|P33991|MCM4_HUMAN DNA replication licensing factor MCM4 OS=Homo sapiens OX=9606 GN=MCM4 PE=1 SV=5;tr|A0A3B3IU45|A0A3B3IU45_HUMAN DNA helicase OS=Homo sapiens OX=9606 GN=MCM4 PE=1 SV=1;tr|B4DLA6|B4DLA6_HUMAN DNA helicase OS=Homo sapiens OX=9606 PE=2 SV=1	-0.0149982	0.00401927	1002	28.5529	29.0269	28.6186
PG 251	P61019;A0A024R7V6;P61019-2;A0A0A1HAW1;H7C125;E9PKL7	Ras-related protein Rab-2A	RAB2A;RAB2	sp|P61019|RAB2A_HUMAN Ras-related protein Rab-2A OS=Homo sapiens OX=9606 GN=RAB2A PE=1 SV=1;tr|A0A024R7V6|A0A024R7V6_HUMAN RAB2, member RAS oncogene family, isoform CRA_a OS=Homo sapiens OX=9606 GN=RAB2 PE=4 SV=1;sp|P61019-2|RAB2A_HUMAN Isoform 2 of Ras-re	0.0399255	0.0213944	180	0	27.72	28.4798
PG 254	O00560;O00560-2;B4DHN5;E9PBU7;B4DQ93;A0A024R7Z5;G5EA09;O00560-3	Syntenin-1	SDCBP	sp|O00560|SDCB1_HUMAN Syntenin-1 OS=Homo sapiens OX=9606 GN=SDCBP PE=1 SV=1;sp|O00560-2|SDCB1_HUMAN Isoform 2 of Syntenin-1 OS=Homo sapiens OX=9606 GN=SDCBP;tr|B4DHN5|B4DHN5_HUMAN Syntenin-1 OS=Homo sapiens OX=9606 GN=SDCBP PE=1 SV=1;tr|E9PBU7|E9PBU7_HUMAN	-0.0074129	0.00637536	1393	0	0	26.431
PG 255	P55884;B4DV79;A4D210;A0A024R821;P55884-2;B4DXN6;Q96G38	Eukaryotic translation initiation factor 3 subunit B	EIF3B;EIF3S9	sp|P55884|EIF3B_HUMAN Eukaryotic translation initiation factor 3 subunit B OS=Homo sapiens OX=9606 GN=EIF3B PE=1 SV=3;tr|B4DV79|B4DV79_HUMAN Eukaryotic translation initiation factor 3 subunit B OS=Homo sapiens OX=9606 GN=EIF3B PE=2 SV=1;tr|A4D210|A4D210_HU	-0.0150267	0.00303943	871	29.326	29.0391	29.4463
PG 257	P61106;A0A024R845;X6RFL8	Ras-related protein Rab-14	RAB14	sp|P61106|RAB14_HUMAN Ras-related protein Rab-14 OS=Homo sapiens OX=9606 GN=RAB14 PE=1 SV=4;tr|A0A024R845|A0A024R845_HUMAN Ras-related protein Rab-14 OS=Homo sapiens OX=9606 GN=RAB14 PE=3 SV=1;tr|X6RFL8|X6RFL8_HUMAN Ras-related protein Rab-14 (Fragment) OS	0.0196581	-0.0203479	1281	27.0922	27.3288	27.4683
PG 261	O75348;A0A024R883;O95670;F2Z307;O95670-2	V-type proton ATPase subunit G 1;V-type proton ATPase subunit G 2	ATP6V1G1;ATP6V1G2;ATP6V1G2-DDX39B	sp|O75348|VATG1_HUMAN V-type proton ATPase subunit G 1 OS=Homo sapiens OX=9606 GN=ATP6V1G1 PE=1 SV=3;tr|A0A024R883|A0A024R883_HUMAN V-type proton ATPase subunit G OS=Homo sapiens OX=9606 GN=ATP6V1G1 PE=3 SV=1;sp|O95670|VATG2_HUMAN V-type proton ATPase subu	0.0112729	0.0546763	1447.5	0	25.8633	26.1545
PG 262	Q13813;Q13813-3;Q13813-2;Q9UG16;A0A384P5S9;A0A024R889;A0A0D9SF54;A0A0D9SGF6	Spectrin alpha chain, non-erythrocytic 1	SPTAN1;DKFZp564P0562	sp|Q13813|SPTN1_HUMAN Spectrin alpha chain, non-erythrocytic 1 OS=Homo sapiens OX=9606 GN=SPTAN1 PE=1 SV=3;sp|Q13813-3|SPTN1_HUMAN Isoform 3 of Spectrin alpha chain, non-erythrocytic 1 OS=Homo sapiens OX=9606 GN=SPTAN1;sp|Q13813-2|SPTN1_HUMAN Isoform 2 of	0.0662664	0.0395567	733	0	26.4496	26.4151
PG 263	Q01105-2;B2RCX0;A0A024R895;Q01105;P0DME0;A0A0C4DFV9;Q5VXV3;A0A087X027;Q01105-3;Q01105-4	Protein SET;Protein SETSIP	SET;SETSIP	sp|Q01105-2|SET_HUMAN Isoform 2 of Protein SET OS=Homo sapiens OX=9606 GN=SET;tr|B2RCX0|B2RCX0_HUMAN cDNA, FLJ96345, Homo sapiens SET translocation (myeloid leukemia-associated) (SET),mRNA OS=Homo sapiens OX=9606 PE=2 SV=1;tr|A0A024R895|A0A024R895_HUMAN SE	0.0452057	-0.0270196	138	0	26.5248	0
PG 265	Q96I24;A0A024R8A7	Far upstream element-binding protein 3	FUBP3;hCG_31253	sp|Q96I24|FUBP3_HUMAN Far upstream element-binding protein 3 OS=Homo sapiens OX=9606 GN=FUBP3 PE=1 SV=2;tr|A0A024R8A7|A0A024R8A7_HUMAN HCG31253, isoform CRA_a OS=Homo sapiens OX=9606 GN=hCG_31253 PE=4 SV=1	-0.0153886	0.00152924	985	30.1506	29.6665	29.6724
PG 269	Q9BV86;A0A024R8E4;Q9BV86-2;S4R344;S4R3J7	N-terminal Xaa-Pro-Lys N-methyltransferase 1;N-terminal Xaa-Pro-Lys N-methyltransferase 1, N-terminally processed	NTMT1;C9orf32	sp|Q9BV86|NTM1A_HUMAN N-terminal Xaa-Pro-Lys N-methyltransferase 1 OS=Homo sapiens OX=9606 GN=NTMT1 PE=1 SV=3;tr|A0A024R8E4|A0A024R8E4_HUMAN Chromosome 9 open reading frame 32, isoform CRA_a OS=Homo sapiens OX=9606 GN=C9orf32 PE=3 SV=1;sp|Q9BV86-2|NTM1A_HU	-0.0149428	-0.0416009	1414	0	23.6393	0
PG 273	P63173;J3KT73;J3QL01;A0A024R8P8;J3KSP2	60S ribosomal protein L38	RPL38	sp|P63173|RL38_HUMAN 60S ribosomal protein L38 OS=Homo sapiens OX=9606 GN=RPL38 PE=1 SV=2;tr|J3KT73|J3KT73_HUMAN 60S ribosomal protein L38 OS=Homo sapiens OX=9606 GN=RPL38 PE=1 SV=1;tr|J3QL01|J3QL01_HUMAN 60S ribosomal protein L38 OS=Homo sapiens OX=9606 G	-0.00429036	-0.05053	1321	29.6956	28.6029	28.3104
PG 276	P61956;A0A024R8S3;P61956-2;P55854;A8MUA9;A8MU27;P55854-2	Small ubiquitin-related modifier 2;Small ubiquitin-related modifier;Small ubiquitin-related modifier 3	SUMO2;SUMO3	sp|P61956|SUMO2_HUMAN Small ubiquitin-related modifier 2 OS=Homo sapiens OX=9606 GN=SUMO2 PE=1 SV=3;tr|A0A024R8S3|A0A024R8S3_HUMAN Small ubiquitin-related modifier OS=Homo sapiens OX=9606 GN=SUMO2 PE=3 SV=1;sp|P61956-2|SUMO2_HUMAN Isoform 2 of Small ubiqui	-0.0147798	0.00162777	370	29.1523	30.2059	28.4971
PG 278	Q01130;J3KP15;Q53FN0;A0A024R8U5;B3KUY1;J3QL05;Q01130-2;Q8NAK9;B3KX15;Q6NXQ0;Q8N220;B3KVY2;B3KUF7	Serine/arginine-rich splicing factor 2	SRSF2;SFRS2	sp|Q01130|SRSF2_HUMAN Serine/arginine-rich splicing factor 2 OS=Homo sapiens OX=9606 GN=SRSF2 PE=1 SV=4;tr|J3KP15|J3KP15_HUMAN Serine/arginine-rich splicing factor 2 (Fragment) OS=Homo sapiens OX=9606 GN=SRSF2 PE=1 SV=8;tr|Q53FN0|Q53FN0_HUMAN Serine/argini	-0.0143646	0.00135365	219	31.4251	31.1399	31.068
PG 279	Q9UHD8;A0A024R8V0;A0A0S2Z5A5;Q9UHD8-2;Q9UHD8-5;Q9UHD8-7;Q9UHD8-3;A0A024R8Q0;Q9UHD8-4;Q9UHD8-8;A0A0S2Z5W9;K7EL40;Q9UHD8-9;Q1WWK5;K7EK18	Septin-9	2009-09-01	sp|Q9UHD8|SEPT9_HUMAN Septin-9 OS=Homo sapiens OX=9606 GN=SEPTIN9 PE=1 SV=2;tr|A0A024R8V0|A0A024R8V0_HUMAN Septin 9, isoform CRA_a OS=Homo sapiens OX=9606 GN=SEPT9 PE=3 SV=1;tr|A0A0S2Z5A5|A0A0S2Z5A5_HUMAN Septin 9 isoform 1 (Fragment) OS=Homo sapiens OX=96	0.0254569	-0.00927708	439	0	25.8725	0
PG 280	P38919;A0A024R8W0;I3L3H2	Eukaryotic initiation factor 4A-III;Eukaryotic initiation factor 4A-III, N-terminally processed	EIF4A3;DDX48	sp|P38919|IF4A3_HUMAN Eukaryotic initiation factor 4A-III OS=Homo sapiens OX=9606 GN=EIF4A3 PE=1 SV=4;tr|A0A024R8W0|A0A024R8W0_HUMAN RNA helicase OS=Homo sapiens OX=9606 GN=DDX48 PE=3 SV=1;tr|I3L3H2|I3L3H2_HUMAN RNA helicase OS=Homo sapiens OX=9606 GN=EIF4	-0.0139786	0.0011674	272	29.5581	29.5481	29.5861
PG 281	Q9HB71;A0A024R904;Q6NVY0;Q9HB71-3	Calcyclin-binding protein	CACYBP	sp|Q9HB71|CYBP_HUMAN Calcyclin-binding protein OS=Homo sapiens OX=9606 GN=CACYBP PE=1 SV=2;tr|A0A024R904|A0A024R904_HUMAN Calcyclin-binding protein OS=Homo sapiens OX=9606 GN=CACYBP PE=4 SV=1;tr|Q6NVY0|Q6NVY0_HUMAN Calcyclin-binding protein OS=Homo sapiens	-0.014318	0.00297317	270	28.9145	29.276	29.224
PG 282	P10155;P10155-5;A0A024R983;P10155-3;P10155-4;P10155-2	60 kDa SS-A/Ro ribonucleoprotein	TROVE2	sp|P10155|RO60_HUMAN 60 kDa SS-A/Ro ribonucleoprotein OS=Homo sapiens OX=9606 GN=RO60 PE=1 SV=2;sp|P10155-5|RO60_HUMAN Isoform 5 of 60 kDa SS-A/Ro ribonucleoprotein OS=Homo sapiens OX=9606 GN=RO60;tr|A0A024R983|A0A024R983_HUMAN TROVE domain family, member	0.0217829	0.0228049	87	0	27.1822	27.5197
PG 283	O75131;A0A024R994;Q05DL8;A0A087WYQ3	Copine-3	CPNE3	sp|O75131|CPNE3_HUMAN Copine-3 OS=Homo sapiens OX=9606 GN=CPNE3 PE=1 SV=1;tr|A0A024R994|A0A024R994_HUMAN Copine III, isoform CRA_a OS=Homo sapiens OX=9606 GN=CPNE3 PE=3 SV=1;tr|Q05DL8|Q05DL8_HUMAN CPNE3 protein (Fragment) OS=Homo sapiens OX=9606 GN=CPNE3 P	-0.00180838	-0.0453059	1189	27.486	28.6326	28.3039
PG 284	Q9NPD8;A0A024R9A9	Ubiquitin-conjugating enzyme E2 T	UBE2T	sp|Q9NPD8|UBE2T_HUMAN Ubiquitin-conjugating enzyme E2 T OS=Homo sapiens OX=9606 GN=UBE2T PE=1 SV=1;tr|A0A024R9A9|A0A024R9A9_HUMAN Ubiquitin-conjugating enzyme E2T (Putative), isoform CRA_a OS=Homo sapiens OX=9606 GN=UBE2T PE=3 SV=1	-0.0205725	-0.00238979	1334	28.2267	28.7043	0
PG 285	P11940;A0A024R9C1;E7ERJ7;B4DQX0;E7EQV3;P11940-2;A0A087WTT1;B4DZW4;B3KT93;A0A024R9E2;Q9H361;H0YAR2;Q5VX58;Q3ZCS4;Q2VIP3	Polyadenylate-binding protein 1;Polyadenylate-binding protein;Polyadenylate-binding protein 3	PABPC1;PABPC3	sp|P11940|PABP1_HUMAN Polyadenylate-binding protein 1 OS=Homo sapiens OX=9606 GN=PABPC1 PE=1 SV=2;tr|A0A024R9C1|A0A024R9C1_HUMAN Polyadenylate-binding protein OS=Homo sapiens OX=9606 GN=PABPC1 PE=3 SV=1;tr|E7ERJ7|E7ERJ7_HUMAN Polyadenylate-binding protein	-0.0138015	0.00359049	969	32.2287	32.803	32.83
PG 286	Q86UE4;A0A024R9D2;E5RJU9	Protein LYRIC	MTDH	sp|Q86UE4|LYRIC_HUMAN Protein LYRIC OS=Homo sapiens OX=9606 GN=MTDH PE=1 SV=2;tr|A0A024R9D2|A0A024R9D2_HUMAN Metadherin, isoform CRA_a OS=Homo sapiens OX=9606 GN=MTDH PE=4 SV=1;tr|E5RJU9|E5RJU9_HUMAN Protein LYRIC OS=Homo sapiens OX=9606 GN=MTDH PE=1 SV=1	-0.0147901	0.0028216	341	26.1431	26.1689	26.5554
PG 287	P62888;A0A024R9D3;E5RI99	60S ribosomal protein L30	RPL30	sp|P62888|RL30_HUMAN 60S ribosomal protein L30 OS=Homo sapiens OX=9606 GN=RPL30 PE=1 SV=2;tr|A0A024R9D3|A0A024R9D3_HUMAN 60S ribosomal protein L30 OS=Homo sapiens OX=9606 GN=RPL30 PE=3 SV=1;tr|E5RI99|E5RI99_HUMAN 60S ribosomal protein L30 (Fragment) OS=Hom	-0.016749	0.00225277	916	30.6136	30.8564	29.6964
PG 290	P21283;A0A024R9I0	V-type proton ATPase subunit C 1	ATP6V1C1	sp|P21283|VATC1_HUMAN V-type proton ATPase subunit C 1 OS=Homo sapiens OX=9606 GN=ATP6V1C1 PE=1 SV=4;tr|A0A024R9I0|A0A024R9I0_HUMAN V-type proton ATPase subunit C OS=Homo sapiens OX=9606 GN=ATP6V1C1 PE=2 SV=1	0.0509461	0.0308989	747	0	0	27.2147
PG 293	O60306;A0A024R9L1;A8K6F0;B0AZM4	Intron-binding protein aquarius	AQR	sp|O60306|AQR_HUMAN RNA helicase aquarius OS=Homo sapiens OX=9606 GN=AQR PE=1 SV=4;tr|A0A024R9L1|A0A024R9L1_HUMAN RNA helicase aquarius OS=Homo sapiens OX=9606 GN=AQR PE=3 SV=1;tr|A8K6F0|A8K6F0_HUMAN RNA helicase aquarius OS=Homo sapiens OX=9606 PE=2 SV=1;	0.0274934	-0.0135816	995	26.6645	26.4554	27.3701
PG 302	Q9UNF1;B4DX55;A0A024R9Y7;B4DNG7;Q5H907;Q5H909;Q9UNF1-2	Melanoma-associated antigen D2	MAGED2	sp|Q9UNF1|MAGD2_HUMAN Melanoma-associated antigen D2 OS=Homo sapiens OX=9606 GN=MAGED2 PE=1 SV=2;tr|B4DX55|B4DX55_HUMAN cDNA FLJ58171, moderately similar to Melanoma-associated antigen D2 OS=Homo sapiens OX=9606 PE=2 SV=1;tr|A0A024R9Y7|A0A024R9Y7_HUMAN Mel	0.0447895	0.000974704	383	0	24.982	25.1319
PG 303	Q9H3G5;O75225;A0A024RA40;H7C0X5	Probable serine carboxypeptidase CPVL	CPVL	sp|Q9H3G5|CPVL_HUMAN Probable serine carboxypeptidase CPVL OS=Homo sapiens OX=9606 GN=CPVL PE=1 SV=2;tr|O75225|O75225_HUMAN Carboxypeptidase (Fragment) OS=Homo sapiens OX=9606 GN=CPVL PE=3 SV=1;tr|A0A024RA40|A0A024RA40_HUMAN Carboxypeptidase OS=Homo sapien	-0.0127967	0.00479376	898	27.9737	29.1397	29.0618
PG 305	P25787;Q53GF5;A0A024RA52	Proteasome subunit alpha type-2;Proteasome subunit alpha type	PSMA2	sp|P25787|PSA2_HUMAN Proteasome subunit alpha type-2 OS=Homo sapiens OX=9606 GN=PSMA2 PE=1 SV=2;tr|Q53GF5|Q53GF5_HUMAN Proteasome subunit alpha type (Fragment) OS=Homo sapiens OX=9606 PE=2 SV=1;tr|A0A024RA52|A0A024RA52_HUMAN Proteasome subunit alpha type O	0.0536001	0.0311806	607	0	26.3798	26.263
PG 306	Q9P258;A0A024RAC5;A5PLK7	Protein RCC2	RCC2	sp|Q9P258|RCC2_HUMAN Protein RCC2 OS=Homo sapiens OX=9606 GN=RCC2 PE=1 SV=2;tr|A0A024RAC5|A0A024RAC5_HUMAN Epididymis secretory sperm binding protein OS=Homo sapiens OX=9606 GN=RCC2 PE=2 SV=1;tr|A5PLK7|A5PLK7_HUMAN RCC2 protein (Fragment) OS=Homo sapiens O	-0.0158535	0.00338727	232	30.8041	31.1744	30.815
PG 308	P39656;A0A0C4DGS1;A0A024RAD5;P39656-3;U3KQ84;P39656-2	Dolichyl-diphosphooligosaccharide--protein glycosyltransferase 48 kDa subunit	DDOST	sp|P39656|OST48_HUMAN Dolichyl-diphosphooligosaccharide--protein glycosyltransferase 48 kDa subunit OS=Homo sapiens OX=9606 GN=DDOST PE=1 SV=4;tr|A0A0C4DGS1|A0A0C4DGS1_HUMAN Dolichyl-diphosphooligosaccharide--protein glycosyltransferase 48 kDa subunit OS=H	0.0718345	0.0144545	196	0	25.245	26.1064
PG 309	Q9UKD2;A0A024RAE1	mRNA turnover protein 4 homolog	MRTO4;C1orf33	sp|Q9UKD2|MRT4_HUMAN mRNA turnover protein 4 homolog OS=Homo sapiens OX=9606 GN=MRTO4 PE=1 SV=2;tr|A0A024RAE1|A0A024RAE1_HUMAN Ribosome assembly factor mrt4 OS=Homo sapiens OX=9606 GN=C1orf33 PE=3 SV=1	0.0127308	-0.0240434	1057	0	26.3328	25.4696
PG 311	Q92552;A0A024RAJ1;Q92552-2;Q8N6F2;B4DKI9;Q6PKB3;G5EA06;B4DT94;D6RH20	28S ribosomal protein S27, mitochondrial	MRPS27	sp|Q92552|RT27_HUMAN 28S ribosomal protein S27, mitochondrial OS=Homo sapiens OX=9606 GN=MRPS27 PE=1 SV=3;tr|A0A024RAJ1|A0A024RAJ1_HUMAN Mitochondrial ribosomal protein S27, isoform CRA_a OS=Homo sapiens OX=9606 GN=MRPS27 PE=4 SV=1;sp|Q92552-2|RT27_HUMAN I	0.0501499	-0.0128695	130	0	0	27.2139
PG 314	Q92973;A0A024RAM0;Q92973-2;Q92973-3	Transportin-1	TNPO1	sp|Q92973|TNPO1_HUMAN Transportin-1 OS=Homo sapiens OX=9606 GN=TNPO1 PE=1 SV=2;tr|A0A024RAM0|A0A024RAM0_HUMAN Transportin 1, isoform CRA_a OS=Homo sapiens OX=9606 GN=TNPO1 PE=4 SV=1;sp|Q92973-2|TNPO1_HUMAN Isoform 2 of Transportin-1 OS=Homo sapiens OX=9606	-0.0141121	0.00337761	705	28.7724	28.9991	28.5801
PG 317	P16989;A0A024RAQ1;P16989-3	Y-box-binding protein 3	YBX3;CSDA	sp|P16989|YBOX3_HUMAN Y-box-binding protein 3 OS=Homo sapiens OX=9606 GN=YBX3 PE=1 SV=4;tr|A0A024RAQ1|A0A024RAQ1_HUMAN Cold shock domain protein A, isoform CRA_a OS=Homo sapiens OX=9606 GN=CSDA PE=4 SV=1;sp|P16989-3|YBOX3_HUMAN Isoform 3 of Y-box-binding p	-0.0245803	-0.00473096	1089	33.6766	29.6728	30.0803
PG 318	P00374;B0YJ76;A0A024RAQ3;B4DM58;P00374-2	Dihydrofolate reductase	DHFR;DYR	sp|P00374|DYR_HUMAN Dihydrofolate reductase OS=Homo sapiens OX=9606 GN=DHFR PE=1 SV=2;tr|B0YJ76|B0YJ76_HUMAN Dihydrofolate reductase OS=Homo sapiens OX=9606 GN=DYR PE=2 SV=1;tr|A0A024RAQ3|A0A024RAQ3_HUMAN Dihydrofolate reductase OS=Homo sapiens OX=9606 GN=	0.000134033	0.0249141	381	0	0	25.6853
PG 319	P0C0S8;Q9BTM1;A4FTV9;Q99878;A3KPC7;Q96KK5;B2R5B3;A0A024RAS2;Q9BTM1-2;A0A024R017;Q93077;A0A0U1RRH7;P20671;B4E0B3;A0A0U1RR32;B2R5B6;Q08AJ9;Q7L7L0;P04908;A0A3B3IS11;H0YFX9	Histone H2A type 1;Histone H2A.J;Histone H2A;Histone H2A type 1-J;Histone H2A type 1-H;Histone H2A type 1-C;Histone H2A type 1-D;Histone H2A type 3;Histone H2A type 1-B/E	HIST1H2AG;H2AFJ;HIST1H2AK;HIST1H2AJ;HIST1H2AH;HIST1H2AC;HIST1H2AD;HIST1H2AB;HIST3H2A	sp|P0C0S8|H2A1_HUMAN Histone H2A type 1 OS=Homo sapiens OX=9606 GN=H2AC11 PE=1 SV=2;sp|Q9BTM1|H2AJ_HUMAN Histone H2A.J OS=Homo sapiens OX=9606 GN=H2AJ PE=1 SV=1;tr|A4FTV9|A4FTV9_HUMAN Histone H2A OS=Homo sapiens OX=9606 GN=HIST1H2AK PE=2 SV=1;sp|Q99878|H2A	0.0186974	0.0796068	1058	0	25.2799	27.8996
PG 320	Q9H0S4;A0A024RAS3;Q9H0S4-2;Q53GJ1;Q9H4E3;B4DYP6;Q7Z4B1	Probable ATP-dependent RNA helicase DDX47	DDX47;hCG_27698;E4-DBP;MST162	sp|Q9H0S4|DDX47_HUMAN Probable ATP-dependent RNA helicase DDX47 OS=Homo sapiens OX=9606 GN=DDX47 PE=1 SV=1;tr|A0A024RAS3|A0A024RAS3_HUMAN RNA helicase OS=Homo sapiens OX=9606 GN=hCG_27698 PE=3 SV=1;sp|Q9H0S4-2|DDX47_HUMAN Isoform 2 of Probable ATP-dependen	0.0305618	-0.0249537	28	0	0	0
PG 321	P46063;A0A024RAV2	ATP-dependent DNA helicase Q1	RECQL	sp|P46063|RECQ1_HUMAN ATP-dependent DNA helicase Q1 OS=Homo sapiens OX=9606 GN=RECQL PE=1 SV=3;tr|A0A024RAV2|A0A024RAV2_HUMAN ATP-dependent DNA helicase OS=Homo sapiens OX=9606 GN=RECQL PE=3 SV=1	0.0259366	-0.0567508	231	26.7039	27.3374	27.2521
PG 323	Q9Y2W2;B4DMD3;B4DY34;A0A024RAW9	WW domain-binding protein 11	WBP11	sp|Q9Y2W2|WBP11_HUMAN WW domain-binding protein 11 OS=Homo sapiens OX=9606 GN=WBP11 PE=1 SV=1;tr|B4DMD3|B4DMD3_HUMAN cDNA FLJ58174, highly similar to WW domain-binding protein 11 OS=Homo sapiens OX=9606 PE=2 SV=1;tr|B4DY34|B4DY34_HUMAN cDNA FLJ60194, highl	-0.0151385	0.00452804	954	28.8658	29.0984	29.4227
PG 324	P09651;A0A024RAZ7;F8W6I7;P09651-3;A0A024RC46;F8VZ49;Q32P51;A0A024QZ98;B4E0B5;F8VTQ5	Heterogeneous nuclear ribonucleoprotein A1;Heterogeneous nuclear ribonucleoprotein A1, N-terminally processed;Heterogeneous nuclear ribonucleoprotein A1-like 2	HNRNPA1;HNRPA1;hCG_2020860;HNRNPA1L2;RP11-78J21.1	sp|P09651|ROA1_HUMAN Heterogeneous nuclear ribonucleoprotein A1 OS=Homo sapiens OX=9606 GN=HNRNPA1 PE=1 SV=5;tr|A0A024RAZ7|A0A024RAZ7_HUMAN Helix-destabilizing protein OS=Homo sapiens OX=9606 GN=HNRPA1 PE=4 SV=1;tr|F8W6I7|F8W6I7_HUMAN Helix-destabilizing p	-0.0152634	0.00227071	791	35.2954	34.8969	35.0428
PG 325	P24941;A0A024RB10;A0A024RB77;G3V5T9;P24941-2;E7ESI2;B4DDL9;Q00526;A0A024R8R3	Cyclin-dependent kinase 2;Cyclin-dependent kinase 3	CDK2;CDK3	sp|P24941|CDK2_HUMAN Cyclin-dependent kinase 2 OS=Homo sapiens OX=9606 GN=CDK2 PE=1 SV=2;tr|A0A024RB10|A0A024RB10_HUMAN Cyclin-dependent kinase 2, isoform CRA_a OS=Homo sapiens OX=9606 GN=CDK2 PE=3 SV=1;tr|A0A024RB77|A0A024RB77_HUMAN Cyclin-dependent kinas	0.0258637	-0.00480354	398	0	0	26.8955
PG 326	P62854;A0A024RB14;Q75MH1;Q5JNZ5	40S ribosomal protein S26;Putative 40S ribosomal protein S26-like 1	RPS26;RPS26P11	sp|P62854|RS26_HUMAN 40S ribosomal protein S26 OS=Homo sapiens OX=9606 GN=RPS26 PE=1 SV=3;tr|A0A024RB14|A0A024RB14_HUMAN 40S ribosomal protein S26 OS=Homo sapiens OX=9606 GN=RPS26 PE=3 SV=1;tr|Q75MH1|Q75MH1_HUMAN 40S ribosomal protein S26 OS=Homo sapiens O	-0.0154075	0.00208585	328	31.192	30.4978	31.2166
PG 328	Q8TAQ2;Q8TAQ2-2;Q59G16;A0A024RB22;F8VXC8;Q8TAQ2-3;B4DF22	SWI/SNF complex subunit SMARCC2	SMARCC2	sp|Q8TAQ2|SMRC2_HUMAN SWI/SNF complex subunit SMARCC2 OS=Homo sapiens OX=9606 GN=SMARCC2 PE=1 SV=1;sp|Q8TAQ2-2|SMRC2_HUMAN Isoform 2 of SWI/SNF complex subunit SMARCC2 OS=Homo sapiens OX=9606 GN=SMARCC2;tr|Q59G16|Q59G16_HUMAN SWI/SNF-related matrix-associa	0.0447113	-0.022729	10	24.5835	24.9775	25.4017
PG 329	Q15185;A0A024RB32;Q15185-3;Q15185-4;A0A087WYT3;B3KUY2;B4DDC6;Q15185-2	Prostaglandin E synthase 3	PTGES3	sp|Q15185|TEBP_HUMAN Prostaglandin E synthase 3 OS=Homo sapiens OX=9606 GN=PTGES3 PE=1 SV=1;tr|A0A024RB32|A0A024RB32_HUMAN Prostaglandin E synthase 3 (Cytosolic), isoform CRA_a OS=Homo sapiens OX=9606 GN=PTGES3 PE=4 SV=1;sp|Q15185-3|TEBP_HUMAN Isoform 3 of	-0.0152083	0.000120086	1098	30.8755	30.8598	30.3053
PG 330	E9PAV3;F8VZJ2;A0A024RB41;H0YHX9;Q13765;E9PAV3-2;F8W0W4;F8W1N5;F8VNW4;B4DDI8	Nascent polypeptide-associated complex subunit alpha, muscle-specific form;Nascent polypeptide-associated complex subunit alpha	NACA;hCG_2016482	sp|E9PAV3|NACAM_HUMAN Nascent polypeptide-associated complex subunit alpha, muscle-specific form OS=Homo sapiens OX=9606 GN=NACA PE=1 SV=1;tr|F8VZJ2|F8VZJ2_HUMAN Nascent polypeptide-associated complex subunit alpha OS=Homo sapiens OX=9606 GN=NACA PE=1 SV=1	-0.0151705	0.00379209	1398	29.4806	29.3625	29.6442
PG 331	A0A024RB53;P09651-2;Q6IPF2;Q9BSM5;Q0VAC0;A0A2R8Y4L2;H0YH80	Heterogeneous nuclear ribonucleoprotein A1;Heterogeneous nuclear ribonucleoprotein A1, N-terminally processed	HNRPA1;HNRNPA1	tr|A0A024RB53|A0A024RB53_HUMAN Helix-destabilizing protein OS=Homo sapiens OX=9606 GN=HNRPA1 PE=2 SV=1;sp|P09651-2|ROA1_HUMAN Isoform A1-A of Heterogeneous nuclear ribonucleoprotein A1 OS=Homo sapiens OX=9606 GN=HNRNPA1;tr|Q6IPF2|Q6IPF2_HUMAN Helix-destabi	0.0417676	-0.0715124	497	30.0172	28.1571	27.805
PG 333	P61923;F8W651;Q53FU3;A0A024RB72;F8VVA7;F8VXB1;F8VUC5;F8W156;F8VYZ4;P61923-5;P61923-4	Coatomer subunit zeta-1	COPZ1	sp|P61923|COPZ1_HUMAN Coatomer subunit zeta-1 OS=Homo sapiens OX=9606 GN=COPZ1 PE=1 SV=1;tr|F8W651|F8W651_HUMAN Coatomer subunit zeta OS=Homo sapiens OX=9606 GN=COPZ1 PE=1 SV=1;tr|Q53FU3|Q53FU3_HUMAN Coatomer subunit zeta (Fragment) OS=Homo sapiens OX=9606	0.0505991	0.0128962	731	0	29.7098	30.2205
PG 334	O75390;A0A024RB75;B4DJV2;B3KTN4;A0A0C4DGI3	Citrate synthase, mitochondrial;Citrate synthase	CS	sp|O75390|CISY_HUMAN Citrate synthase, mitochondrial OS=Homo sapiens OX=9606 GN=CS PE=1 SV=2;tr|A0A024RB75|A0A024RB75_HUMAN Citrate synthase OS=Homo sapiens OX=9606 GN=CS PE=3 SV=1;tr|B4DJV2|B4DJV2_HUMAN Citrate synthase OS=Homo sapiens OX=9606 GN=CS PE=1	-0.015966	0.0289193	1343	0	0	27.5472
PG 336	Q9UQ80;A0A024RB85;A8K6Y1;Q6PIN5;Q05D08;Q9UQ80-2;F8VR77	Proliferation-associated protein 2G4	PA2G4	sp|Q9UQ80|PA2G4_HUMAN Proliferation-associated protein 2G4 OS=Homo sapiens OX=9606 GN=PA2G4 PE=1 SV=3;tr|A0A024RB85|A0A024RB85_HUMAN Proliferation-associated 2G4, 38kDa, isoform CRA_a OS=Homo sapiens OX=9606 GN=PA2G4 PE=3 SV=1;tr|A8K6Y1|A8K6Y1_HUMAN cDNA F	-0.0143799	0.00393673	892	31.1604	31.9996	31.7098
PG 337	P61224;P61224-4;B7ZB78;F5GZG1;A0A024RB87;F5H823;P61224-3;A6NIZ1;P61224-2;B7ZAY2;P62834;F5GX62;Q9BXV4;E7ESV4;F5H7Y6;A8KAH9;Q5U0C3	Ras-related protein Rap-1b;Ras-related protein Rap-1b-like protein;Ras-related protein Rap-1A	RAP1B;RAP1A	sp|P61224|RAP1B_HUMAN Ras-related protein Rap-1b OS=Homo sapiens OX=9606 GN=RAP1B PE=1 SV=1;sp|P61224-4|RAP1B_HUMAN Isoform 4 of Ras-related protein Rap-1b OS=Homo sapiens OX=9606 GN=RAP1B;tr|B7ZB78|B7ZB78_HUMAN Ras-related protein Rap-1b OS=Homo sapiens O	0.00965075	0.0402019	1447.5	0	0	23.9907
PG 338	P34897;Q53ET4;Q5HYG8;A0A024RB99;V9HW06;B4DW25;P34897-3;P34897-2;B4E1G2;B4DP88;Q5BJF5;B4DJQ3;B4DWA7;B4DJ63;B4DLV4;G3V2Y4;H0YIZ0	Serine hydroxymethyltransferase, mitochondrial;Serine hydroxymethyltransferase	SHMT2;DKFZp686P09201;HEL-S-51e	sp|P34897|GLYM_HUMAN Serine hydroxymethyltransferase, mitochondrial OS=Homo sapiens OX=9606 GN=SHMT2 PE=1 SV=3;tr|Q53ET4|Q53ET4_HUMAN Serine hydroxymethyltransferase (Fragment) OS=Homo sapiens OX=9606 PE=2 SV=1;tr|Q5HYG8|Q5HYG8_HUMAN Serine hydroxymethyltr	-0.015375	0.00175361	498	29.08	28.9216	29.0977
PG 340	P11802;A0A024RBB6;Q6LC83;P11802-2;F8VYH9;F8VZZ0;F8VTV8;F8VWX7;F8VZ51;F8VXD2	Cyclin-dependent kinase 4	CDK4	sp|P11802|CDK4_HUMAN Cyclin-dependent kinase 4 OS=Homo sapiens OX=9606 GN=CDK4 PE=1 SV=2;tr|A0A024RBB6|A0A024RBB6_HUMAN Cyclin-dependent kinase 4, isoform CRA_a OS=Homo sapiens OX=9606 GN=CDK4 PE=3 SV=1;tr|Q6LC83|Q6LC83_HUMAN Cyclin dependent protein kinas	-0.0324252	-0.0414628	1319	0	0	0
PG 341	P55209;A0A024RBB7;H0YIV4;B7Z2V4;F5H4R6;F8W0J6;A0A024RBE6;B7Z9C2;F8VV59;F8VY35;F8VXI6;F8W118;F8W020;H0YHC3;P55209-2;F8VUX1;P55209-3;F8VRJ2;B7Z5H0;H0YH88;F8VVB5	Nucleosome assembly protein 1-like 1	NAP1L1	sp|P55209|NP1L1_HUMAN Nucleosome assembly protein 1-like 1 OS=Homo sapiens OX=9606 GN=NAP1L1 PE=1 SV=1;tr|A0A024RBB7|A0A024RBB7_HUMAN Nucleosome assembly protein 1-like 1, isoform CRA_a OS=Homo sapiens OX=9606 GN=NAP1L1 PE=3 SV=1;tr|H0YIV4|H0YIV4_HUMAN Nuc	-0.0154981	0.00451584	70	29.8652	30.2285	29.9467
PG 346	P42167;A0A024RBE7;G5E972;P42167-2;A0A024RBH7;Q59G12;H0YJH7	Lamina-associated polypeptide 2, isoforms beta/gamma;Thymopoietin;Thymopentin	TMPO	sp|P42167|LAP2B_HUMAN Lamina-associated polypeptide 2, isoforms beta/gamma OS=Homo sapiens OX=9606 GN=TMPO PE=1 SV=2;tr|A0A024RBE7|A0A024RBE7_HUMAN Thymopoietin, isoform CRA_c OS=Homo sapiens OX=9606 GN=TMPO PE=3 SV=1;tr|G5E972|G5E972_HUMAN Lamina-associat	-0.0543204	-0.0296447	1312	0	0	0
PG 347	Q00325;Q00325-2;F8VVM2;Q8NCF7;Q53HC3;B2RE88;A0A024RBE8;A0A024RBH9;F8VZL5;F8VWR4;F8VWQ0	Phosphate carrier protein, mitochondrial	SLC25A3	sp|Q00325|MPCP_HUMAN Phosphate carrier protein, mitochondrial OS=Homo sapiens OX=9606 GN=SLC25A3 PE=1 SV=2;sp|Q00325-2|MPCP_HUMAN Isoform B of Phosphate carrier protein, mitochondrial OS=Homo sapiens OX=9606 GN=SLC25A3;tr|F8VVM2|F8VVM2_HUMAN Phosphate carr	0.0297256	0.025603	1252	0	28.1032	29.4474
PG 349	Q07065;Q8TB01;Q6NWZ1;A0A024RBH2;B3KVX6	Cytoskeleton-associated protein 4	CKAP4	sp|Q07065|CKAP4_HUMAN Cytoskeleton-associated protein 4 OS=Homo sapiens OX=9606 GN=CKAP4 PE=1 SV=2;tr|Q8TB01|Q8TB01_HUMAN Similar to cytoskeleton-associated protein 4 (Fragment) OS=Homo sapiens OX=9606 PE=2 SV=1;tr|Q6NWZ1|Q6NWZ1_HUMAN CKAP4 protein (Fragme	-0.0117398	0.0214947	715	0	25.8738	24.9787
PG 353	Q02878;Q8TBK5;Q8N5Z7;A0A024RBK3;Q9HBB3;B2R4K7;B4DRX3	60S ribosomal protein L6	RPL6	sp|Q02878|RL6_HUMAN 60S ribosomal protein L6 OS=Homo sapiens OX=9606 GN=RPL6 PE=1 SV=3;tr|Q8TBK5|Q8TBK5_HUMAN 60S ribosomal protein L6 OS=Homo sapiens OX=9606 GN=RPL6 PE=2 SV=1;tr|Q8N5Z7|Q8N5Z7_HUMAN 60S ribosomal protein L6 OS=Homo sapiens OX=9606 GN=RPL6	-0.0162611	0.0030814	761	31.9674	32.1191	31.3677
PG 355	P36873;P36873-2;Q9UPN1;F8VYE8;A0A024RBP2;F8VR82;F8W0W8;A0A087WYY5	Serine/threonine-protein phosphatase PP1-gamma catalytic subunit;Serine/threonine-protein phosphatase	PPP1CC	sp|P36873|PP1G_HUMAN Serine/threonine-protein phosphatase PP1-gamma catalytic subunit OS=Homo sapiens OX=9606 GN=PPP1CC PE=1 SV=1;sp|P36873-2|PP1G_HUMAN Isoform 2 of Serine/threonine-protein phosphatase PP1-gamma catalytic subunit OS=Homo sapiens OX=9606 G	0.014441	-0.0139177	539	0	0	29.1965
PG 356	O43583;F8VVL1;A0A024RBR3	Density-regulated protein	DENR	sp|O43583|DENR_HUMAN Density-regulated protein OS=Homo sapiens OX=9606 GN=DENR PE=1 SV=2;tr|F8VVL1|F8VVL1_HUMAN Density-regulated protein OS=Homo sapiens OX=9606 GN=DENR PE=1 SV=1;tr|A0A024RBR3|A0A024RBR3_HUMAN Density-regulated protein OS=Homo sapiens OX=	-0.0207413	-0.0132457	578	24.9216	23.812	0
PG 358	P05388;A8K4Z4;A0A024RBS2;Q53HW2;P05388-2;Q53HK9;F8VWS0;Q6NSF2;F8VU65;B4E3D5;F8VW21;Q8NHW5;F8VPE8;G3V210;F8VZS0;F8VRK7;F8VQY6;F8VS58	60S acidic ribosomal protein P0;60S acidic ribosomal protein P0-like	RPLP0;RPLP0P6	sp|P05388|RLA0_HUMAN 60S acidic ribosomal protein P0 OS=Homo sapiens OX=9606 GN=RPLP0 PE=1 SV=1;tr|A8K4Z4|A8K4Z4_HUMAN 60S acidic ribosomal protein P0 OS=Homo sapiens OX=9606 PE=2 SV=1;tr|A0A024RBS2|A0A024RBS2_HUMAN 60S acidic ribosomal protein P0 OS=Homo	-0.0152107	0.000512023	921	31.6531	31.6035	30.9274
PG 364	Q96P16;A0A0C4DGQ6;A0A024RC37;Q96P16-3	Regulation of nuclear pre-mRNA domain-containing protein 1A	RPRD1A;P15RS	sp|Q96P16|RPR1A_HUMAN Regulation of nuclear pre-mRNA domain-containing protein 1A OS=Homo sapiens OX=9606 GN=RPRD1A PE=1 SV=1;tr|A0A0C4DGQ6|A0A0C4DGQ6_HUMAN Regulation of nuclear pre-mRNA domain-containing protein 1A OS=Homo sapiens OX=9606 GN=RPRD1A PE=1	0.0349076	-0.0525875	528	0	25.5429	0
PG 365	Q15532;J3QQW2;A4PIV9;A4PIV8;A4PIW0;A0A024RC40;A8K0E5;Q4VAX2;Q4VAX0;A4PIV7;Q15532-2;J3KT74;J3QQM2;X6R3J2;J3QS72;J3KRP6;Q6FGL9;Q8TDQ9;F5GWN1	Protein SSXT	SS18;SYT-SSX2;SYT-SSX1;SYT	sp|Q15532|SSXT_HUMAN Protein SSXT OS=Homo sapiens OX=9606 GN=SS18 PE=1 SV=3;tr|J3QQW2|J3QQW2_HUMAN Protein SSXT OS=Homo sapiens OX=9606 GN=SS18 PE=1 SV=1;tr|A4PIV9|A4PIV9_HUMAN Fusion protein SYT-SSX2 OS=Homo sapiens OX=9606 GN=SYT-SSX2 PE=2 SV=1;tr|A4PIV8	-0.0167528	0.00391403	68	31.5591	31.1883	31.0422
PG 367	P46940;A4QPB0;A0A024RC65;A0A0J9YXZ5;Q6P1N4	Ras GTPase-activating-like protein IQGAP1	IQGAP1;hCG_1991735	sp|P46940|IQGA1_HUMAN Ras GTPase-activating-like protein IQGAP1 OS=Homo sapiens OX=9606 GN=IQGAP1 PE=1 SV=1;tr|A4QPB0|A4QPB0_HUMAN IQ motif containing GTPase activating protein 1 OS=Homo sapiens OX=9606 GN=IQGAP1 PE=1 SV=1;tr|A0A024RC65|A0A024RC65_HUMAN HC	0.0113311	-0.0399765	291	25.9411	26.4039	26.4159
PG 371	P05387;A0A024RCA7	60S acidic ribosomal protein P2	RPLP2	sp|P05387|RLA2_HUMAN 60S acidic ribosomal protein P2 OS=Homo sapiens OX=9606 GN=RPLP2 PE=1 SV=1;tr|A0A024RCA7|A0A024RCA7_HUMAN Ribosomal protein, large, P2, isoform CRA_a OS=Homo sapiens OX=9606 GN=RPLP2 PE=3 SV=1	-0.01421	0.00498078	744	31.0103	31.5654	32.0797
PG 373	Q99733;A0A024RCC9;B4DS05;B7ZB83;B7ZAK9;Q99733-2;A0A2U9QGI0;C9J6D1;E9PS34;E9PNJ7;C9JZI7;E9PJJ2;E9PNW0;B7ZAC7;E9PKT8;A8MXH2;E9PP22;E9PKI2	Nucleosome assembly protein 1-like 4	NAP1L4	sp|Q99733|NP1L4_HUMAN Nucleosome assembly protein 1-like 4 OS=Homo sapiens OX=9606 GN=NAP1L4 PE=1 SV=1;tr|A0A024RCC9|A0A024RCC9_HUMAN Nucleosome assembly protein 1-like 4, isoform CRA_b OS=Homo sapiens OX=9606 GN=NAP1L4 PE=3 SV=1;tr|B4DS05|B4DS05_HUMAN cDN	0.00772094	0.00440206	1166	26.7603	27.1459	27.1493
PG 375	O60814;P62807;A0A024RCL8;B2R4S9;Q93079;A0A024QZZ7;B4DR52;Q5QNW6-2;I6L9F7;U3KQK0;A0A024RCJ9;P58876;Q99879;Q5QNW6;Q99877;P57053;A8K9J7;Q0D2M2	Histone H2B type 1-K;Histone H2B type 1-C/E/F/G/I;Histone H2B;Histone H2B type 1-H;Histone H2B type 2-F;Histone H2B type 1-D;Histone H2B type 1-M;Histone H2B type 1-N;Histone H2B type F-S	HIST1H2BK;HIST1H2BC;HIST1H2BI;HIST1H2BH;HIST1H2BD;HIST2H2BF;HIST1H2BM;HIST1H2BN;H2BFS	sp|O60814|H2B1K_HUMAN Histone H2B type 1-K OS=Homo sapiens OX=9606 GN=H2BC12 PE=1 SV=3;sp|P62807|H2B1C_HUMAN Histone H2B type 1-C/E/F/G/I OS=Homo sapiens OX=9606 GN=H2BC4 PE=1 SV=4;tr|A0A024RCL8|A0A024RCL8_HUMAN Histone H2B OS=Homo sapiens OX=9606 GN=HIST1	-0.0165126	0.000183485	1001	35.7321	35.8188	34.5776
PG 376	Q13838;A0A024RCM3;Q13838-2;Q5STU3;F6WLT2;A0A0G2JJZ9;B4DP52;A0A140T9X3;A0A0A0MT12;F6TRA5;F6S4E6;Q59G92;A0A140T996;A0A140T9X9;F6UJC5;A0A140TA18	Spliceosome RNA helicase DDX39B	DDX39B;hCG_2005638	sp|Q13838|DX39B_HUMAN Spliceosome RNA helicase DDX39B OS=Homo sapiens OX=9606 GN=DDX39B PE=1 SV=1;tr|A0A024RCM3|A0A024RCM3_HUMAN RNA helicase OS=Homo sapiens OX=9606 GN=hCG_2005638 PE=4 SV=1;sp|Q13838-2|DX39B_HUMAN Isoform 2 of Spliceosome RNA helicase DDX	-0.0148639	0.00224701	512	30.7915	30.8752	30.8376
PG 377	P26640;A0A1U9X9D5;A0A1U9X9C8;A0A1U9X9C7;A0A1U9X9C4;A0A1U9X9C1;A0A1U9X9A3;A0A1U9X9A1;A0A024RCN6;A0A140T936	Valine--tRNA ligase	VARS	sp|P26640|SYVC_HUMAN Valine--tRNA ligase OS=Homo sapiens OX=9606 GN=VARS1 PE=1 SV=4;tr|A0A1U9X9D5|A0A1U9X9D5_HUMAN Valyl-tRNA synthetase OS=Homo sapiens OX=9606 PE=3 SV=2;tr|A0A1U9X9C8|A0A1U9X9C8_HUMAN Valyl-tRNA synthetase OS=Homo sapiens OX=9606 PE=1 SV=	-0.0136635	0.00463786	809	28.2972	29.0477	29.0319
PG 381	P25440;A0A0G2JK44;A0A140T9E9;H0Y6K2;A0A024RCR5;P25440-2;A0A1U9X7B3;A0A1U9X7B8;P25440-3;P25440-4;X5CF57;A0A1U9X7A8;A0A1U9X7B4;U3KQA6;A0A0G2JHL0;A0A140T9F7;A0A140T9V2;A0A140T9I1;A0A0G2JHN8	Bromodomain-containing protein 2	BRD2	sp|P25440|BRD2_HUMAN Bromodomain-containing protein 2 OS=Homo sapiens OX=9606 GN=BRD2 PE=1 SV=2;tr|A0A0G2JK44|A0A0G2JK44_HUMAN Bromodomain-containing protein 2 OS=Homo sapiens OX=9606 GN=BRD2 PE=1 SV=1;tr|A0A140T9E9|A0A140T9E9_HUMAN Bromodomain-containing	0.00919949	0.0282884	1447.5	0	26.8513	0
PG 385	Q9Y3C6;A0A024RCX8	Peptidyl-prolyl cis-trans isomerase-like 1;Peptidyl-prolyl cis-trans isomerase	PPIL1	sp|Q9Y3C6|PPIL1_HUMAN Peptidyl-prolyl cis-trans isomerase-like 1 OS=Homo sapiens OX=9606 GN=PPIL1 PE=1 SV=1;tr|A0A024RCX8|A0A024RCX8_HUMAN Peptidyl-prolyl cis-trans isomerase OS=Homo sapiens OX=9606 GN=PPIL1 PE=3 SV=1	-0.0135	0.00140982	963	27.0827	27.2993	27.2838
PG 387	Q14738;E9PFR3;B4DSD7;Q14738-2;Q14738-3;A0A024RD11;A8K6Y2;Q59EF0;H0Y8C4	Serine/threonine-protein phosphatase 2A 56 kDa regulatory subunit delta isoform	PPP2R5D	sp|Q14738|2A5D_HUMAN Serine/threonine-protein phosphatase 2A 56 kDa regulatory subunit delta isoform OS=Homo sapiens OX=9606 GN=PPP2R5D PE=1 SV=1;tr|E9PFR3|E9PFR3_HUMAN Serine/threonine-protein phosphatase 2A 56 kDa regulatory subunit OS=Homo sapiens OX=96	0.0239598	-0.00467069	357	0	0	25.4523
PG 393	Q6P1L8;A0A024RD78	39S ribosomal protein L14, mitochondrial	MRPL14	sp|Q6P1L8|RM14_HUMAN 39S ribosomal protein L14, mitochondrial OS=Homo sapiens OX=9606 GN=MRPL14 PE=1 SV=1;tr|A0A024RD78|A0A024RD78_HUMAN Mitochondrial ribosomal protein L14, isoform CRA_b OS=Homo sapiens OX=9606 GN=MRPL14 PE=3 SV=1	0.0392038	0.0418521	1184	0	26.1377	0
PG 394	P08238;A0A024RD80;B4DMA2;B4DGL0	Heat shock protein HSP 90-beta	HSP90AB1	sp|P08238|HS90B_HUMAN Heat shock protein HSP 90-beta OS=Homo sapiens OX=9606 GN=HSP90AB1 PE=1 SV=4;tr|A0A024RD80|A0A024RD80_HUMAN Heat shock protein 90kDa alpha (Cytosolic), class B member 1, isoform CRA_a OS=Homo sapiens OX=9606 GN=HSP90AB1 PE=3 SV=1;tr|B	-0.0143447	0.00454828	1159	31.7497	32.2767	32.3508
PG 395	Q12849;A0A024RD99;B7Z2D8;B7Z5F9;B3KP14;H0Y8R1;F5H5I6;B7Z3R7;H0YAK1;B3KW50;Q12849-5	G-rich sequence factor 1	GRSF1	sp|Q12849|GRSF1_HUMAN G-rich sequence factor 1 OS=Homo sapiens OX=9606 GN=GRSF1 PE=1 SV=3;tr|A0A024RD99|A0A024RD99_HUMAN G-rich RNA sequence binding factor 1, isoform CRA_a OS=Homo sapiens OX=9606 GN=GRSF1 PE=4 SV=1;tr|B7Z2D8|B7Z2D8_HUMAN cDNA FLJ55473, hi	0.0368714	-0.0385675	1352	0	28.6721	28.6013
PG 397	Q9UN86;Q9UN86-2;A8K6V7;A0A024RDB2;A0A024RDE5	Ras GTPase-activating protein-binding protein 2	G3BP2	sp|Q9UN86|G3BP2_HUMAN Ras GTPase-activating protein-binding protein 2 OS=Homo sapiens OX=9606 GN=G3BP2 PE=1 SV=2;sp|Q9UN86-2|G3BP2_HUMAN Isoform B of Ras GTPase-activating protein-binding protein 2 OS=Homo sapiens OX=9606 GN=G3BP2;tr|A8K6V7|A8K6V7_HUMAN cD	-0.0150524	0.00232456	699	29.7799	30.2493	30.222
PG 398	Q12771;B4DTC3;A0A024RDB4;Q14103-4;Q14103-2;H0YA96;B4E0W4;D6RF44	Heterogeneous nuclear ribonucleoprotein D0	HNRPD;HNRNPD	tr|Q12771|Q12771_HUMAN p37 AUF1 OS=Homo sapiens OX=9606 PE=2 SV=1;tr|B4DTC3|B4DTC3_HUMAN cDNA FLJ54150, highly similar to Heterogeneous nuclear ribonucleoprotein D0 OS=Homo sapiens OX=9606 PE=2 SV=1;tr|A0A024RDB4|A0A024RDB4_HUMAN Heterogeneous nuclear ribo	-0.0859205	0.0271369	596	29.0769	0	0
PG 399	O14979;A0A087WUK2;A0A024RDB5;B4DTA2	Heterogeneous nuclear ribonucleoprotein D-like	HNRNPDL	sp|O14979|HNRDL_HUMAN Heterogeneous nuclear ribonucleoprotein D-like OS=Homo sapiens OX=9606 GN=HNRNPDL PE=1 SV=3;tr|A0A087WUK2|A0A087WUK2_HUMAN Heterogeneous nuclear ribonucleoprotein D-like OS=Homo sapiens OX=9606 GN=HNRNPDL PE=1 SV=1;tr|A0A024RDB5|A0A02	-0.0161353	0.000957853	1110	34.768	34.0331	34.0166
PG 401	Q14103;Q14103-3;A0A024RDF4;A1LU37;H0Y8G5;D6RAF8	Heterogeneous nuclear ribonucleoprotein D0	HNRNPD;HNRPD	sp|Q14103|HNRPD_HUMAN Heterogeneous nuclear ribonucleoprotein D0 OS=Homo sapiens OX=9606 GN=HNRNPD PE=1 SV=1;sp|Q14103-3|HNRPD_HUMAN Isoform 3 of Heterogeneous nuclear ribonucleoprotein D0 OS=Homo sapiens OX=9606 GN=HNRNPD;tr|A0A024RDF4|A0A024RDF4_HUMAN He	-0.015617	0.00229103	940	34.3995	34.0293	34.3025
PG 402	O94979;D6REX3;A1LU61;A0A024RDH6;O94979-6;O94979-3;A0A1S5UZ19;O94979-4;O94979-10;O94979-2;O94979-8;O94979-9;D6RHZ5;H7BXG7;O94979-7;O94979-5	Protein transport protein Sec31A	SEC31A;SEC31L1	sp|O94979|SC31A_HUMAN Protein transport protein Sec31A OS=Homo sapiens OX=9606 GN=SEC31A PE=1 SV=3;tr|D6REX3|D6REX3_HUMAN Protein transport protein Sec31A OS=Homo sapiens OX=9606 GN=SEC31A PE=1 SV=1;tr|A1LU61|A1LU61_HUMAN SEC31-like 1 (S. cerevisiae), isof	-0.00391096	-0.045618	1258	27.4573	26.9383	27.4899
PG 403	P40227;B4DPJ8;Q59ET3;B2R9K8;A0A024RDL1;A1JUI8;P40227-2;B4DN39	T-complex protein 1 subunit zeta	CCT6A	sp|P40227|TCPZ_HUMAN T-complex protein 1 subunit zeta OS=Homo sapiens OX=9606 GN=CCT6A PE=1 SV=3;tr|B4DPJ8|B4DPJ8_HUMAN cDNA FLJ52344, highly similar to T-complex protein 1 subunit zeta OS=Homo sapiens OX=9606 PE=2 SV=1;tr|Q59ET3|Q59ET3_HUMAN Chaperonin co	-0.014078	0.004301	834	30.1816	30.8695	31.0826
PG 404	Q9BQC6;A0A024RDM4	Ribosomal protein 63, mitochondrial	MRPL57;MRP63	sp|Q9BQC6|RT63_HUMAN Ribosomal protein 63, mitochondrial OS=Homo sapiens OX=9606 GN=MRPL57 PE=1 SV=1;tr|A0A024RDM4|A0A024RDM4_HUMAN Mitochondrial ribosomal protein 63, isoform CRA_a OS=Homo sapiens OX=9606 GN=MRP63 PE=4 SV=1	-0.00544653	-0.0429636	1363	0	0	0
PG 405	Q92598;A0A024RDQ0;A0A024RDS1;Q92598-2;Q92598-3;Q92598-4;B4DF68;A0A0A0MSM0;B4DY72;B4DZB4	Heat shock protein 105 kDa	HSPH1	sp|Q92598|HS105_HUMAN Heat shock protein 105 kDa OS=Homo sapiens OX=9606 GN=HSPH1 PE=1 SV=1;tr|A0A024RDQ0|A0A024RDQ0_HUMAN Heat shock 110 kDa protein OS=Homo sapiens OX=9606 GN=HSPH1 PE=3 SV=1;tr|A0A024RDS1|A0A024RDS1_HUMAN Heat shock 110 kDa protein OS=Ho	0.0345098	0.00621769	492	25.3008	26.5038	26.6734
PG 406	P40938;Q53HK8;A0A024RDQ8;B4DKE6;Q5U0C2;P40938-2	Replication factor C subunit 3	RFC3	sp|P40938|RFC3_HUMAN Replication factor C subunit 3 OS=Homo sapiens OX=9606 GN=RFC3 PE=1 SV=2;tr|Q53HK8|Q53HK8_HUMAN Replication factor C 3 isoform 1 variant (Fragment) OS=Homo sapiens OX=9606 PE=2 SV=1;tr|A0A024RDQ8|A0A024RDQ8_HUMAN Replication factor C (	0.00134559	-0.00402598	442	24.9988	24.4452	25.5551
PG 407	P09429;Q5T7C4;B7Z965;Q59GW1;A0A024RDR0;A0A286R9D9;B2RPK0;B3KQ05;D3DQY9	High mobility group protein B1;Putative high mobility group protein B1-like 1	HMGB1;HMGB1P1;hCG_1991922	sp|P09429|HMGB1_HUMAN High mobility group protein B1 OS=Homo sapiens OX=9606 GN=HMGB1 PE=1 SV=3;tr|Q5T7C4|Q5T7C4_HUMAN High mobility group protein B1 OS=Homo sapiens OX=9606 GN=HMGB1 PE=1 SV=1;tr|B7Z965|B7Z965_HUMAN cDNA FLJ56337, highly similar to High mo	-0.0162183	0.000880223	807	30.6073	30.1326	29.7068
PG 409	O00505;A0A024RDV7;Q53F09	Importin subunit alpha-4;Importin subunit alpha	KPNA3	sp|O00505|IMA4_HUMAN Importin subunit alpha-4 OS=Homo sapiens OX=9606 GN=KPNA3 PE=1 SV=2;tr|A0A024RDV7|A0A024RDV7_HUMAN Importin subunit alpha OS=Homo sapiens OX=9606 GN=KPNA3 PE=3 SV=1;tr|Q53F09|Q53F09_HUMAN Karyopherin alpha 3 variant (Fragment) OS=Homo	0.0288517	-0.0238742	30	0	0	0
PG 410	Q9NWB6;A0A024RDW4;B4E3J6;Q9NWB6-3;Q9NWB6-2	Arginine and glutamate-rich protein 1	ARGLU1;FLJ10154	sp|Q9NWB6|ARGL1_HUMAN Arginine and glutamate-rich protein 1 OS=Homo sapiens OX=9606 GN=ARGLU1 PE=1 SV=1;tr|A0A024RDW4|A0A024RDW4_HUMAN Uncharacterized protein OS=Homo sapiens OX=9606 GN=FLJ10154 PE=3 SV=1;tr|B4E3J6|B4E3J6_HUMAN cDNA FLJ54293 OS=Homo sapien	0.000530098	0.0966644	202	0	28.4939	27.0491
PG 411	O00410;A0A024RDY0;O00410-3;H0Y8C6;O00410-2;B4E0R6;B3KWG6	Importin-5	IPO5;RANBP5	sp|O00410|IPO5_HUMAN Importin-5 OS=Homo sapiens OX=9606 GN=IPO5 PE=1 SV=4;tr|A0A024RDY0|A0A024RDY0_HUMAN RAN binding protein 5, isoform CRA_d OS=Homo sapiens OX=9606 GN=RANBP5 PE=4 SV=1;sp|O00410-3|IPO5_HUMAN Isoform 3 of Importin-5 OS=Homo sapiens OX=9606	-0.0136296	0.00358903	676	30.5656	31.0027	31.3178
PG 413	Q5JVF3;A8K097;A0A024RE04;Q5JVF3-3;Q5JVF3-4;Q5JVF3-2;A0A024RDZ9	PCI domain-containing protein 2	PCID2;RP11-98F14.6	sp|Q5JVF3|PCID2_HUMAN PCI domain-containing protein 2 OS=Homo sapiens OX=9606 GN=PCID2 PE=1 SV=2;tr|A8K097|A8K097_HUMAN cDNA FLJ78373, highly similar to Homo sapiens PCI domain containing 2, mRNA OS=Homo sapiens OX=9606 PE=2 SV=1;tr|A0A024RE04|A0A024RE04_H	0.0358722	-0.0290071	113	0	27.5513	26.5258
PG 415	Q96GK7;Q6P2I3;D3DXG4;D3DXG5;A0A024RE24	Fumarylacetoacetate hydrolase domain-containing protein 2A;Fumarylacetoacetate hydrolase domain-containing protein 2B	FAHD2A;FAHD2B;hCG_2002650	sp|Q96GK7|FAH2A_HUMAN Fumarylacetoacetate hydrolase domain-containing protein 2A OS=Homo sapiens OX=9606 GN=FAHD2A PE=1 SV=1;sp|Q6P2I3|FAH2B_HUMAN Fumarylacetoacetate hydrolase domain-containing protein 2B OS=Homo sapiens OX=9606 GN=FAHD2B PE=1 SV=1;tr|D3D	0.0323054	0.00520215	363	0	0	27.5555
PG 419	A0A5H1ZRS9;A0A5C2G1L1;A2NJV5;A0A0A0MRZ7;A0A5C2G1Z7;A0A5C2G8Y0;A0A5C2GLP2;A0A5C2GK32;A0A5C2GS21;A0A5C2GTL9;A0A5C2GL22;A0A5C2GUC4;A0A5C2GIH9;A0A5C2GSE1;A0A5C2GUP9;A0A5C2GI33;A0A5C2GBX0;A0A5C2G6N1;A0A5C2GUW2;A0A5C2GIW6;A0A5C2GTE9;A0A5C2GJI2;A0A5C2GID7;A0A5C2G5N4;A0A5C2GLS3;A0A075B6S2		IGKV A18;IGKV2D-26;IGKV2D-29	tr|A0A5H1ZRS9|A0A5H1ZRS9_HUMAN Immunoglobulin kappa variable 2D-29 OS=Homo sapiens OX=9606 GN=IGKV2D-29 PE=1 SV=1;tr|A0A5C2G1L1|A0A5C2G1L1_HUMAN IGL c3022_light_IGKV2D-29_IGKJ2 (Fragment) OS=Homo sapiens OX=9606 PE=2 SV=1;sp|A2NJV5|KV229_HUMAN Immunoglobul	0.00462763	-0.00545654	609	0	0	29.4302
PG 420	P08708;H0YN88;A0A075B716;H3BNC9;H0YN73	40S ribosomal protein S17	RPS17	sp|P08708|RS17_HUMAN 40S ribosomal protein S17 OS=Homo sapiens OX=9606 GN=RPS17 PE=1 SV=2;tr|H0YN88|H0YN88_HUMAN 40S ribosomal protein S17 OS=Homo sapiens OX=9606 GN=RPS17 PE=1 SV=1;tr|A0A075B716|A0A075B716_HUMAN 40S ribosomal protein S17 OS=Homo sapiens O	-0.0154002	0.00295193	741	30.9543	30.8823	31.0979
PG 421	P58107;A0A075B730	Epiplakin	EPPK1	sp|P58107|EPIPL_HUMAN Epiplakin OS=Homo sapiens OX=9606 GN=EPPK1 PE=1 SV=3;tr|A0A075B730|A0A075B730_HUMAN Epiplakin OS=Homo sapiens OX=9606 GN=EPPK1 PE=1 SV=2	0.00838464	-0.0115899	1403	27.7532	28.5676	30.0747
PG 422	Q9Y4X5;A0A087WT96;Q59FM8	E3 ubiquitin-protein ligase ARIH1	ARIH1	sp|Q9Y4X5|ARI1_HUMAN E3 ubiquitin-protein ligase ARIH1 OS=Homo sapiens OX=9606 GN=ARIH1 PE=1 SV=2;tr|A0A087WT96|A0A087WT96_HUMAN E3 ubiquitin-protein ligase ARIH1 (Fragment) OS=Homo sapiens OX=9606 GN=ARIH1 PE=1 SV=1;tr|Q59FM8|Q59FM8_HUMAN RBR-type E3 ubiq	0.0260853	-0.0219679	58	0	0	0
PG 423	Q9UI10;Q9UI10-2;A0A087WTA5;E7ERK9;Q9UI10-3;Q9Y3W7;Q71US4	Translation initiation factor eIF-2B subunit delta	EIF2B4;DKFZp586J0119	sp|Q9UI10|EI2BD_HUMAN Translation initiation factor eIF-2B subunit delta OS=Homo sapiens OX=9606 GN=EIF2B4 PE=1 SV=2;sp|Q9UI10-2|EI2BD_HUMAN Isoform 2 of Translation initiation factor eIF-2B subunit delta OS=Homo sapiens OX=9606 GN=EIF2B4;tr|A0A087WTA5|A0A	-0.0049001	-0.0428471	1197	0	0	0
PG 424	P08123;A0A087WTA8;A0A384MDU2;A0A0S2Z3H5	Collagen alpha-2(I) chain	COL1A2	sp|P08123|CO1A2_HUMAN Collagen alpha-2(I) chain OS=Homo sapiens OX=9606 GN=COL1A2 PE=1 SV=7;tr|A0A087WTA8|A0A087WTA8_HUMAN Collagen alpha-2(I) chain OS=Homo sapiens OX=9606 GN=COL1A2 PE=1 SV=1;tr|A0A384MDU2|A0A384MDU2_HUMAN Collagen, type I, alpha 2, isofo	0.0387619	-0.0138355	798	0	26.3193	27.4959
PG 425	Q96T88;Q96T88-2;A0A087WVR3;A0A087WTW0	E3 ubiquitin-protein ligase UHRF1	UHRF1	sp|Q96T88|UHRF1_HUMAN E3 ubiquitin-protein ligase UHRF1 OS=Homo sapiens OX=9606 GN=UHRF1 PE=1 SV=1;sp|Q96T88-2|UHRF1_HUMAN Isoform 2 of E3 ubiquitin-protein ligase UHRF1 OS=Homo sapiens OX=9606 GN=UHRF1;tr|A0A087WVR3|A0A087WVR3_HUMAN RING-type E3 ubiquitin	0.0208567	-0.0466744	975	27.3276	27.557	27.8037
PG 428	Q8WYA6;A0A087WUB9;Q8WYA6-3;Q8WYA6-2;Q8WYA6-4	Beta-catenin-like protein 1	CTNNBL1	sp|Q8WYA6|CTBL1_HUMAN Beta-catenin-like protein 1 OS=Homo sapiens OX=9606 GN=CTNNBL1 PE=1 SV=1;tr|A0A087WUB9|A0A087WUB9_HUMAN Beta-catenin-like protein 1 OS=Homo sapiens OX=9606 GN=CTNNBL1 PE=1 SV=1;sp|Q8WYA6-3|CTBL1_HUMAN Isoform 3 of Beta-catenin-like pr	-0.0110593	-0.0334019	728	0	0	26.4291
PG 429	Q15005;E9PL01;B4DDB9;A0A087WUC6;E9PI68;E9PRB9	Signal peptidase complex subunit 2	SPCS2	sp|Q15005|SPCS2_HUMAN Signal peptidase complex subunit 2 OS=Homo sapiens OX=9606 GN=SPCS2 PE=1 SV=3;tr|E9PL01|E9PL01_HUMAN Microsomal signal peptidase 25 kDa subunit OS=Homo sapiens OX=9606 GN=SPCS2 PE=1 SV=1;tr|B4DDB9|B4DDB9_HUMAN Microsomal signal peptid	0.0206825	0.00842179	1447.5	0	24.7705	23.9555
PG 431	Q86TG7;A0A087WXK2;A0A087WUL4;A0A087WX23;Q86TG7-2;A0A087WZG9;B4DSP0	Retrotransposon-derived protein PEG10	PEG10	sp|Q86TG7|PEG10_HUMAN Retrotransposon-derived protein PEG10 OS=Homo sapiens OX=9606 GN=PEG10 PE=1 SV=2;tr|A0A087WXK2|A0A087WXK2_HUMAN Retrotransposon-derived protein PEG10 OS=Homo sapiens OX=9606 GN=PEG10 PE=1 SV=1;tr|A0A087WUL4|A0A087WUL4_HUMAN Retrotrans	0.0627397	0.00576897	162	0	27.2197	27.0112
PG 432	O60841;Q8N5A0;A0A087WUT6;D3DVI5;B3KM86	Eukaryotic translation initiation factor 5B	EIF5B	sp|O60841|IF2P_HUMAN Eukaryotic translation initiation factor 5B OS=Homo sapiens OX=9606 GN=EIF5B PE=1 SV=4;tr|Q8N5A0|Q8N5A0_HUMAN Eukaryotic translation initiation factor 5B OS=Homo sapiens OX=9606 GN=EIF5B PE=2 SV=1;tr|A0A087WUT6|A0A087WUT6_HUMAN Eukaryo	0.00856506	0.00302438	1117	27.2604	27.5614	27.6529
PG 435	Q01082;Q01082-3;B2ZZ89;A0A087WUZ3;Q01082-2;D6W5C0;K9MS24	Spectrin beta chain, non-erythrocytic 1	SPTBN1	sp|Q01082|SPTB2_HUMAN Spectrin beta chain, non-erythrocytic 1 OS=Homo sapiens OX=9606 GN=SPTBN1 PE=1 SV=2;sp|Q01082-3|SPTB2_HUMAN Isoform 2 of Spectrin beta chain, non-erythrocytic 1 OS=Homo sapiens OX=9606 GN=SPTBN1;tr|B2ZZ89|B2ZZ89_HUMAN Spectrin beta ch	0.0273202	-0.022966	38	0	0	0
PG 436	Q99417;A0A087WV05;Q6IB68	C-Myc-binding protein	MYCBP	sp|Q99417|MYCBP_HUMAN c-Myc-binding protein OS=Homo sapiens OX=9606 GN=MYCBP PE=1 SV=3;tr|A0A087WV05|A0A087WV05_HUMAN Uncharacterized protein OS=Homo sapiens OX=9606 PE=3 SV=1;tr|Q6IB68|Q6IB68_HUMAN MYCBP protein OS=Homo sapiens OX=9606 GN=MYCBP PE=2 SV=1	0.0673361	-0.00556032	22	0	26.3879	27.5528
PG 442	Q00610;A0A087WVQ6;Q00610-2	Clathrin heavy chain 1;Clathrin heavy chain	CLTC	sp|Q00610|CLH1_HUMAN Clathrin heavy chain 1 OS=Homo sapiens OX=9606 GN=CLTC PE=1 SV=5;tr|A0A087WVQ6|A0A087WVQ6_HUMAN Clathrin heavy chain OS=Homo sapiens OX=9606 GN=CLTC PE=1 SV=1;sp|Q00610-2|CLH1_HUMAN Isoform 2 of Clathrin heavy chain 1 OS=Homo sapiens O	-0.0147645	0.00344196	896	29.7907	29.8738	30.1234
PG 443	P19388;A0A087WVZ9;A0A0A0MQR7;E5KT65;B4DJ89;A0A087WWX0	DNA-directed RNA polymerases I, II, and III subunit RPABC1	POLR2E	sp|P19388|RPAB1_HUMAN DNA-directed RNA polymerases I, II, and III subunit RPABC1 OS=Homo sapiens OX=9606 GN=POLR2E PE=1 SV=4;tr|A0A087WVZ9|A0A087WVZ9_HUMAN DNA-directed RNA polymerase II subunit E OS=Homo sapiens OX=9606 GN=POLR2E PE=1 SV=1;tr|A0A0A0MQR7|A	0.0140877	0.0240637	382	0	0	0
PG 448	Q96T37;A0A494C001;A0A499FJY3;A0A087WWP4;Q96T37-4;Q96T37-2;Q96T37-3	Putative RNA-binding protein 15	RBM15	sp|Q96T37|RBM15_HUMAN RNA-binding protein 15 OS=Homo sapiens OX=9606 GN=RBM15 PE=1 SV=2;tr|A0A494C001|A0A494C001_HUMAN RNA-binding protein 15 OS=Homo sapiens OX=9606 GN=RBM15 PE=1 SV=2;tr|A0A499FJY3|A0A499FJY3_HUMAN RNA-binding protein 15 OS=Homo sapiens O	-0.0131666	0.00348782	839	26.27	26.7058	27.1429
PG 449	Q96FV9;A0A087WWS1	THO complex subunit 1	THOC1	sp|Q96FV9|THOC1_HUMAN THO complex subunit 1 OS=Homo sapiens OX=9606 GN=THOC1 PE=1 SV=1;tr|A0A087WWS1|A0A087WWS1_HUMAN THO complex subunit 1 OS=Homo sapiens OX=9606 GN=THOC1 PE=1 SV=1	0.0122089	0.044128	1447.5	0	0	26.4425
PG 452	Q16186;Q68E00;A0A087WX59;A0A087WUX6;B4DMP7	Proteasomal ubiquitin receptor ADRM1	ADRM1;DKFZp686G2045	sp|Q16186|ADRM1_HUMAN Proteasomal ubiquitin receptor ADRM1 OS=Homo sapiens OX=9606 GN=ADRM1 PE=1 SV=2;tr|Q68E00|Q68E00_HUMAN Uncharacterized protein DKFZp686G2045 (Fragment) OS=Homo sapiens OX=9606 GN=DKFZp686G2045 PE=3 SV=2;tr|A0A087WX59|A0A087WX59_HUMAN	0.0017737	0.0262877	471	0	0	27.9936
PG 455	Q06787;Q06787-6;X5D907;G3V0J0;R9WQY1;A8MQB8;X5DQX7;R9WPL0;Q59GC1;Q06787-7;Q06787-10;Q06787-11;Q06787-2;Q06787-4;Q06787-5;Q06787-9;Q06787-3;A0A087WXI3;Q06787-8;R9WNI0;W5ZQ92;Q8IXW7;A0A0K0MJ24	Fragile X mental retardation protein 1	FMR1	sp|Q06787|FMR1_HUMAN Synaptic functional regulator FMR1 OS=Homo sapiens OX=9606 GN=FMR1 PE=1 SV=1;sp|Q06787-6|FMR1_HUMAN Isoform 5 of Synaptic functional regulator FMR1 OS=Homo sapiens OX=9606 GN=FMR1;tr|X5D907|X5D907_HUMAN Synaptic functional regulator FM	0.0111038	0.042319	1447.5	0	0	25.4161
PG 456	Q5TBB1;A0A087WXR7;A0A2R8Y7R8;A0A2R8YEH2;A0A2R8Y6Y1;A0A2R8YGP2;A0A2R8Y4S2;A0A2R8Y687;A0A2R8Y6Q6;A0A2R8YCJ4;A0A2R8Y6M7;A0A087WZJ6;A0A2R8Y761;A0A2R8YCX2;Q8N451;A0A2R8Y7Q3;A0A2R8Y883;A0A2R8YCP1;A0A2R8YE60;A0A2R8YEC1;A0A2R8Y459;A0A2R8YEB4;Q5TBB1-2	Ribonuclease H2 subunit B	RNASEH2B	sp|Q5TBB1|RNH2B_HUMAN Ribonuclease H2 subunit B OS=Homo sapiens OX=9606 GN=RNASEH2B PE=1 SV=1;tr|A0A087WXR7|A0A087WXR7_HUMAN Ribonuclease H2 subunit B OS=Homo sapiens OX=9606 GN=RNASEH2B PE=1 SV=3;tr|A0A2R8Y7R8|A0A2R8Y7R8_HUMAN Ribonuclease H2 subunit B OS	0.0330617	-0.0263098	33	0	0	0
PG 458	Q9NP79;A0A087WY55;Q9C063	Vacuolar protein sorting-associated protein VTA1 homolog	VTA1	sp|Q9NP79|VTA1_HUMAN Vacuolar protein sorting-associated protein VTA1 homolog OS=Homo sapiens OX=9606 GN=VTA1 PE=1 SV=1;tr|A0A087WY55|A0A087WY55_HUMAN Chromosome 6 open reading frame 55, isoform CRA_b OS=Homo sapiens OX=9606 GN=VTA1 PE=1 SV=1;tr|Q9C063|Q9C	0.0021808	-0.0640387	1407	27.2492	27.4737	27.0434
PG 459	Q96CW1;Q96CW1-2;B4DJB1;B4DFM1;A0A087WY71;E9PFW3;B4DNB9;B4DTI4;B4E304;C9JJ47	AP-2 complex subunit mu	AP2M1	sp|Q96CW1|AP2M1_HUMAN AP-2 complex subunit mu OS=Homo sapiens OX=9606 GN=AP2M1 PE=1 SV=2;sp|Q96CW1-2|AP2M1_HUMAN Isoform 2 of AP-2 complex subunit mu OS=Homo sapiens OX=9606 GN=AP2M1;tr|B4DJB1|B4DJB1_HUMAN AP-2 complex subunit mu OS=Homo sapiens OX=9606 PE	0.00779072	0.0283329	1447.5	0	24.8582	0
PG 460	P34932;A0A087WYC1;Q59GF8;B4DH02;V9HW33;B4DUS3;O14992;A0A087WTS8;B4DIZ3;Q7KYN0;B4DT47	Heat shock 70 kDa protein 4	HSPA4;HEL-S-5a;HS24/p52;HS24/P52	sp|P34932|HSP74_HUMAN Heat shock 70 kDa protein 4 OS=Homo sapiens OX=9606 GN=HSPA4 PE=1 SV=4;tr|A0A087WYC1|A0A087WYC1_HUMAN Heat shock 70 kDa protein 4 OS=Homo sapiens OX=9606 GN=HSPA4 PE=1 SV=1;tr|Q59GF8|Q59GF8_HUMAN Heat shock 70 kDa protein 4 (Fragment)	-0.0127546	0.00258471	268	27.644	27.6832	28.6967
PG 468	Q8IY67-2;A0A087WZ13;E9PAU2;Q8IY67	Ribonucleoprotein PTB-binding 1	RAVER1	sp|Q8IY67-2|RAVR1_HUMAN Isoform 2 of Ribonucleoprotein PTB-binding 1 OS=Homo sapiens OX=9606 GN=RAVER1;tr|A0A087WZ13|A0A087WZ13_HUMAN Ribonucleoprotein PTB-binding 1 OS=Homo sapiens OX=9606 GN=RAVER1 PE=1 SV=1;tr|E9PAU2|E9PAU2_HUMAN Ribonucleoprotein PTB-b	-0.0145741	0.00128745	918	29.5355	29.4842	29.3317
PG 471	Q9Y3A5;A0A0S2Z5I7;A0A087X020	Ribosome maturation protein SBDS	SBDS	sp|Q9Y3A5|SBDS_HUMAN Ribosome maturation protein SBDS OS=Homo sapiens OX=9606 GN=SBDS PE=1 SV=4;tr|A0A0S2Z5I7|A0A0S2Z5I7_HUMAN Ribosome maturation protein SBDS (Fragment) OS=Homo sapiens OX=9606 GN=SBDS PE=2 SV=1;tr|A0A087X020|A0A087X020_HUMAN Ribosome mat	0.028033	0.0237891	1413	0	28.4136	28.0904
PG 473	Q5T8P6;Q5T8P6-3;A0A087X0H9;Q5T8P6-2;Q5T8P6-5;Q5T8P6-4	RNA-binding protein 26	RBM26	sp|Q5T8P6|RBM26_HUMAN RNA-binding protein 26 OS=Homo sapiens OX=9606 GN=RBM26 PE=1 SV=3;sp|Q5T8P6-3|RBM26_HUMAN Isoform 3 of RNA-binding protein 26 OS=Homo sapiens OX=9606 GN=RBM26;tr|A0A087X0H9|A0A087X0H9_HUMAN RNA-binding protein 26 OS=Homo sapiens OX=96	0.0155287	0.0111345	569	26.3421	0	26.6074
PG 481	O95793-3;A8K622;O95793-2;A0A087X1A5;O95793;Q59F99;Q5JW30;B3KRE0	Double-stranded RNA-binding protein Staufen homolog 1	STAU1	sp|O95793-3|STAU1_HUMAN Isoform 3 of Double-stranded RNA-binding protein Staufen homolog 1 OS=Homo sapiens OX=9606 GN=STAU1;tr|A8K622|A8K622_HUMAN cDNA FLJ75871, highly similar to Homo sapiens staufen, RNA binding protein (STAU), transcript variant T3, mRN	0.0260159	0.0225269	1362	0	27.1853	26.8182
PG 483	P63010;A0A087X253;A8K0G3;A8K916;Q68DI0;H0UID3;H0UID4;B4DWG4;A0A140VJE8;P63010-3;P63010-2;A0A087WZQ6;A0A087WU93;H0UID5;A0A087WYD1;B4E261	AP-2 complex subunit beta;AP complex subunit beta	AP2B1;DKFZp781K0743	sp|P63010|AP2B1_HUMAN AP-2 complex subunit beta OS=Homo sapiens OX=9606 GN=AP2B1 PE=1 SV=1;tr|A0A087X253|A0A087X253_HUMAN AP complex subunit beta OS=Homo sapiens OX=9606 GN=AP2B1 PE=1 SV=1;tr|A8K0G3|A8K0G3_HUMAN AP complex subunit beta OS=Homo sapiens OX=9	0.0554187	-0.0248173	106	0	26.8903	26.8014
PG 485	P62333;V9HW24;A0A087X2I1;H0YJC0	26S protease regulatory subunit 10B	PSMC6;HEL-S-73	sp|P62333|PRS10_HUMAN 26S proteasome regulatory subunit 10B OS=Homo sapiens OX=9606 GN=PSMC6 PE=1 SV=1;tr|V9HW24|V9HW24_HUMAN Epididymis secretory protein Li 73 OS=Homo sapiens OX=9606 GN=HEL-S-73 PE=2 SV=1;tr|A0A087X2I1|A0A087X2I1_HUMAN 26S proteasome reg	0.0288748	-0.0240116	43	0	0	0
PG 487	Q13616;A0A090N7U0;A0A590UJ50;A0A0C4DGX4;A0A590UJ56;A0A590UJ21;B4DLA3;A0A590UJR3;A0A590UK34;B3KTW0;Q75MQ1;A0A590UJC4	Cullin-1	CUL1	sp|Q13616|CUL1_HUMAN Cullin-1 OS=Homo sapiens OX=9606 GN=CUL1 PE=1 SV=2;tr|A0A090N7U0|A0A090N7U0_HUMAN Cullin 1 OS=Homo sapiens OX=9606 GN=CUL1 PE=3 SV=1;tr|A0A590UJ50|A0A590UJ50_HUMAN Cullin-1 OS=Homo sapiens OX=9606 GN=CUL1 PE=1 SV=1;tr|A0A0C4DGX4|A0A0C4	0.0268052	-0.0130092	1103	27.2244	26.2432	27.5821
PG 488	Q9UG63;A0A090N7X1;A0A090N7Y2;Q9UG63-2	ATP-binding cassette sub-family F member 2	ABCF2	sp|Q9UG63|ABCF2_HUMAN ATP-binding cassette sub-family F member 2 OS=Homo sapiens OX=9606 GN=ABCF2 PE=1 SV=2;tr|A0A090N7X1|A0A090N7X1_HUMAN ATP-binding cassette, sub-family F (GCN20), member 2 OS=Homo sapiens OX=9606 GN=ABCF2 PE=3 SV=1;tr|A0A090N7Y2|A0A090N	0.0429401	0.00498976	1219	0	26.1101	26.6598
PG 490	A0A090N8G0;P41250	Glycine--tRNA ligase	GARS	tr|A0A090N8G0|A0A090N8G0_HUMAN Diadenosine tetraphosphate synthetase OS=Homo sapiens OX=9606 GN=GARS PE=3 SV=1;sp|P41250|GARS_HUMAN Glycine--tRNA ligase OS=Homo sapiens OX=9606 GN=GARS1 PE=1 SV=3	0.0563146	-0.0301984	184	0	26.5516	26.9021
PG 492	Q9Y4Y9;A0A090N8Y5;B8ZZF8;Q9Y4Y9-2	U6 snRNA-associated Sm-like protein LSm5	LSM5	sp|Q9Y4Y9|LSM5_HUMAN U6 snRNA-associated Sm-like protein LSm5 OS=Homo sapiens OX=9606 GN=LSM5 PE=1 SV=3;tr|A0A090N8Y5|A0A090N8Y5_HUMAN U6 snRNA-associated Sm-like protein LSm5 OS=Homo sapiens OX=9606 GN=LSM5 PE=3 SV=1;tr|B8ZZF8|B8ZZF8_HUMAN U6 snRNA-associ	0.00871961	0.00511715	1192	28.3752	29.1864	29.5862
PG 497	Q9BV38;U3KQC1;A0A0A0MQU0;K7EIR0	WD repeat-containing protein 18	WDR18	sp|Q9BV38|WDR18_HUMAN WD repeat-containing protein 18 OS=Homo sapiens OX=9606 GN=WDR18 PE=1 SV=2;tr|U3KQC1|U3KQC1_HUMAN WD repeat-containing protein 18 (Fragment) OS=Homo sapiens OX=9606 GN=WDR18 PE=1 SV=1;tr|A0A0A0MQU0|A0A0A0MQU0_HUMAN WD repeat-containin	0.0558251	-0.042926	649	0	25.7753	26.3287
PG 500	Q9NR56;C9JP00;A0A0A0MQX8;Q9NR56-7;Q86VM6	Muscleblind-like protein 1	MBNL1	sp|Q9NR56|MBNL1_HUMAN Muscleblind-like protein 1 OS=Homo sapiens OX=9606 GN=MBNL1 PE=1 SV=2;tr|C9JP00|C9JP00_HUMAN Muscleblind-like protein 1 OS=Homo sapiens OX=9606 GN=MBNL1 PE=1 SV=1;tr|A0A0A0MQX8|A0A0A0MQX8_HUMAN Muscleblind-like protein 1 OS=Homo sapie	-0.0143596	0.0026678	668	30.37	30.5646	30.7671
PG 504	P22061;A0A384MDK7;A0A0A0MRJ6;P22061-2;B7Z972;F6S8N6;A0A3F2YNX8	Protein-L-isoaspartate(D-aspartate) O-methyltransferase;Protein-L-isoaspartate O-methyltransferase	PCMT1	sp|P22061|PIMT_HUMAN Protein-L-isoaspartate(D-aspartate) O-methyltransferase OS=Homo sapiens OX=9606 GN=PCMT1 PE=1 SV=4;tr|A0A384MDK7|A0A384MDK7_HUMAN Protein-L-isoaspartate O-methyltransferase OS=Homo sapiens OX=9606 PE=2 SV=1;tr|A0A0A0MRJ6|A0A0A0MRJ6_HUM	-0.0128276	0.00366481	704	32.5829	32.986	33.4909
PG 507	Q14978;B2RAU8;A0A0A0MRM9;Q14978-3;Q14978-2;Q96J17	Nucleolar and coiled-body phosphoprotein 1	NOLC1	sp|Q14978|NOLC1_HUMAN Nucleolar and coiled-body phosphoprotein 1 OS=Homo sapiens OX=9606 GN=NOLC1 PE=1 SV=2;tr|B2RAU8|B2RAU8_HUMAN cDNA, FLJ95131, highly similar to Homo sapiens nucleolar and coiled-body phosphoprotein 1 (NOLC1), mRNA OS=Homo sapiens OX=96	0.0108926	-0.00983286	499	26.886	26.7367	26.566
PG 508	Q9NZT2;Q05BV5;Q6PK21;A0A0A0MRN5;Q9NZT2-2;B3KMQ6	Opioid growth factor receptor	OGFR	sp|Q9NZT2|OGFR_HUMAN Opioid growth factor receptor OS=Homo sapiens OX=9606 GN=OGFR PE=1 SV=3;tr|Q05BV5|Q05BV5_HUMAN OGFR protein OS=Homo sapiens OX=9606 GN=OGFR PE=2 SV=1;tr|Q6PK21|Q6PK21_HUMAN OGFR protein OS=Homo sapiens OX=9606 PE=2 SV=1;tr|A0A0A0MRN5|A	0.0254231	-0.00930267	368	0	25.3198	0
PG 509	P09234;Q5TAL4;Q53G33;A0A0A0MRR7	U1 small nuclear ribonucleoprotein C	SNRPC	sp|P09234|RU1C_HUMAN U1 small nuclear ribonucleoprotein C OS=Homo sapiens OX=9606 GN=SNRPC PE=1 SV=1;tr|Q5TAL4|Q5TAL4_HUMAN U1 small nuclear ribonucleoprotein C OS=Homo sapiens OX=9606 GN=SNRPC PE=2 SV=1;tr|Q53G33|Q53G33_HUMAN Small nuclear ribonucleoprote	-0.0135807	0.000666826	810	29.268	29.6319	28.7697
PG 510	Q12926;A0A0A0MRX1;Q12926-2;B1AM48;P26378;A0A494C147;B1APY9;A0A494C1D9;A0A494C0F8;B7Z5E0;A0A494C015;A0A0R4J2E6;P26378-2;P26378-4;P26378-5;P26378-1;P26378-3	ELAV-like protein 2;ELAV-like protein;ELAV-like protein 4	ELAVL2;ELAVL4	sp|Q12926|ELAV2_HUMAN ELAV-like protein 2 OS=Homo sapiens OX=9606 GN=ELAVL2 PE=1 SV=2;tr|A0A0A0MRX1|A0A0A0MRX1_HUMAN ELAV-like protein OS=Homo sapiens OX=9606 GN=ELAVL2 PE=1 SV=1;sp|Q12926-2|ELAV2_HUMAN Isoform 2 of ELAV-like protein 2 OS=Homo sapiens OX=9	0.0338623	0.00685675	549	0	27.5284	27.1584
PG 512	P01857;Q6N089;Q6N097;Q6N094;Q5EFE5;Q6MZQ6;Q6N095;Q6MZV7;A8K008;V9HW68;S6B291;Q6N096;Q6GMX6;P0DOX5;A0A0A0MS08;Q6PYX1;Q7Z351;A0A0A0MS07;S6AWD9;S6BGE5	Ig gamma-1 chain C region	IGHG1;DKFZp686P15220;DKFZp686H20196;DKFZp686O01196;DKFZp686G11190;DKFZp686K03196;DKFZp686C11235;HEL-214;DKFZp686I15196;IGH@;DKFZp686N02209	sp|P01857|IGHG1_HUMAN Immunoglobulin heavy constant gamma 1 OS=Homo sapiens OX=9606 GN=IGHG1 PE=1 SV=1;tr|Q6N089|Q6N089_HUMAN Uncharacterized protein OS=Homo sapiens OX=9606 GN=DKFZp686P15220 PE=1 SV=1;tr|Q6N097|Q6N097_HUMAN Uncharacterized protein DKFZp68	0.0031849	-0.0220928	1272	32.7599	32.2938	30.5926
PG 517	Q53GY0;P13797-2;P13797-3;A0A0A0MSQ0;P13797;B4DPW9;Q96HI1	Plastin-3	PLS3	tr|Q53GY0|Q53GY0_HUMAN Plastin 3 variant (Fragment) OS=Homo sapiens OX=9606 PE=2 SV=1;sp|P13797-2|PLST_HUMAN Isoform 2 of Plastin-3 OS=Homo sapiens OX=9606 GN=PLS3;sp|P13797-3|PLST_HUMAN Isoform 3 of Plastin-3 OS=Homo sapiens OX=9606 GN=PLS3;tr|A0A0A0MSQ0|	0.0262876	-0.0107325	1099	26.1527	26.9891	26.8442
PG 523	Q9UPN6;B7Z876;B7Z3A4;A0A0A0MT33;Q9UPN6-2;Q8NDE9	Protein SCAF8	SCAF8;DKFZp434J2412	sp|Q9UPN6|SCAF8_HUMAN SR-related and CTD-associated factor 8 OS=Homo sapiens OX=9606 GN=SCAF8 PE=1 SV=1;tr|B7Z876|B7Z876_HUMAN cDNA FLJ55551, highly similar to RNA-binding protein 16 OS=Homo sapiens OX=9606 PE=2 SV=1;tr|B7Z3A4|B7Z3A4_HUMAN cDNA FLJ56906, h	-0.0145216	0.00154706	220	28.5127	28.5172	28.5296
PG 524	P51532;P51532-2;B9EGQ8;Q9HBD4;A0A2R8Y4P4;A7E2E1;A0A2R8Y7S2;P51532-4;P51532-3;P51532-5;A0A0A0MT49;A0A2R8YGG3;A0A2R8Y440;Q59FZ6;A0A2R8YGP5;A0A2R8YG32;A0A2R8Y4C5;A0A2R8Y7F3;A0A2R8Y6N0;A0A2R8Y7Y7;A0A2R8YF80;A0A2R8YF58;A0A2R8Y6V2;A0A2R8Y526;A0A2R8YDA1	Transcription activator BRG1	SMARCA4	sp|P51532|SMCA4_HUMAN Transcription activator BRG1 OS=Homo sapiens OX=9606 GN=SMARCA4 PE=1 SV=2;sp|P51532-2|SMCA4_HUMAN Isoform 2 of Transcription activator BRG1 OS=Homo sapiens OX=9606 GN=SMARCA4;tr|B9EGQ8|B9EGQ8_HUMAN SMARCA4 protein OS=Homo sapiens OX=9	-0.0140019	0.00356768	852	27.5604	28.0042	28.0941
PG 529	Q13617;A0A140VKB1;A0A0A0MTN0;Q13617-2;B7Z1Y1;Q5T2B5	Cullin-2	CUL2	sp|Q13617|CUL2_HUMAN Cullin-2 OS=Homo sapiens OX=9606 GN=CUL2 PE=1 SV=2;tr|A0A140VKB1|A0A140VKB1_HUMAN Testis secretory sperm-binding protein Li 238E OS=Homo sapiens OX=9606 PE=2 SV=1;tr|A0A0A0MTN0|A0A0A0MTN0_HUMAN Cullin-2 OS=Homo sapiens OX=9606 GN=CUL2	0.0342381	-0.032477	157	0	27.317	27.008
PG 534	Q9BXJ9;A0A0B4J1W3;B2RBE5;B4E2T6;Q58F05;Q9BXJ9-4	N-alpha-acetyltransferase 15, NatA auxiliary subunit	NAA15;NARG1	sp|Q9BXJ9|NAA15_HUMAN N-alpha-acetyltransferase 15, NatA auxiliary subunit OS=Homo sapiens OX=9606 GN=NAA15 PE=1 SV=1;tr|A0A0B4J1W3|A0A0B4J1W3_HUMAN N-alpha-acetyltransferase 15, NatA auxiliary subunit OS=Homo sapiens OX=9606 GN=NAA15 PE=1 SV=1;tr|B2RBE5|B	-0.013589	0.00384462	818	26.9774	27.5887	27.4294
PG 535	Q16629;A0A0B4J1Z1;B4DEK2;C9JAB2;Q16629-3;Q16629-2;Q16629-4;Q8NB80	Serine/arginine-rich splicing factor 7	SRSF7	sp|Q16629|SRSF7_HUMAN Serine/arginine-rich splicing factor 7 OS=Homo sapiens OX=9606 GN=SRSF7 PE=1 SV=1;tr|A0A0B4J1Z1|A0A0B4J1Z1_HUMAN Serine/arginine-rich-splicing factor 7 OS=Homo sapiens OX=9606 GN=SRSF7 PE=1 SV=1;tr|B4DEK2|B4DEK2_HUMAN cDNA FLJ59182, h	-0.0153074	0.00262415	994	31.3641	31.1923	30.8812
PG 538	P13693;B4DKJ4;A0A0P1J1R0;Q5W0H4;A0A0B4J2C3;H0YCX0;A0A024RDY2;J3KPG2;Q9NXW1;P13693-2	Translationally-controlled tumor protein	TPT1	sp|P13693|TCTP_HUMAN Translationally-controlled tumor protein OS=Homo sapiens OX=9606 GN=TPT1 PE=1 SV=1;tr|B4DKJ4|B4DKJ4_HUMAN cDNA FLJ57738, highly similar to Translationally-controlled tumor protein OS=Homo sapiens OX=9606 PE=2 SV=1;tr|A0A0P1J1R0|A0A0P1J	0.0207052	-0.0434849	3	0	0	0
PG 541	P52435;Q8TDE6;Q9H1A7;A6NFM0;E2QRJ6;A0A0B4J2F8;F6S314;Q9GZM3;Q9H1A6;F8WF84;Q59FR2;D6RAG0;A0A0B4J1Z8;E7EP90;Q9GZM3-2;Q86UW4;E7EWC6	DNA-directed RNA polymerase II subunit RPB11-a;DNA-directed RNA polymerase II subunit RPB11-b2;DNA-directed RNA polymerase II subunit RPB11-b1	POLR2J;POLR2J3;POLR2J2;POLR2J1	sp|P52435|RPB11_HUMAN DNA-directed RNA polymerase II subunit RPB11-a OS=Homo sapiens OX=9606 GN=POLR2J PE=1 SV=1;tr|Q8TDE6|Q8TDE6_HUMAN DNA-directed RNA polymerase II subunit 11 OS=Homo sapiens OX=9606 PE=2 SV=1;sp|Q9H1A7|RPB1C_HUMAN DNA-directed RNA polym	-0.0117329	-0.00498348	1447.5	27.5144	0	28.0152
PG 549	A8K6X3;A0A0C4DG89;Q7L014;D3DQA6	Probable ATP-dependent RNA helicase DDX46	DDX46	tr|A8K6X3|A8K6X3_HUMAN RNA helicase OS=Homo sapiens OX=9606 PE=2 SV=1;tr|A0A0C4DG89|A0A0C4DG89_HUMAN RNA helicase OS=Homo sapiens OX=9606 GN=DDX46 PE=1 SV=1;sp|Q7L014|DDX46_HUMAN Probable ATP-dependent RNA helicase DDX46 OS=Homo sapiens OX=9606 GN=DDX46 PE	0.00838482	0.004111	1336	26.6988	27.1791	27.6802
PG 550	Q14527;Q59GQ7;A0A0C4DGA6;A8K5B6;Q05DF7;Q14527-2;Q05DQ5;Q05BZ6	Helicase-like transcription factor	HLTF	sp|Q14527|HLTF_HUMAN Helicase-like transcription factor OS=Homo sapiens OX=9606 GN=HLTF PE=1 SV=2;tr|Q59GQ7|Q59GQ7_HUMAN SWI/SNF-related matrix-associated actin-dependent regulator of chromatin a3 variant (Fragment) OS=Homo sapiens OX=9606 PE=2 SV=1;tr|A0A	0.0334806	0.0406795	544	0	26.8955	26.8422
PG 553	Q14839;A0A2R8YDJ9;A0A2R8YD40;A0A0C4DGG9;A0A2R8Y521;A0A2R8Y212;F5GWX5;A0A2R8YFD8;A0A2U3TZM0;Q14839-2;A0A2R8YFK9;A0A2R8Y5J0;A0A2R8Y425;B3KY63;A0A2R8Y4X2;A0A2R8YDW2;A0A2R8Y8C1;A0A2R8YER1;A0A2R8Y445;A0A2R8Y7I0;A0A2R8Y7M9	Chromodomain-helicase-DNA-binding protein 4	CHD4	sp|Q14839|CHD4_HUMAN Chromodomain-helicase-DNA-binding protein 4 OS=Homo sapiens OX=9606 GN=CHD4 PE=1 SV=2;tr|A0A2R8YDJ9|A0A2R8YDJ9_HUMAN DNA helicase (Fragment) OS=Homo sapiens OX=9606 GN=CHD4 PE=1 SV=1;tr|A0A2R8YD40|A0A2R8YD40_HUMAN DNA helicase (Fragmen	-0.0135619	0.0041127	915	26.9055	27.5399	27.4475
PG 566	O00571;A0A0D9SF53;A0A2R8YF78;A0A0D9SFB3;A0A0D9SG12;A0A2R8YFS5;B5BTY4;A0A2R8Y4A4;O00571-2;A0A2R8YFR4;A0A2R8YCW1;A0A2R8Y5G6;A0A2R8Y645;A0A2U3TZJ9;Q59GX6;F6S8Q4;A0A2R8YDH3;A0A2R8Y7T2;A0A2R8YDT5;B4DLU5;O15523;O15523-2;A0A024R9A4;Q5S4N1;B4E010	ATP-dependent RNA helicase DDX3X;ATP-dependent RNA helicase DDX3Y	DDX3X;DDX3Y	sp|O00571|DDX3X_HUMAN ATP-dependent RNA helicase DDX3X OS=Homo sapiens OX=9606 GN=DDX3X PE=1 SV=3;tr|A0A0D9SF53|A0A0D9SF53_HUMAN RNA helicase OS=Homo sapiens OX=9606 GN=DDX3X PE=1 SV=1;tr|A0A2R8YF78|A0A2R8YF78_HUMAN RNA helicase OS=Homo sapiens OX=9606 GN=	-0.0166366	0.00216207	952	30.8893	30.7509	30.2204
PG 567	A0A0D9SF63;Q9BZK7;B7Z475;A0A1B0GVH3	F-box-like/WD repeat-containing protein TBL1XR1	TBL1XR1	tr|A0A0D9SF63|A0A0D9SF63_HUMAN F-box-like/WD repeat-containing protein TBL1XR1 OS=Homo sapiens OX=9606 GN=TBL1XR1 PE=1 SV=1;sp|Q9BZK7|TBL1R_HUMAN F-box-like/WD repeat-containing protein TBL1XR1 OS=Homo sapiens OX=9606 GN=TBL1XR1 PE=1 SV=1;tr|B7Z475|B7Z475_	-0.0323171	-0.0784324	616	26.5703	0	0
PG 571	Q8IWS0;Q5JRC6;A0A0D9SGE8;Q8IWS0-5;Q8IWS0-3;Q8IWS0-2;B4E138;Q8IWS0-4	PHD finger protein 6	PHF6	sp|Q8IWS0|PHF6_HUMAN PHD finger protein 6 OS=Homo sapiens OX=9606 GN=PHF6 PE=1 SV=1;tr|Q5JRC6|Q5JRC6_HUMAN PHD finger protein 6 OS=Homo sapiens OX=9606 GN=PHF6 PE=1 SV=1;tr|A0A0D9SGE8|A0A0D9SGE8_HUMAN PHD finger protein 6 OS=Homo sapiens OX=9606 GN=PHF6 PE	-0.00770593	0.0517438	81	0	0	25.2707
PG 572	B4DM78;A0A0F7KYT8;P51114;P51114-3;A0A0F7L1S3;B4DXZ6;A0A0F7L0Q8;E9PFF5;B4DM21;B4DGH9;P51114-2;E7EU85	Fragile X mental retardation syndrome-related protein 1	FXR1	tr|B4DM78|B4DM78_HUMAN cDNA FLJ58199, highly similar to Fragile X mental retardation syndrome-related protein 1 OS=Homo sapiens OX=9606 PE=2 SV=1;tr|A0A0F7KYT8|A0A0F7KYT8_HUMAN Fragile X mental retardation autosomal homolog variant p2K OS=Homo sapiens OX=9	0.0276076	-0.0708882	216	26.6331	26.7479	26.7666
PG 573	Q32MZ4;A0A0F7NGI8;Q32MZ4-3;Q32MZ4-2	Leucine-rich repeat flightless-interacting protein 1	LRRFIP1	sp|Q32MZ4|LRRF1_HUMAN Leucine-rich repeat flightless-interacting protein 1 OS=Homo sapiens OX=9606 GN=LRRFIP1 PE=1 SV=2;tr|A0A0F7NGI8|A0A0F7NGI8_HUMAN Leucine rich repeat (In FLII) interacting protein 1, isoform CRA_c OS=Homo sapiens OX=9606 GN=LRRFIP1 PE=	0.0287782	-0.0311864	1351	0	24.0016	24.1227
PG 576	P0DMV8;A0A0G2JIW1;P0DMV9;A8K5I0;A0A1U9X7W4;Q59EJ3;B4DNT8;B4DWK5;B4DI39;P0DMV8-2;B4DFN9;B4E388;B4E1S9;B4DVU9;V9GZ37;B3KTT5;B4DNX1	Heat shock 70 kDa protein 1A;Heat shock 70 kDa protein 1B	HSPA1A;HSPA1B;HEL-S-103	sp|P0DMV8|HS71A_HUMAN Heat shock 70 kDa protein 1A OS=Homo sapiens OX=9606 GN=HSPA1A PE=1 SV=1;tr|A0A0G2JIW1|A0A0G2JIW1_HUMAN Heat shock 70 kDa protein 1B OS=Homo sapiens OX=9606 GN=HSPA1B PE=1 SV=1;sp|P0DMV9|HS71B_HUMAN Heat shock 70 kDa protein 1B OS=Hom	-0.0140336	0.00374949	929	33.988	34.158	34.563
PG 577	E9PC62;A0A0J9YXJ0;O95319;Q5VZZ6;A0A1B0GUN8;A0A1B0GU44;A0A0J9YX66;B4DS31;B2RA86;B4DDE7;B4DT00;V9GYD9;O95319-4;O95319-2;O95319-5;O95319-3;B4DSZ2	CUGBP Elav-like family member 2	CELF2	tr|E9PC62|E9PC62_HUMAN CUGBP Elav-like family member 2 OS=Homo sapiens OX=9606 GN=CELF2 PE=1 SV=1;tr|A0A0J9YXJ0|A0A0J9YXJ0_HUMAN CUGBP Elav-like family member 2 OS=Homo sapiens OX=9606 GN=CELF2 PE=1 SV=1;sp|O95319|CELF2_HUMAN CUGBP Elav-like family member	-0.00861356	-0.0340402	526	27.5069	27.096	26.3818
PG 579	O14818;Q05DH1;A0A0K0K1K4;O14818-2;Q8TAA3;Q8TAA3-2;H0Y586;B0YJ74;Q8TAA3-5	Proteasome subunit alpha type-7;Proteasome subunit alpha type;Proteasome subunit alpha type-7-like	PSMA7;PSMA8	sp|O14818|PSA7_HUMAN Proteasome subunit alpha type-7 OS=Homo sapiens OX=9606 GN=PSMA7 PE=1 SV=1;tr|Q05DH1|Q05DH1_HUMAN Proteasome subunit alpha type (Fragment) OS=Homo sapiens OX=9606 GN=PSMA7 PE=2 SV=1;tr|A0A0K0K1K4|A0A0K0K1K4_HUMAN Proteasome subunit alp	0.0279005	0.0232014	1294	0	28.0363	28.1828
PG 582	O14497;A0A0S2Q0B1;O14497-2;H0Y488;A0A1B0GTU5;O14497-3;Q4LE49	AT-rich interactive domain-containing protein 1A	ARID1A;ARID1A variant protein	sp|O14497|ARI1A_HUMAN AT-rich interactive domain-containing protein 1A OS=Homo sapiens OX=9606 GN=ARID1A PE=1 SV=3;tr|A0A0S2Q0B1|A0A0S2Q0B1_HUMAN AT-rich interactive domain-containing protein 1A OS=Homo sapiens OX=9606 GN=ARID1A PE=4 SV=1;sp|O14497-2|ARI1A	0.0289095	-0.0239642	32	0	0	0
PG 585	O43707;A0A0S2Z3G9;Q96BG6;O43707-2;F5GXS2;O43707-3	Alpha-actinin-4	ACTN4	sp|O43707|ACTN4_HUMAN Alpha-actinin-4 OS=Homo sapiens OX=9606 GN=ACTN4 PE=1 SV=2;tr|A0A0S2Z3G9|A0A0S2Z3G9_HUMAN Actinin alpha 4 isoform 1 (Fragment) OS=Homo sapiens OX=9606 GN=ACTN4 PE=2 SV=1;tr|Q96BG6|Q96BG6_HUMAN ACTN4 protein (Fragment) OS=Homo sapiens	-0.0129901	0.00617972	1348	26.3886	27.3245	28.0039
PG 586	P12235;A8K787;A0A0S2Z3H3;A0A0S2Z3C4;V9GYG0	ADP/ATP translocase 1	SLC25A4	sp|P12235|ADT1_HUMAN ADP/ATP translocase 1 OS=Homo sapiens OX=9606 GN=SLC25A4 PE=1 SV=4;tr|A8K787|A8K787_HUMAN cDNA FLJ75273, highly similar to Homo sapiens solute carrier family 25 (mitochondrial carrier; adenine nucleotide translocator), member 4, mRNA O	-0.00292046	0.0339055	345	0	0	0
PG 587	P63092;Q5FWY2;A0A0S2Z3H8;P63092-4;P63092-2;A0A0S2Z3S5;P63092-3;Q5JWF2;Q5JWF2-2	Guanine nucleotide-binding protein G(s) subunit alpha isoforms short;Guanine nucleotide-binding protein G(s) subunit alpha isoforms XLas	GNAS	sp|P63092|GNAS2_HUMAN Guanine nucleotide-binding protein G(s) subunit alpha isoforms short OS=Homo sapiens OX=9606 GN=GNAS PE=1 SV=1;tr|Q5FWY2|Q5FWY2_HUMAN GNAS complex locus OS=Homo sapiens OX=9606 GN=GNAS PE=2 SV=2;tr|A0A0S2Z3H8|A0A0S2Z3H8_HUMAN GNAS com	0.0131172	-0.0153172	173	26.9014	0	26.5301
PG 588	P18754;P18754-2;Q5T081;A0A0S2Z3I4;A0A0S2Z404;C9JW69;C9JRH2;C9J3R0;C9JMJ4;C9JQZ4	Regulator of chromosome condensation	RCC1	sp|P18754|RCC1_HUMAN Regulator of chromosome condensation OS=Homo sapiens OX=9606 GN=RCC1 PE=1 SV=1;sp|P18754-2|RCC1_HUMAN Isoform 2 of Regulator of chromosome condensation OS=Homo sapiens OX=9606 GN=RCC1;tr|Q5T081|Q5T081_HUMAN CHC1 protein (Fragment) OS=H	-0.0147757	0.00412512	799	27.2786	28.1333	27.4885
PG 590	P13804;A0A0S2Z3L0;P13804-2;H0YL12;H0YLU7;A0A0S2Z3M4;H0YK49;H0YNX6;H0YKF0	Electron transfer flavoprotein subunit alpha, mitochondrial	ETFA	sp|P13804|ETFA_HUMAN Electron transfer flavoprotein subunit alpha, mitochondrial OS=Homo sapiens OX=9606 GN=ETFA PE=1 SV=1;tr|A0A0S2Z3L0|A0A0S2Z3L0_HUMAN Electron transfer flavoprotein subunit alpha, mitochondrial (Fragment) OS=Homo sapiens OX=9606 GN=ETFA	0.0496708	0.000859159	386	0	26.9736	27.2425
PG 591	P16615;A0A0S2Z3L2;P16615-5;P16615-2;P16615-3;H7C5W9;P16615-4	Sarcoplasmic/endoplasmic reticulum calcium ATPase 2	ATP2A2	sp|P16615|AT2A2_HUMAN Sarcoplasmic/endoplasmic reticulum calcium ATPase 2 OS=Homo sapiens OX=9606 GN=ATP2A2 PE=1 SV=1;tr|A0A0S2Z3L2|A0A0S2Z3L2_HUMAN Endoplasmic reticulum class 1/2 Ca(2+) ATPase (Fragment) OS=Homo sapiens OX=9606 GN=ATP2A2 PE=2 SV=1;sp|P16	0.00940572	0.0016052	1106	27.5574	26.9466	28.2853
PG 593	O95677;E7ESD5;B4DIV6;A0A0S2Z3Q2;E9PLN6;A0A0S2Z3V9;F2Z2Y1;B4DRQ6;O95677-5;O95677-2;O95677-4;Q96CJ7	Eyes absent homolog 4;Eyes absent homolog	EYA4	sp|O95677|EYA4_HUMAN Eyes absent homolog 4 OS=Homo sapiens OX=9606 GN=EYA4 PE=1 SV=2;tr|E7ESD5|E7ESD5_HUMAN Eyes absent homolog OS=Homo sapiens OX=9606 GN=EYA4 PE=1 SV=1;tr|B4DIV6|B4DIV6_HUMAN Eyes absent homolog OS=Homo sapiens OX=9606 PE=2 SV=1;tr|A0A0S2	-0.0328402	-0.0425382	1365	0	0	0
PG 595	P31150;A0A0S2Z3X8;B4DH24;B4DHX4	Rab GDP dissociation inhibitor alpha	GDI1	sp|P31150|GDIA_HUMAN Rab GDP dissociation inhibitor alpha OS=Homo sapiens OX=9606 GN=GDI1 PE=1 SV=2;tr|A0A0S2Z3X8|A0A0S2Z3X8_HUMAN Rab GDP dissociation inhibitor (Fragment) OS=Homo sapiens OX=9606 GN=GDI1 PE=2 SV=1;tr|B4DH24|B4DH24_HUMAN Rab GDP dissociati	0.0151628	0.0233542	316	0	0	0
PG 596	Q08380;B4DVE1;A0A0S2Z3Y1;B4DI70;B3KP88;B4DDG4;B4DWA8	Galectin-3-binding protein	LGALS3BP	sp|Q08380|LG3BP_HUMAN Galectin-3-binding protein OS=Homo sapiens OX=9606 GN=LGALS3BP PE=1 SV=1;tr|B4DVE1|B4DVE1_HUMAN Galectin-3-binding protein OS=Homo sapiens OX=9606 PE=2 SV=1;tr|A0A0S2Z3Y1|A0A0S2Z3Y1_HUMAN Galectin-3-binding protein (Fragment) OS=Homo	-0.0132023	0.000729595	296	26.8605	28.4456	27.541
PG 597	Q99714;A0A0S2Z410;Q99714-2;Q5H928;A0A0S2Z434	3-hydroxyacyl-CoA dehydrogenase type-2	HSD17B10	sp|Q99714|HCD2_HUMAN 3-hydroxyacyl-CoA dehydrogenase type-2 OS=Homo sapiens OX=9606 GN=HSD17B10 PE=1 SV=3;tr|A0A0S2Z410|A0A0S2Z410_HUMAN Epididymis secretory sperm binding protein (Fragment) OS=Homo sapiens OX=9606 GN=HSD17B10 PE=2 SV=1;sp|Q99714-2|HCD2_HU	0.0293225	0.0392612	1447.5	0	25.3394	26.571
PG 600	Q92733;A0A0S2Z470;Q96FT4;A0A0S2Z456;A0A0S2Z483	Proline-rich protein PRCC	PRCC	sp|Q92733|PRCC_HUMAN Proline-rich protein PRCC OS=Homo sapiens OX=9606 GN=PRCC PE=1 SV=1;tr|A0A0S2Z470|A0A0S2Z470_HUMAN Papillary renal cell carcinoma isoform 3 (Fragment) OS=Homo sapiens OX=9606 GN=PRCC PE=1 SV=1;tr|Q96FT4|Q96FT4_HUMAN Papillary renal cel	0.0341513	0.00550936	453	27.4176	27.2823	26.6807
PG 601	O00232;A0A0S2Z489;O00232-2	26S proteasome non-ATPase regulatory subunit 12	PSMD12	sp|O00232|PSD12_HUMAN 26S proteasome non-ATPase regulatory subunit 12 OS=Homo sapiens OX=9606 GN=PSMD12 PE=1 SV=3;tr|A0A0S2Z489|A0A0S2Z489_HUMAN Proteasome (Prosome, macropain) 26S subunit, non-ATPase, 12, isoform CRA_a (Fragment) OS=Homo sapiens OX=9606 G	0.0719951	0.0136394	182	0	25.6194	26.1521
PG 602	P06748;P06748-2;A0A0S2Z4G7;A0A0S2Z491;P06748-3;A0A140VJQ2;A4ZU86;Q9BTI9	Nucleophosmin	NPM1	sp|P06748|NPM_HUMAN Nucleophosmin OS=Homo sapiens OX=9606 GN=NPM1 PE=1 SV=2;sp|P06748-2|NPM_HUMAN Isoform 2 of Nucleophosmin OS=Homo sapiens OX=9606 GN=NPM1;tr|A0A0S2Z4G7|A0A0S2Z4G7_HUMAN Nucleophosmin (Fragment) OS=Homo sapiens OX=9606 GN=NPM1 PE=2 SV=1;t	-0.0149519	0.00289788	650	31.1691	31.521	31.5955
PG 603	P33993;B2RBA6;A0A0S2Z4A5;C6EMX8;B3KUD7;B4DDF5;P33993-3;Q9H4N9	DNA replication licensing factor MCM7;DNA helicase	MCM7	sp|P33993|MCM7_HUMAN DNA replication licensing factor MCM7 OS=Homo sapiens OX=9606 GN=MCM7 PE=1 SV=4;tr|B2RBA6|B2RBA6_HUMAN DNA replication licensing factor MCM7 OS=Homo sapiens OX=9606 GN=MCM7 PE=2 SV=1;tr|A0A0S2Z4A5|A0A0S2Z4A5_HUMAN DNA replication licen	-0.0146309	0.00278243	876	28.6676	28.6093	28.8073
PG 604	A0A0S2Z4B3;B4DN88;P29558;F6Y5H0;A0A0S2Z499;P29558-2;E7ETU5;Q5CZ65;Q5CZ66;D3DPB2	RNA-binding motif, single-stranded-interacting protein 1	RBMS1	tr|A0A0S2Z4B3|A0A0S2Z4B3_HUMAN RNA binding motif single stranded interacting protein 1 isoform 2 (Fragment) OS=Homo sapiens OX=9606 GN=RBMS1 PE=2 SV=1;tr|B4DN88|B4DN88_HUMAN cDNA FLJ61322, highly similar to RNA-binding motif,single-stranded-interacting pro	-0.00982028	-0.0120957	227	29.4903	29.7441	29.0164
PG 605	P07954;A0A0S2Z4C3;P07954-2	Fumarate hydratase, mitochondrial	FH	sp|P07954|FUMH_HUMAN Fumarate hydratase, mitochondrial OS=Homo sapiens OX=9606 GN=FH PE=1 SV=3;tr|A0A0S2Z4C3|A0A0S2Z4C3_HUMAN Fumarate hydratase, mitochondrial (Fragment) OS=Homo sapiens OX=9606 GN=FH PE=2 SV=1;sp|P07954-2|FUMH_HUMAN Isoform Cytoplasmic of	0.0654905	-0.0166385	116	0	25.8176	26.1484
PG 606	Q5HYB6;P06753-2;B2RDE1;A0A0S2Z4G4;A0A087WWU8;P06753-5;A0A0S2Z4I4;P06753-3;J3KN67;P06753-6;Q8NAG3;B4DWT5;P06753-4;A0A0S2Z4G8;B4DQ80;A0A2R2Y2Q3;M1VPF4	Tropomyosin alpha-3 chain;Tyrosine-protein kinase receptor	DKFZp686J1372;TPM3;TPM3-ROS1	tr|Q5HYB6|Q5HYB6_HUMAN Epididymis luminal protein 189 OS=Homo sapiens OX=9606 GN=DKFZp686J1372 PE=1 SV=1;sp|P06753-2|TPM3_HUMAN Isoform 2 of Tropomyosin alpha-3 chain OS=Homo sapiens OX=9606 GN=TPM3;tr|B2RDE1|B2RDE1_HUMAN cDNA, FLJ96568, highly similar to	0.0354322	0.0155461	493	25.2966	25.6583	26.6424
PG 607	P51659;A0A2R8YD50;A0A0S2Z4J1;B2R659;E7ER27;B4DDM5;B4DSD0;P51659-2;P51659-3;A0A2R8YF45;A0A2R8YDT8	Peroxisomal multifunctional enzyme type 2;(3R)-hydroxyacyl-CoA dehydrogenase;Enoyl-CoA hydratase 2	HSD17B4	sp|P51659|DHB4_HUMAN Peroxisomal multifunctional enzyme type 2 OS=Homo sapiens OX=9606 GN=HSD17B4 PE=1 SV=3;tr|A0A2R8YD50|A0A2R8YD50_HUMAN Peroxisomal multifunctional enzyme type 2 OS=Homo sapiens OX=9606 GN=HSD17B4 PE=1 SV=1;tr|A0A0S2Z4J1|A0A0S2Z4J1_HUMAN	0.0361462	0.00916034	189	0	25.9478	0
PG 608	O15305;A0A0S2Z4J6;A0A291FGD1;B2R6D4;H3BRM0;O15305-2;H3BV55;B7Z3M6	Phosphomannomutase 2;Phosphomannomutase	PMM2	sp|O15305|PMM2_HUMAN Phosphomannomutase 2 OS=Homo sapiens OX=9606 GN=PMM2 PE=1 SV=1;tr|A0A0S2Z4J6|A0A0S2Z4J6_HUMAN Phosphomannomutase (Fragment) OS=Homo sapiens OX=9606 GN=PMM2 PE=2 SV=1;tr|A0A291FGD1|A0A291FGD1_HUMAN Phosphomannomutase OS=Homo sapiens OX=	-0.019987	-0.0254363	703	24.6484	0	25.8925
PG 609	P62633;P62633-2;A0A0S2Z4Q3;A0A0S2Z4K2;P62633-4;P62633-7;P62633-3;P62633-8;P62633-5;P62633-6	Cellular nucleic acid-binding protein	CNBP	sp|P62633|CNBP_HUMAN Cellular nucleic acid-binding protein OS=Homo sapiens OX=9606 GN=CNBP PE=1 SV=1;sp|P62633-2|CNBP_HUMAN Isoform 2 of Cellular nucleic acid-binding protein OS=Homo sapiens OX=9606 GN=CNBP;tr|A0A0S2Z4Q3|A0A0S2Z4Q3_HUMAN CCHC-type zinc fin	-0.0145843	0.00194514	777	28.1812	27.8446	27.9532
PG 610	P54577;A0A0S2Z4R1;A0A0C4DGZ5	Tyrosine--tRNA ligase, cytoplasmic;Tyrosine--tRNA ligase, cytoplasmic, N-terminally processed;Tyrosine--tRNA ligase	YARS	sp|P54577|SYYC_HUMAN Tyrosine--tRNA ligase, cytoplasmic OS=Homo sapiens OX=9606 GN=YARS1 PE=1 SV=4;tr|A0A0S2Z4R1|A0A0S2Z4R1_HUMAN Tyrosine--tRNA ligase (Fragment) OS=Homo sapiens OX=9606 GN=YARS PE=2 SV=1;tr|A0A0C4DGZ5|A0A0C4DGZ5_HUMAN Tyrosine--tRNA ligas	0.0263402	-0.0141482	1178	26.9274	27.7162	26.9106
PG 611	P25205;B2R7C5;A0A0S2Z4T1;Q53HJ4;A0A0S2Z492;P25205-2;Q8NHX6;J3KQ69;A0A499FHX9;B4DS46;B4DUQ9	DNA replication licensing factor MCM3;DNA helicase	MCM3;HCC5	sp|P25205|MCM3_HUMAN DNA replication licensing factor MCM3 OS=Homo sapiens OX=9606 GN=MCM3 PE=1 SV=3;tr|B2R7C5|B2R7C5_HUMAN DNA helicase OS=Homo sapiens OX=9606 PE=2 SV=1;tr|A0A0S2Z4T1|A0A0S2Z4T1_HUMAN DNA helicase (Fragment) OS=Homo sapiens OX=9606 GN=MCM	-0.0155112	0.00277333	305	28.7594	29.0385	28.8605
PG 613	O60828;A0A0S2Z4V5;A0A0S2Z556;O60828-5;O60828-4;O60828-2;H7C053	Polyglutamine-binding protein 1	PQBP1	sp|O60828|PQBP1_HUMAN Polyglutamine-binding protein 1 OS=Homo sapiens OX=9606 GN=PQBP1 PE=1 SV=1;tr|A0A0S2Z4V5|A0A0S2Z4V5_HUMAN Polyglutamine tract-binding protein 1 (Fragment) OS=Homo sapiens OX=9606 GN=PQBP1 PE=2 SV=1;tr|A0A0S2Z556|A0A0S2Z556_HUMAN Polyg	0.00846752	0.0100068	489	0	28.0481	28.3885
PG 614	Q8IYB3;A9Z1X7;A0A0S2Z4W1;B7Z7U0;A0A0S2Z4Z6;Q8IYB3-2;E9PCT1	Serine/arginine repetitive matrix protein 1	SRRM1	sp|Q8IYB3|SRRM1_HUMAN Serine/arginine repetitive matrix protein 1 OS=Homo sapiens OX=9606 GN=SRRM1 PE=1 SV=2;tr|A9Z1X7|A9Z1X7_HUMAN Serine/arginine repetitive matrix protein 1 OS=Homo sapiens OX=9606 GN=SRRM1 PE=1 SV=1;tr|A0A0S2Z4W1|A0A0S2Z4W1_HUMAN Serine	0.00785797	0.00494368	1325	26.7189	26.6407	27.391
PG 618	Q96PK6;A0A0S2Z4Z0	RNA-binding protein 14	RBM14	sp|Q96PK6|RBM14_HUMAN RNA-binding protein 14 OS=Homo sapiens OX=9606 GN=RBM14 PE=1 SV=2;tr|A0A0S2Z4Z0|A0A0S2Z4Z0_HUMAN RNA binding motif protein 14 isoform 1 (Fragment) OS=Homo sapiens OX=9606 GN=RBM14 PE=2 SV=1	-0.0164309	0.0020656	776	31.2012	30.5727	30.2412
PG 619	O75150;A0A0S2Z4Z2;H3BP71;A8K6K1;A0A0S2Z537;O75150-4;B4DMM1;A0A087WTK2;B4E313;B4DEN2;Q6ZN99;B4DFU2	E3 ubiquitin-protein ligase BRE1B	RNF40	sp|O75150|BRE1B_HUMAN E3 ubiquitin-protein ligase BRE1B OS=Homo sapiens OX=9606 GN=RNF40 PE=1 SV=5;tr|A0A0S2Z4Z2|A0A0S2Z4Z2_HUMAN E3 ubiquitin protein ligase OS=Homo sapiens OX=9606 GN=RNF40 PE=2 SV=1;tr|H3BP71|H3BP71_HUMAN E3 ubiquitin protein ligase OS=H	0.0040928	0.0682705	538	0	0	25.2762
PG 620	Q15233;A8K525;A0A0S2Z4Z9;Q15233-2;H7C367	Non-POU domain-containing octamer-binding protein	NONO	sp|Q15233|NONO_HUMAN Non-POU domain-containing octamer-binding protein OS=Homo sapiens OX=9606 GN=NONO PE=1 SV=4;tr|A8K525|A8K525_HUMAN cDNA FLJ76817, highly similar to Homo sapiens non-POU domain containing, octamer-binding (NONO), mRNA OS=Homo sapiens OX	-0.0152127	0.00260543	855	33.4872	33.2507	33.3762
PG 621	O75494;O75494-3;O75494-4;Q5JRI1;Q53GD7;A0A0S2Z504;O75494-5;O75494-6;O75494-2;Q6IQ42	Serine/arginine-rich splicing factor 10	SRSF10;FUSIP1	sp|O75494|SRS10_HUMAN Serine/arginine-rich splicing factor 10 OS=Homo sapiens OX=9606 GN=SRSF10 PE=1 SV=1;sp|O75494-3|SRS10_HUMAN Isoform 3 of Serine/arginine-rich splicing factor 10 OS=Homo sapiens OX=9606 GN=SRSF10;sp|O75494-4|SRS10_HUMAN Isoform 4 of Se	-0.0131743	0.00337972	229	28.0941	27.7915	29.017
PG 623	Q96EP5;K7EQ55;K7EK33;A0A0S2Z569;Q96EP5-2;K7EQ02;Q5IRN2	DAZ-associated protein 1	DAZAP1;DAZAP1/MEF2D fusion	sp|Q96EP5|DAZP1_HUMAN DAZ-associated protein 1 OS=Homo sapiens OX=9606 GN=DAZAP1 PE=1 SV=1;tr|K7EQ55|K7EQ55_HUMAN DAZ-associated protein 1 OS=Homo sapiens OX=9606 GN=DAZAP1 PE=1 SV=2;tr|K7EK33|K7EK33_HUMAN DAZ-associated protein 1 OS=Homo sapiens OX=9606 G	-0.0151064	0.00276707	1084	33.9421	33.8214	33.7833
PG 624	Q8TC12;A0A0S2Z575;A0A0S2Z583;Q8TC12-2;H0YIZ8;G3V2G6;G3V234;B3KQ19;H0YJ46	Retinol dehydrogenase 11	RDH11	sp|Q8TC12|RDH11_HUMAN Retinol dehydrogenase 11 OS=Homo sapiens OX=9606 GN=RDH11 PE=1 SV=2;tr|A0A0S2Z575|A0A0S2Z575_HUMAN Retinol dehydrogenase 11 isoform 2 OS=Homo sapiens OX=9606 GN=RDH11 PE=2 SV=1;tr|A0A0S2Z583|A0A0S2Z583_HUMAN Retinol dehydrogenase 11 i	0.0100685	-0.0108475	599	0	26.6202	0
PG 627	Q69YN2;A0A0S2Z5E9;Q69YN2-3	CWF19-like protein 1	CWF19L1	sp|Q69YN2|C19L1_HUMAN CWF19-like protein 1 OS=Homo sapiens OX=9606 GN=CWF19L1 PE=1 SV=2;tr|A0A0S2Z5E9|A0A0S2Z5E9_HUMAN CWF19-like 1 cell cycle control isoform 1 (Fragment) OS=Homo sapiens OX=9606 GN=CWF19L1 PE=2 SV=1;sp|Q69YN2-3|C19L1_HUMAN Isoform 3 of CW	0.0354827	0.0365751	636	0	0	25.8597
PG 628	Q9Y4P3;B4DY59;E9PF19;B4DY50;A0A0S2Z5F3;Q8N2L6;B2RB52;A0A384MDS4;Q96E41	Transducin beta-like protein 2	TBL2	sp|Q9Y4P3|TBL2_HUMAN Transducin beta-like protein 2 OS=Homo sapiens OX=9606 GN=TBL2 PE=1 SV=1;tr|B4DY59|B4DY59_HUMAN cDNA FLJ56267, highly similar to Transducin beta-like 2 protein OS=Homo sapiens OX=9606 PE=2 SV=1;tr|E9PF19|E9PF19_HUMAN Transducin beta-li	0.0117792	-0.0159972	639	0	25.4114	0
PG 630	Q9BT78;Q53FV3;A0A0S2Z5H7;D6RAX7;D6RD63;B3KM48;D6RFN0;Q9BT78-2	COP9 signalosome complex subunit 4	COPS4	sp|Q9BT78|CSN4_HUMAN COP9 signalosome complex subunit 4 OS=Homo sapiens OX=9606 GN=COPS4 PE=1 SV=1;tr|Q53FV3|Q53FV3_HUMAN COP9 signalosome complex subunit 4 (Fragment) OS=Homo sapiens OX=9606 PE=2 SV=1;tr|A0A0S2Z5H7|A0A0S2Z5H7_HUMAN COP9 signalosome comple	0.0353582	0.0355351	622	0	0	26.149
PG 632	Q96SI9;A0A0S2Z5K8;V9HWK4;Q96SI9-2	Spermatid perinuclear RNA-binding protein	STRBP;HEL162	sp|Q96SI9|STRBP_HUMAN Spermatid perinuclear RNA-binding protein OS=Homo sapiens OX=9606 GN=STRBP PE=1 SV=1;tr|A0A0S2Z5K8|A0A0S2Z5K8_HUMAN Spermatid perinuclear RNA-binding protein (Fragment) OS=Homo sapiens OX=9606 GN=STRBP PE=1 SV=1;tr|V9HWK4|V9HWK4_HUMAN	-0.0146862	0.00134701	837	28.7057	28.7502	28.178
PG 633	Q9BRX5;A0A0S2Z5L0;A0A0S2Z5P2;Q9BRX5-3;A0A0S2Z5L4;Q9BRX5-2	DNA replication complex GINS protein PSF3	GINS3	sp|Q9BRX5|PSF3_HUMAN DNA replication complex GINS protein PSF3 OS=Homo sapiens OX=9606 GN=GINS3 PE=1 SV=1;tr|A0A0S2Z5L0|A0A0S2Z5L0_HUMAN GINS complex subunit 3 isoform 1 (Fragment) OS=Homo sapiens OX=9606 GN=GINS3 PE=2 SV=1;tr|A0A0S2Z5P2|A0A0S2Z5P2_HUMAN G	0.0263185	-0.0225911	57	0	0	0
PG 634	Q9UGP8;B3KQF0;A0A0S2Z5M1;B3KWU4;B3KNE7	Translocation protein SEC63 homolog	SEC63	sp|Q9UGP8|SEC63_HUMAN Translocation protein SEC63 homolog OS=Homo sapiens OX=9606 GN=SEC63 PE=1 SV=2;tr|B3KQF0|B3KQF0_HUMAN cDNA FLJ90354 fis, clone NT2RP2003390, highly similar to Translocation protein SEC63 homolog OS=Homo sapiens OX=9606 PE=2 SV=1;tr|A0	0.0361967	0.00991159	1345	0	28.3198	0
PG 635	Q9BQ52;A0A0S2Z5M8;B4DT15;B3KT00;G5E9D5;Q9BQ52-4;B3KSU9;E7ES68;B4E365;Q9BQ52-3	Zinc phosphodiesterase ELAC protein 2	ELAC2	sp|Q9BQ52|RNZ2_HUMAN Zinc phosphodiesterase ELAC protein 2 OS=Homo sapiens OX=9606 GN=ELAC2 PE=1 SV=2;tr|A0A0S2Z5M8|A0A0S2Z5M8_HUMAN ElaC homolog protein 2 (Fragment) OS=Homo sapiens OX=9606 GN=ELAC2 PE=2 SV=1;tr|B4DT15|B4DT15_HUMAN ElaC homolog protein 2	0.0085952	0.00329185	1401	27.5333	27.6242	27.8559
PG 636	Q9BTE3;Q9BTE3-2;A0A0S2Z5P5;Q9BTE3-3	Mini-chromosome maintenance complex-binding protein	MCMBP	sp|Q9BTE3|MCMBP_HUMAN Mini-chromosome maintenance complex-binding protein OS=Homo sapiens OX=9606 GN=MCMBP PE=1 SV=2;sp|Q9BTE3-2|MCMBP_HUMAN Isoform 2 of Mini-chromosome maintenance complex-binding protein OS=Homo sapiens OX=9606 GN=MCMBP;tr|A0A0S2Z5P5|A0A	0.0120313	-0.0282161	716	0	26.7609	26.1684
PG 639	Q8WVV9;C9IYN3;A8K894;V9GYK2;A0A0S2Z6K1;Q8WVV9-4;B7WPG3;A0A0S2Z5U3;Q8WVV9-5	Heterogeneous nuclear ribonucleoprotein L-like	HNRNPLL	sp|Q8WVV9|HNRLL_HUMAN Heterogeneous nuclear ribonucleoprotein L-like OS=Homo sapiens OX=9606 GN=HNRNPLL PE=1 SV=1;tr|C9IYN3|C9IYN3_HUMAN Heterogeneous nuclear ribonucleoprotein L-like OS=Homo sapiens OX=9606 GN=HNRNPLL PE=1 SV=2;tr|A8K894|A8K894_HUMAN cDNA	-0.0141632	0.003885	819	29.2842	29.0162	29.821
PG 643	Q15004;H0YMA4;A0A0U1RQM0;G9G6D7;A0A0U1RQC1;H0YKX3;Q15004-2	PCNA-associated factor	KIAA0101	sp|Q15004|PAF15_HUMAN PCNA-associated factor OS=Homo sapiens OX=9606 GN=PCLAF PE=1 SV=1;tr|H0YMA4|H0YMA4_HUMAN PCNA-associated factor OS=Homo sapiens OX=9606 GN=PCLAF PE=1 SV=1;tr|A0A0U1RQM0|A0A0U1RQM0_HUMAN PCNA-associated factor OS=Homo sapiens OX=9606 P	0.0193064	-0.0180201	379	0	24.4028	0
PG 649	A0A0U4B4U6;Q9UMR2-2;F6QDS0;Q53G16;Q9HBZ9;Q9UMR2;Q9NUU7;Q9UMR2-4;H3BQK0;Q7Z4W5;Q2NL95;I3L0H8;A0A024QZ90;B4DS24;Q69YM2;I3L352;B4DL69;Q59FQ9;Q9NUU7-2;Q9UMR2-3;Q68DY7	ATP-dependent RNA helicase DDX19B;ATP-dependent RNA helicase DDX19A	DDX19B;DDX19A;hCG_1998531;DKFZp762C1313;DKFZp686C21137	tr|A0A0U4B4U6|A0A0U4B4U6_HUMAN RNA helicase OS=Homo sapiens OX=9606 PE=2 SV=1;sp|Q9UMR2-2|DD19B_HUMAN Isoform 2 of ATP-dependent RNA helicase DDX19B OS=Homo sapiens OX=9606 GN=DDX19B;tr|F6QDS0|F6QDS0_HUMAN RNA helicase OS=Homo sapiens OX=9606 GN=hCG_204342	0.0359592	-0.0497292	1101	25.9123	26.341	26.5819
PG 651	P28066;Q5U0A0;A0A109NGN6;P28066-2	Proteasome subunit alpha type-5;Proteasome subunit alpha type	PSMA5	sp|P28066|PSA5_HUMAN Proteasome subunit alpha type-5 OS=Homo sapiens OX=9606 GN=PSMA5 PE=1 SV=3;tr|Q5U0A0|Q5U0A0_HUMAN Proteasome subunit alpha type OS=Homo sapiens OX=9606 PE=2 SV=1;tr|A0A109NGN6|A0A109NGN6_HUMAN Proteasome subunit alpha type OS=Homo sapi	-0.0148357	0.0033915	844	27.9762	28.2904	27.9129
PG 657	P50579;F8VQZ7;A0A140VJE3;P50579-3;P50579-2;F8VRR3;G3V1U3;B3KWL6;Q96B43	Methionine aminopeptidase 2;Methionine aminopeptidase	METAP2	sp|P50579|MAP2_HUMAN Methionine aminopeptidase 2 OS=Homo sapiens OX=9606 GN=METAP2 PE=1 SV=1;tr|F8VQZ7|F8VQZ7_HUMAN Methionine aminopeptidase 2 OS=Homo sapiens OX=9606 GN=METAP2 PE=1 SV=1;tr|A0A140VJE3|A0A140VJE3_HUMAN Methionine aminopeptidase 2 OS=Homo s	0.0591517	-0.0372914	11	0	26.7664	26.3229
PG 658	O43684;A0A140VJF3;O43684-2;J3QT28;B4DDM6	Mitotic checkpoint protein BUB3	BUB3	sp|O43684|BUB3_HUMAN Mitotic checkpoint protein BUB3 OS=Homo sapiens OX=9606 GN=BUB3 PE=1 SV=1;tr|A0A140VJF3|A0A140VJF3_HUMAN Testicular tissue protein Li 27 OS=Homo sapiens OX=9606 PE=2 SV=1;sp|O43684-2|BUB3_HUMAN Isoform 2 of Mitotic checkpoint protein B	-0.0157211	0.00164258	937	30.8758	30.6046	30.1622
PG 661	Q9NP97;Q8TF09;A0A140VJH9;B4DFR2;H3BNG9;H3BPA0;Q7Z4M1;H3BQI1;B1AKR6;Q9NP97-2	Dynein light chain roadblock-type 1;Dynein light chain roadblock-type 2	DYNLRB1;DYNLRB2	sp|Q9NP97|DLRB1_HUMAN Dynein light chain roadblock-type 1 OS=Homo sapiens OX=9606 GN=DYNLRB1 PE=1 SV=3;sp|Q8TF09|DLRB2_HUMAN Dynein light chain roadblock-type 2 OS=Homo sapiens OX=9606 GN=DYNLRB2 PE=1 SV=1;tr|A0A140VJH9|A0A140VJH9_HUMAN Dynein light chain	0.0268497	0.00531724	450	0	0	24.9536
PG 662	P10768;A0A140VJJ2;X6RA14;U3KQT1;H7BZT7	S-formylglutathione hydrolase	ESD	sp|P10768|ESTD_HUMAN S-formylglutathione hydrolase OS=Homo sapiens OX=9606 GN=ESD PE=1 SV=2;tr|A0A140VJJ2|A0A140VJJ2_HUMAN S-formylglutathione hydrolase OS=Homo sapiens OX=9606 GN=ESD PE=2 SV=1;tr|X6RA14|X6RA14_HUMAN S-formylglutathione hydrolase OS=Homo s	0.00901504	0.00155672	1330	27.1203	26.5413	28.2189
PG 663	O76003;A0A140VJK1	Glutaredoxin-3	GLRX3	sp|O76003|GLRX3_HUMAN Glutaredoxin-3 OS=Homo sapiens OX=9606 GN=GLRX3 PE=1 SV=2;tr|A0A140VJK1|A0A140VJK1_HUMAN Testicular tissue protein Li 75 OS=Homo sapiens OX=9606 PE=2 SV=1	0.048181	0.00153411	391	0	26.8448	26.4901
PG 664	P49915;A0A140VJK6;B4DUT7;Q53F90;P49915-2	GMP synthase [glutamine-hydrolyzing]	GMPS	sp|P49915|GUAA_HUMAN GMP synthase [glutamine-hydrolyzing] OS=Homo sapiens OX=9606 GN=GMPS PE=1 SV=1;tr|A0A140VJK6|A0A140VJK6_HUMAN Glutamine amidotransferase OS=Homo sapiens OX=9606 PE=2 SV=1;tr|B4DUT7|B4DUT7_HUMAN Glutamine amidotransferase OS=Homo sapien	-0.0145727	0.00446695	943	28.3715	28.3689	28.988
PG 667	Q9H9A6;A0A140VJN3	Leucine-rich repeat-containing protein 40	LRRC40	sp|Q9H9A6|LRC40_HUMAN Leucine-rich repeat-containing protein 40 OS=Homo sapiens OX=9606 GN=LRRC40 PE=1 SV=1;tr|A0A140VJN3|A0A140VJN3_HUMAN Leucine rich repeat containing 40 OS=Homo sapiens OX=9606 GN=LRRC40 PE=2 SV=1	0.0381046	0.0366641	591	0	0	27.524
PG 668	P31153;A0A140VJP5;B4DEX8;P31153-2	S-adenosylmethionine synthase isoform type-2;S-adenosylmethionine synthase	MAT2A	sp|P31153|METK2_HUMAN S-adenosylmethionine synthase isoform type-2 OS=Homo sapiens OX=9606 GN=MAT2A PE=1 SV=1;tr|A0A140VJP5|A0A140VJP5_HUMAN S-adenosylmethionine synthase OS=Homo sapiens OX=9606 PE=2 SV=1;tr|B4DEX8|B4DEX8_HUMAN S-adenosylmethionine synthas	0.00942153	-0.0104915	576	0	25.7735	0
PG 669	P04181;A0A140VJQ4;Q59HE2;P04181-2	Ornithine aminotransferase, mitochondrial;Ornithine aminotransferase, hepatic form;Ornithine aminotransferase, renal form	OAT	sp|P04181|OAT_HUMAN Ornithine aminotransferase, mitochondrial OS=Homo sapiens OX=9606 GN=OAT PE=1 SV=1;tr|A0A140VJQ4|A0A140VJQ4_HUMAN Ornithine--oxo-acid aminotransferase OS=Homo sapiens OX=9606 PE=2 SV=1;tr|Q59HE2|Q59HE2_HUMAN Ornithine--oxo-acid aminotra	0.0242758	0.00897253	1447.5	0	27.2628	26.3506
PG 671	P67775;B3KUN1;Q8WZ56;Q6I9T8;Q5U0I7;P62714;A0A140VJS0;B3KRM2;B3KQ51;P67775-2	Serine/threonine-protein phosphatase 2A catalytic subunit alpha isoform;Serine/threonine-protein phosphatase;Serine/threonine-protein phosphatase 2A catalytic subunit beta isoform	PPP2CA;PPP2CB	sp|P67775|PP2AA_HUMAN Serine/threonine-protein phosphatase 2A catalytic subunit alpha isoform OS=Homo sapiens OX=9606 GN=PPP2CA PE=1 SV=1;tr|B3KUN1|B3KUN1_HUMAN Serine/threonine-protein phosphatase OS=Homo sapiens OX=9606 GN=PPP2CA PE=2 SV=1;tr|Q8WZ56|Q8WZ	-0.0201289	-0.0295887	1256	27.6544	28.4384	29.0324
PG 672	P62195;A0A140VJS3;P62195-2;Q59GS3	26S protease regulatory subunit 8	PSMC5	sp|P62195|PRS8_HUMAN 26S proteasome regulatory subunit 8 OS=Homo sapiens OX=9606 GN=PSMC5 PE=1 SV=1;tr|A0A140VJS3|A0A140VJS3_HUMAN Testicular tissue protein Li 149 OS=Homo sapiens OX=9606 PE=2 SV=1;sp|P62195-2|PRS8_HUMAN Isoform 2 of 26S proteasome regulat	0.0378681	0.0140913	325	26.2069	26.9406	27.5586
PG 675	P63151;A0A140VJT0;Q56VW8;P63151-2;A0A590UJY3;A0A590UJJ1;Q6ZP32	Serine/threonine-protein phosphatase 2A 55 kDa regulatory subunit B alpha isoform;Serine/threonine-protein phosphatase 2A 55 kDa regulatory subunit B	PPP2R2A	sp|P63151|2ABA_HUMAN Serine/threonine-protein phosphatase 2A 55 kDa regulatory subunit B alpha isoform OS=Homo sapiens OX=9606 GN=PPP2R2A PE=1 SV=1;tr|A0A140VJT0|A0A140VJT0_HUMAN Serine/threonine-protein phosphatase 2A 55 kDa regulatory subunit B OS=Homo s	0.0268101	-0.0159848	1082	28.4263	27.8444	27.5239
PG 677	P13489;A0A140VJT8;A0A024RC87;E9PMJ3;E9PLZ3;E9PIM9	Ribonuclease inhibitor	RNH1	sp|P13489|RINI_HUMAN Ribonuclease inhibitor OS=Homo sapiens OX=9606 GN=RNH1 PE=1 SV=2;tr|A0A140VJT8|A0A140VJT8_HUMAN Ribonuclease inhibitor OS=Homo sapiens OX=9606 PE=2 SV=1;tr|A0A024RC87|A0A024RC87_HUMAN Ribonuclease inhibitor OS=Homo sapiens OX=9606 GN=R	-0.0123309	0.00597091	653	27.8888	28.5937	29.6368
PG 678	P16949;A2A2D0;B5BU83;A0A140VJW2;P16949-2;Q96CE4	Stathmin	STMN1	sp|P16949|STMN1_HUMAN Stathmin OS=Homo sapiens OX=9606 GN=STMN1 PE=1 SV=3;tr|A2A2D0|A2A2D0_HUMAN Stathmin (Fragment) OS=Homo sapiens OX=9606 GN=STMN1 PE=1 SV=8;tr|B5BU83|B5BU83_HUMAN Stathmin OS=Homo sapiens OX=9606 GN=STMN1 PE=2 SV=1;tr|A0A140VJW2|A0A140V	0.034665	0.00864124	354	25.6242	27.0524	26.8519
PG 679	P14868;D3DP78;A0A140VJW5;P14868-2;Q53T60;H7BZ35	Aspartate--tRNA ligase, cytoplasmic	DARS	sp|P14868|SYDC_HUMAN Aspartate--tRNA ligase, cytoplasmic OS=Homo sapiens OX=9606 GN=DARS1 PE=1 SV=2;tr|D3DP78|D3DP78_HUMAN Aspartate--tRNA ligase, cytoplasmic OS=Homo sapiens OX=9606 GN=DARS PE=3 SV=1;tr|A0A140VJW5|A0A140VJW5_HUMAN Aspartate--tRNA ligase,	0.00532257	-0.0166136	1320	28.4067	29.0387	28.9364
PG 680	P24752;A0A140VJX1;A0A5F9ZHD4;A0A5F9ZI66;A0A5F9ZHJ0;A0A5F9ZHL1;A0A5F9ZHJ7	Acetyl-CoA acetyltransferase, mitochondrial	ACAT1	sp|P24752|THIL_HUMAN Acetyl-CoA acetyltransferase, mitochondrial OS=Homo sapiens OX=9606 GN=ACAT1 PE=1 SV=1;tr|A0A140VJX1|A0A140VJX1_HUMAN Testicular tissue protein Li 198 OS=Homo sapiens OX=9606 PE=2 SV=1;tr|A0A5F9ZHD4|A0A5F9ZHD4_HUMAN Acetyl-CoA acetyltr	0.00899481	0.00440009	1340	26.2696	27.6477	27.5689
PG 681	Q12931;Q59EK6;A0A140VJY2;Q12931-2;Q9BV61;Q53G55;Q53FS6;K0A7K7;Q5CAQ4;I3L0K7;Q8N9Z3	Heat shock protein 75 kDa, mitochondrial	TRAP1	sp|Q12931|TRAP1_HUMAN Heat shock protein 75 kDa, mitochondrial OS=Homo sapiens OX=9606 GN=TRAP1 PE=1 SV=3;tr|Q59EK6|Q59EK6_HUMAN TNF receptor-associated protein 1 variant (Fragment) OS=Homo sapiens OX=9606 PE=3 SV=1;tr|A0A140VJY2|A0A140VJY2_HUMAN Testicula	-0.013928	0.00546055	1185	27.3184	27.3432	27.9099
PG 682	Q9BRA2;A0A140VJY7;I3L0K2;I3L3M7;I3L2R6	Thioredoxin domain-containing protein 17	TXNDC17	sp|Q9BRA2|TXD17_HUMAN Thioredoxin domain-containing protein 17 OS=Homo sapiens OX=9606 GN=TXNDC17 PE=1 SV=1;tr|A0A140VJY7|A0A140VJY7_HUMAN Thioredoxin domain-containing protein 17 OS=Homo sapiens OX=9606 PE=2 SV=1;tr|I3L0K2|I3L0K2_HUMAN Thioredoxin domain-	0.00969761	-0.000148753	667	0	0	27.3784
PG 683	P45974;P45974-2;A0A140VJZ1	Ubiquitin carboxyl-terminal hydrolase 5	USP5	sp|P45974|UBP5_HUMAN Ubiquitin carboxyl-terminal hydrolase 5 OS=Homo sapiens OX=9606 GN=USP5 PE=1 SV=2;sp|P45974-2|UBP5_HUMAN Isoform Short of Ubiquitin carboxyl-terminal hydrolase 5 OS=Homo sapiens OX=9606 GN=USP5;tr|A0A140VJZ1|A0A140VJZ1_HUMAN Ubiquitin	0.0285248	-0.0144203	545	26.986	26.6581	27.6995
PG 688	P09960;B4DVZ8;A0A140VK27;P09960-4;P09960-3;P09960-2	Leukotriene A-4 hydrolase;Leukotriene A(4) hydrolase	LTA4H	sp|P09960|LKHA4_HUMAN Leukotriene A-4 hydrolase OS=Homo sapiens OX=9606 GN=LTA4H PE=1 SV=2;tr|B4DVZ8|B4DVZ8_HUMAN Leukotriene A(4) hydrolase OS=Homo sapiens OX=9606 PE=2 SV=1;tr|A0A140VK27|A0A140VK27_HUMAN Leukotriene A(4) hydrolase OS=Homo sapiens OX=9606	0.0229253	-0.0461426	674	27.992	28.352	29.279
PG 691	P17980;A0A140VK42;E9PM69;R4GNH3;A8K781;E9PMD8;E9PKD5;E9PN50	26S protease regulatory subunit 6A	PSMC3	sp|P17980|PRS6A_HUMAN 26S proteasome regulatory subunit 6A OS=Homo sapiens OX=9606 GN=PSMC3 PE=1 SV=3;tr|A0A140VK42|A0A140VK42_HUMAN Testicular secretory protein Li 42 OS=Homo sapiens OX=9606 PE=2 SV=1;tr|E9PM69|E9PM69_HUMAN 26S proteasome regulatory subun	0.0214772	0.0687226	1311	0	26.9466	27.1262
PG 692	P25788;Q6IB71;A0A140VK43;P25788-2	Proteasome subunit alpha type-3;Proteasome subunit alpha type	PSMA3	sp|P25788|PSA3_HUMAN Proteasome subunit alpha type-3 OS=Homo sapiens OX=9606 GN=PSMA3 PE=1 SV=2;tr|Q6IB71|Q6IB71_HUMAN Proteasome subunit alpha type OS=Homo sapiens OX=9606 GN=PSMA3 PE=2 SV=1;tr|A0A140VK43|A0A140VK43_HUMAN Proteasome subunit alpha type OS=	-0.0340247	-0.00138011	1369	27.3043	28.1218	27.8539
PG 693	P60900;A0A140VK44;G3V5Z7;G3V295;P60900-2;G3V3I1;G3V3U4;P60900-3	Proteasome subunit alpha type-6;Proteasome subunit alpha type	PSMA6	sp|P60900|PSA6_HUMAN Proteasome subunit alpha type-6 OS=Homo sapiens OX=9606 GN=PSMA6 PE=1 SV=1;tr|A0A140VK44|A0A140VK44_HUMAN Proteasome subunit alpha type OS=Homo sapiens OX=9606 PE=2 SV=1;tr|G3V5Z7|G3V5Z7_HUMAN Proteasome subunit alpha type OS=Homo sapi	0.0548329	0.0271058	633	0	28.4562	27.5237
PG 694	P28070;A0A140VK46;B4DFL3	Proteasome subunit beta type-4	PSMB4	sp|P28070|PSB4_HUMAN Proteasome subunit beta type-4 OS=Homo sapiens OX=9606 GN=PSMB4 PE=1 SV=4;tr|A0A140VK46|A0A140VK46_HUMAN Proteasome subunit beta OS=Homo sapiens OX=9606 PE=2 SV=1;tr|B4DFL3|B4DFL3_HUMAN Proteasome subunit beta type-4 OS=Homo sapiens OX	0.0540894	0.0028831	179	0	26.8887	0
PG 695	Q7KZF4;A0A140VK49;B2R5U1;Q59FF0;B4E299;B3KU67;I6TRR8	Staphylococcal nuclease domain-containing protein 1	SND1	sp|Q7KZF4|SND1_HUMAN Staphylococcal nuclease domain-containing protein 1 OS=Homo sapiens OX=9606 GN=SND1 PE=1 SV=1;tr|A0A140VK49|A0A140VK49_HUMAN Staphylococcal nuclease domain-containing protein OS=Homo sapiens OX=9606 GN=SND1 PE=2 SV=1;tr|B2R5U1|B2R5U1_H	-0.0153617	0.00222108	1276	29.748	29.867	29.6737
PG 696	Q9UQ35;A0A140VK53;O60382	Serine/arginine repetitive matrix protein 2	SRRM2;KIAA0324	sp|Q9UQ35|SRRM2_HUMAN Serine/arginine repetitive matrix protein 2 OS=Homo sapiens OX=9606 GN=SRRM2 PE=1 SV=2;tr|A0A140VK53|A0A140VK53_HUMAN Testicular secretory protein Li 53 OS=Homo sapiens OX=9606 PE=2 SV=1;tr|O60382|O60382_HUMAN KIAA0324 (Fragment) OS=H	-0.014456	0.0033121	912	27.497	27.3655	27.9658
PG 697	P37837;A0A140VK56;F2Z393	Transaldolase	TALDO1	sp|P37837|TALDO_HUMAN Transaldolase OS=Homo sapiens OX=9606 GN=TALDO1 PE=1 SV=2;tr|A0A140VK56|A0A140VK56_HUMAN Transaldolase OS=Homo sapiens OX=9606 PE=2 SV=1;tr|F2Z393|F2Z393_HUMAN Transaldolase OS=Homo sapiens OX=9606 GN=TALDO1 PE=1 SV=1	0.00363644	0.0155261	1124	0	0	26.0724
PG 698	P21281;H0YC04;Q59HF3;A0A140VK65	V-type proton ATPase subunit B, brain isoform	ATP6V1B2	sp|P21281|VATB2_HUMAN V-type proton ATPase subunit B, brain isoform OS=Homo sapiens OX=9606 GN=ATP6V1B2 PE=1 SV=3;tr|H0YC04|H0YC04_HUMAN V-type proton ATPase subunit B, brain isoform (Fragment) OS=Homo sapiens OX=9606 GN=ATP6V1B2 PE=1 SV=1;tr|Q59HF3|Q59HF3	0.0686645	-0.0177611	102	0	27.0676	26.6772
PG 699	P35998;A0A140VK70;Q75L23;P35998-2	26S protease regulatory subunit 7	PSMC2	sp|P35998|PRS7_HUMAN 26S proteasome regulatory subunit 7 OS=Homo sapiens OX=9606 GN=PSMC2 PE=1 SV=3;tr|A0A140VK70|A0A140VK70_HUMAN 26S proteasome AAA-ATPase subunit RPT1 OS=Homo sapiens OX=9606 PE=2 SV=1;tr|Q75L23|Q75L23_HUMAN 26S proteasome AAA-ATPase sub	0.0135877	0.0112452	587	0	0	25.5353
PG 702	P43487;A0A140VK94;F6WQW2;P43487-2;C9JXG8;D3DX26;C9JJ34;B7Z6U1;B4DE76;C9JGV6	Ran-specific GTPase-activating protein	RANBP1	sp|P43487|RANG_HUMAN Ran-specific GTPase-activating protein OS=Homo sapiens OX=9606 GN=RANBP1 PE=1 SV=1;tr|A0A140VK94|A0A140VK94_HUMAN RAN binding protein 1, isoform CRA_g OS=Homo sapiens OX=9606 GN=RANBP1 PE=2 SV=1;tr|F6WQW2|F6WQW2_HUMAN Ran-specific GTPa	-0.0146922	-0.00995735	1395	28.9676	28.3081	0
PG 704	P50502;Q0IJ56;B4E0U6;A0A140VKA6;H7C3I1;Q3KNR6;Q1XBU6;B7ZA40;Q8IZP2;D6W507;F6VDH7;Q8NFI4	Hsc70-interacting protein;Putative protein FAM10A4;Putative protein FAM10A5	ST13;ST13P4;hCG_1990625;ST13P5	sp|P50502|F10A1_HUMAN Hsc70-interacting protein OS=Homo sapiens OX=9606 GN=ST13 PE=1 SV=2;tr|Q0IJ56|Q0IJ56_HUMAN ST13 protein (Fragment) OS=Homo sapiens OX=9606 GN=ST13 PE=2 SV=1;tr|B4E0U6|B4E0U6_HUMAN cDNA FLJ53687, highly similar to Hsc70-interacting pro	-0.0144231	0.00334692	1350	26.0918	27.5961	27.0116
PG 706	O95757;D6RJ96;B3KNM0;E9PDE8;Q53ZP9;A0A140VKE7;B4DZR0;B4DXT2	Heat shock 70 kDa protein 4L	HSPA4L	sp|O95757|HS74L_HUMAN Heat shock 70 kDa protein 4L OS=Homo sapiens OX=9606 GN=HSPA4L PE=1 SV=3;tr|D6RJ96|D6RJ96_HUMAN Heat shock 70 kDa protein 4L (Fragment) OS=Homo sapiens OX=9606 GN=HSPA4L PE=1 SV=1;tr|B3KNM0|B3KNM0_HUMAN cDNA FLJ14916 fis, clone PLACE1	0.0686712	-0.0176749	112	0	27.1015	26.8854
PG 707	Q13409;Q13409-2;B4DPZ3;Q13409-5;Q13409-7;Q13409-6;A0A140VKE9;E7EQL5;E7EV09;Q13409-3;E7ESD3;Q59GU5;E7EMU4;E7EQU2;E7ETL8;E7ERR6;E7ERH4;E7EUM4;E9PGG1;E7ET01	Cytoplasmic dynein 1 intermediate chain 2	DYNC1I2	sp|Q13409|DC1I2_HUMAN Cytoplasmic dynein 1 intermediate chain 2 OS=Homo sapiens OX=9606 GN=DYNC1I2 PE=1 SV=3;sp|Q13409-2|DC1I2_HUMAN Isoform 2B of Cytoplasmic dynein 1 intermediate chain 2 OS=Homo sapiens OX=9606 GN=DYNC1I2;tr|B4DPZ3|B4DPZ3_HUMAN cDNA FLJ5	0.0519012	0.024998	671	0	26.3405	26.9072
PG 709	O00487;A0A140VKF2;Q53TH1	26S proteasome non-ATPase regulatory subunit 14	PSMD14	sp|O00487|PSDE_HUMAN 26S proteasome non-ATPase regulatory subunit 14 OS=Homo sapiens OX=9606 GN=PSMD14 PE=1 SV=1;tr|A0A140VKF2|A0A140VKF2_HUMAN 26S proteasome regulatory subunit RPN11 OS=Homo sapiens OX=9606 PE=2 SV=1;tr|Q53TH1|Q53TH1_HUMAN Uncharacterized	0.0249978	0.00920777	1447.5	0	27.5176	27.0412
PG 710	P51149;C9J4V0;C9J8S3;A0A158RFU6;C9J4S4;C9IZZ0;B4DPH9;C9J7D1;C9J592	Ras-related protein Rab-7a	RAB7A	sp|P51149|RAB7A_HUMAN Ras-related protein Rab-7a OS=Homo sapiens OX=9606 GN=RAB7A PE=1 SV=1;tr|C9J4V0|C9J4V0_HUMAN Ras-related protein Rab-7a OS=Homo sapiens OX=9606 GN=RAB7A PE=1 SV=1;tr|C9J8S3|C9J8S3_HUMAN Ras-related protein Rab-7a OS=Homo sapiens OX=96	0.0179467	-0.0451053	1154	28.1475	0	27.5674
PG 712	P30566;Q71UA4;X5D8S6;A0A1B0GTJ7;A0A1B0GWJ0;P30566-2;B4DP46;A0A0A6YY92;X5D2Z4;A8K4X6;A0A1B0GWF8;A0A1B0GTG9;X5DP48;A0A096LNY4	Adenylosuccinate lyase	ADSL	sp|P30566|PUR8_HUMAN Adenylosuccinate lyase OS=Homo sapiens OX=9606 GN=ADSL PE=1 SV=2;tr|Q71UA4|Q71UA4_HUMAN Adenylosuccinate lyase OS=Homo sapiens OX=9606 PE=3 SV=1;tr|X5D8S6|X5D8S6_HUMAN Adenylosuccinate lyase (Fragment) OS=Homo sapiens OX=9606 GN=ADSL P	0.0594896	0.0082852	546	0	25.7151	26.9045
PG 713	Q8NFD5;A0A1B0GWJ2;H0Y7H8;Q8NFD5-2;Q8NFD5-4;A0A3F2YNW7;A0A1B0GVK1;A0A1B0GTJ8;Q8NFD5-3;A0A1B0GV63	AT-rich interactive domain-containing protein 1B	ARID1B	sp|Q8NFD5|ARI1B_HUMAN AT-rich interactive domain-containing protein 1B OS=Homo sapiens OX=9606 GN=ARID1B PE=1 SV=2;tr|A0A1B0GWJ2|A0A1B0GWJ2_HUMAN AT-rich interactive domain-containing protein 1B OS=Homo sapiens OX=9606 GN=ARID1B PE=1 SV=1;tr|H0Y7H8|H0Y7H8_	0.0230876	-0.0200902	441	0	27.5539	0
PG 715	Q6P1J9;B4DV47;A0A2R8YHB3;A0A1B0GUB2;A0A3B3IRP5;A0A2R8Y640	Parafibromin	CDC73	sp|Q6P1J9|CDC73_HUMAN Parafibromin OS=Homo sapiens OX=9606 GN=CDC73 PE=1 SV=1;tr|B4DV47|B4DV47_HUMAN cDNA FLJ57893, highly similar to Parafibromin OS=Homo sapiens OX=9606 PE=2 SV=1;tr|A0A2R8YHB3|A0A2R8YHB3_HUMAN Parafibromin OS=Homo sapiens OX=9606 GN=CDC7	0.0655357	-0.0169076	132	0	26.5142	25.9979
PG 717	Q6ZN17;A7E2T3;A0A1B0GVD3;Q6ZN17-2;A0A1B0GTK2	Protein lin-28 homolog B	LIN28B	sp|Q6ZN17|LN28B_HUMAN Protein lin-28 homolog B OS=Homo sapiens OX=9606 GN=LIN28B PE=1 SV=1;tr|A7E2T3|A7E2T3_HUMAN LIN28B protein (Fragment) OS=Homo sapiens OX=9606 GN=LIN28B PE=2 SV=1;tr|A0A1B0GVD3|A0A1B0GVD3_HUMAN Protein lin-28 homolog B OS=Homo sapiens	0.00772505	-0.0893602	142	26.027	25.2544	0
PG 718	Q05086;Q05086-2;Q05086-3;A0A1B0GVL3;Q9H2G0;Q9BUI6;A0A0D9SG77;Q5W7F7;Q96GR7	Ubiquitin-protein ligase E3A	UBE3A	sp|Q05086|UBE3A_HUMAN Ubiquitin-protein ligase E3A OS=Homo sapiens OX=9606 GN=UBE3A PE=1 SV=4;sp|Q05086-2|UBE3A_HUMAN Isoform I of Ubiquitin-protein ligase E3A OS=Homo sapiens OX=9606 GN=UBE3A;sp|Q05086-3|UBE3A_HUMAN Isoform III of Ubiquitin-protein ligase	0.04352	0.00594001	1125	0	26.0476	26.3339
PG 721	P06132;A0A1B0GVZ4;A0A494C085;Q71UD4;B4DHV6;A0A494C007;Q5T446;A0A494BZY8;A0A1B0GVN9;A0A494C0Q8	Uroporphyrinogen decarboxylase	UROD	sp|P06132|DCUP_HUMAN Uroporphyrinogen decarboxylase OS=Homo sapiens OX=9606 GN=UROD PE=1 SV=2;tr|A0A1B0GVZ4|A0A1B0GVZ4_HUMAN Uroporphyrinogen decarboxylase OS=Homo sapiens OX=9606 GN=UROD PE=1 SV=1;tr|A0A494C085|A0A494C085_HUMAN Uroporphyrinogen decarboxyl	0.0256125	-0.00933245	422	0	25.8411	0
PG 724	P21796;B3KTS5;A0A1L1UHR1;B4DEI3;C9JI87	Voltage-dependent anion-selective channel protein 1	VDAC1	sp|P21796|VDAC1_HUMAN Voltage-dependent anion-selective channel protein 1 OS=Homo sapiens OX=9606 GN=VDAC1 PE=1 SV=2;tr|B3KTS5|B3KTS5_HUMAN Voltage-dependent anion-selective channel protein 1 OS=Homo sapiens OX=9606 PE=2 SV=1;tr|A0A1L1UHR1|A0A1L1UHR1_HUMAN	0.0280849	0.0161399	170	0	0	26.3764
PG 727	Q9Y490;A0A1S5UZ07	Talin-1	TLN1	sp|Q9Y490|TLN1_HUMAN Talin-1 OS=Homo sapiens OX=9606 GN=TLN1 PE=1 SV=3;tr|A0A1S5UZ07|A0A1S5UZ07_HUMAN Talin-1 OS=Homo sapiens OX=9606 GN=TLN1 PE=2 SV=1	0.0683158	0.0238312	687	0	26.5009	26.8361
PG 729	Q8NE71;A0A1U9X609;Q2L6I2;Q8NE71-2;Q59F96;H0YGW7;B4DNU2	ATP-binding cassette sub-family F member 1	ABCF1	sp|Q8NE71|ABCF1_HUMAN ATP-binding cassette sub-family F member 1 OS=Homo sapiens OX=9606 GN=ABCF1 PE=1 SV=2;tr|A0A1U9X609|A0A1U9X609_HUMAN ABCF1 OS=Homo sapiens OX=9606 PE=3 SV=1;tr|Q2L6I2|Q2L6I2_HUMAN ABC50 protein OS=Homo sapiens OX=9606 GN=ABCF1 PE=3 SV	-0.0152032	0.00270966	1410	28.3432	28.509	27.9118
PG 730	O60231;A0A1U9X7L7;Q5SQH4;A0A140T947;A0A1U9X7L6;B4DZ28;Q9P186;Q5SQH5	Putative pre-mRNA-splicing factor ATP-dependent RNA helicase DHX16	DHX16;DBP2	sp|O60231|DHX16_HUMAN Pre-mRNA-splicing factor ATP-dependent RNA helicase DHX16 OS=Homo sapiens OX=9606 GN=DHX16 PE=1 SV=2;tr|A0A1U9X7L7|A0A1U9X7L7_HUMAN RNA helicase OS=Homo sapiens OX=9606 GN=DHX16 PE=4 SV=1;tr|Q5SQH4|Q5SQH4_HUMAN RNA helicase OS=Homo sa	0.02855	-0.0102118	426	0	27.7217	0
PG 732	P48634;A0A1U9X975;A0A1U9X9A9;A0A1U9X999;A0A1U9X996;A0A1U9X993;A0A1U9X998;A0A1U9X985;A0A1U9X982;A0A1U9X977;A0A1U9X974;A0A1U9X9A5;A0A1U9X987;A0A1U9X972;A0A1U9X988;P48634-2;P48634-3;B4DLY2	Protein PRRC2A	PRRC2A	sp|P48634|PRC2A_HUMAN Protein PRRC2A OS=Homo sapiens OX=9606 GN=PRRC2A PE=1 SV=3;tr|A0A1U9X975|A0A1U9X975_HUMAN PRRC2A OS=Homo sapiens OX=9606 PE=4 SV=1;tr|A0A1U9X9A9|A0A1U9X9A9_HUMAN PRRC2A OS=Homo sapiens OX=9606 PE=4 SV=1;tr|A0A1U9X999|A0A1U9X999_HUMAN	0.0511572	-0.0119182	80	0	25.9954	25.9172
PG 733	Q14676;A0A1U9XBC0;A0A1U9XBC1;A0A1U9XBD9;A0A1U9XBE0;A0A1U9XBE3;A0A1U9XBB2;A0A1U9XBF2;A0A1U9XBC3;Q14676-3;Q14676-2;A0A1U9XBE1;A0A1U9XBD4;A0A1U9XBC2;B4DYH4	Mediator of DNA damage checkpoint protein 1	MDC1	sp|Q14676|MDC1_HUMAN Mediator of DNA damage checkpoint protein 1 OS=Homo sapiens OX=9606 GN=MDC1 PE=1 SV=3;tr|A0A1U9XBC0|A0A1U9XBC0_HUMAN Mediator of DNA damage checkpoint protein 1 OS=Homo sapiens OX=9606 PE=4 SV=1;tr|A0A1U9XBC1|A0A1U9XBC1_HUMAN Mediator	0.0375712	-0.052384	109	26.8336	26.9224	26.5387
PG 734	A0A1W2PNV4;E9PF58		ARPC1A	tr|A0A1W2PNV4|A0A1W2PNV4_HUMAN Uncharacterized protein OS=Homo sapiens OX=9606 PE=3 SV=1;tr|E9PF58|E9PF58_HUMAN Actin-related protein 2/3 complex subunit 1A OS=Homo sapiens OX=9606 GN=ARPC1A PE=1 SV=1	-0.0416575	-0.0399841	371	24.9062	0	0
PG 737	P23193;A0A384MTX4;A0A1W2PPZ5;P23193-2;A0A1W2PRL9;B7Z4W0	Transcription elongation factor A protein 1	TCEA1	sp|P23193|TCEA1_HUMAN Transcription elongation factor A protein 1 OS=Homo sapiens OX=9606 GN=TCEA1 PE=1 SV=2;tr|A0A384MTX4|A0A384MTX4_HUMAN Epididymis secretory sperm binding protein OS=Homo sapiens OX=9606 PE=2 SV=1;tr|A0A1W2PPZ5|A0A1W2PPZ5_HUMAN Transcri	0.00530224	-0.0117377	1198	26.1316	27.0499	27.4465
PG 739	Q16637;Q16637-3;Q16637-2;Q16637-4;E7EQZ4;A0A1W2PRV5;A0A3G6V713;B4DP61;A0A3G6V5W2;A0A3G6V6Q6;Q9UNT8;A0A3G6V3P1;A0A3G6V344;A0A3G6V326;A0A3G6V4Y6	Survival motor neuron protein	SMN1;SMN2;SMN	sp|Q16637|SMN_HUMAN Survival motor neuron protein OS=Homo sapiens OX=9606 GN=SMN1 PE=1 SV=1;sp|Q16637-3|SMN_HUMAN Isoform SMN-delta7 of Survival motor neuron protein OS=Homo sapiens OX=9606 GN=SMN1;sp|Q16637-2|SMN_HUMAN Isoform SMN-delta5 of Survival motor	0.041961	-0.00963538	769	0	0	25.36
PG 741	Q92841;A0A1X7SBZ2;A0A5H1ZRQ2;Q59F66;Q92841-3;Q92841-1;Q92841-2;B4DZQ7	Probable ATP-dependent RNA helicase DDX17	DDX17	sp|Q92841|DDX17_HUMAN Probable ATP-dependent RNA helicase DDX17 OS=Homo sapiens OX=9606 GN=DDX17 PE=1 SV=2;tr|A0A1X7SBZ2|A0A1X7SBZ2_HUMAN RNA helicase OS=Homo sapiens OX=9606 GN=DDX17 PE=1 SV=1;tr|A0A5H1ZRQ2|A0A5H1ZRQ2_HUMAN RNA helicase OS=Homo sapiens OX	-0.0153695	0.00229054	1035	32.1139	31.8725	32.0511
PG 743	P51610;P51610-4;A0A223PQH6;A6NEM2;P51610-2	Host cell factor 1;HCF N-terminal chain 1;HCF N-terminal chain 2;HCF N-terminal chain 3;HCF N-terminal chain 4;HCF N-terminal chain 5;HCF N-terminal chain 6;HCF C-terminal chain 1;HCF C-terminal chain 2;HCF C-terminal chain 3;HCF C-terminal chain 4;HCF C-terminal chain 5;HCF C-terminal chain 6	HCFC1	sp|P51610|HCFC1_HUMAN Host cell factor 1 OS=Homo sapiens OX=9606 GN=HCFC1 PE=1 SV=2;sp|P51610-4|HCFC1_HUMAN Isoform 4 of Host cell factor 1 OS=Homo sapiens OX=9606 GN=HCFC1;tr|A0A223PQH6|A0A223PQH6_HUMAN HCFC1 OS=Homo sapiens OX=9606 PE=4 SV=1;tr|A6NEM2|A6	-0.0208129	-0.0298713	1161	27.6101	28.3345	28.0829
PG 744	Q5RKT7;A0A248RGE3;P62979;B2RDW1;A0A2R8Y422;L8B4Z6;L8B4M0;A8K674;L8B4R0;Q96H31;F5H747;L8B4J3;Q96MH4;Q96C32;Q9UFQ0;Q5U5U6;Q5PY61;Q66K58;J3QKN0;F5GXK7;L8B4I8;P0CG48;P0CG47;Q5UGI3;Q59EM9;F5H388;B4DV12;F5H265;L8B196;F5GYU3;Q8WYN9;F5H2Z3;J3QTR3;J3QS39;F5H6Q2;M0R1M6;Q49A90;M0R1V7	Ubiquitin-40S ribosomal protein S27a;Ubiquitin;40S ribosomal protein S27a;Polyubiquitin-C;Ubiquitin;Polyubiquitin-B;Ubiquitin	RPS27A;HEL112;UbC;UBC;DKFZp434K0435;UBB;UBA52	tr|Q5RKT7|Q5RKT7_HUMAN 40S ribosomal protein S27a OS=Homo sapiens OX=9606 GN=RPS27A PE=1 SV=1;tr|A0A248RGE3|A0A248RGE3_HUMAN 40S ribosomal protein S27a (Fragment) OS=Homo sapiens OX=9606 PE=2 SV=1;sp|P62979|RS27A_HUMAN Ubiquitin-40S ribosomal protein S27a	-0.0161705	0.00192079	1012	32.2993	31.8476	31.4808
PG 746	O43175;A0A286YF22;V9HW79;A0A2C9F2M7;B3KSC3;A0A286YFA2;Q9UMY2;Q8N5M8;A0A286YFL2	D-3-phosphoglycerate dehydrogenase	PHGDH;HEL-S-113;PGDH3	sp|O43175|SERA_HUMAN D-3-phosphoglycerate dehydrogenase OS=Homo sapiens OX=9606 GN=PHGDH PE=1 SV=4;tr|A0A286YF22|A0A286YF22_HUMAN D-3-phosphoglycerate dehydrogenase OS=Homo sapiens OX=9606 GN=PHGDH PE=1 SV=1;tr|V9HW79|V9HW79_HUMAN D-3-phosphoglycerate dehy	-0.00775997	-0.0264184	226	28.2617	27.9192	28.0817
PG 750	O60313;O60313-2;E5KLM1;E5KLJ9;E5KLM0;C9JMB8;A0A2R8YDM2;A0A2R8YE78;E5KLL9;E5KLK0;A0A2R8Y3X5;A0A2R8YGE5;O60313-13;O60313-11;O60313-10;E5KLM2;O60313-9;A0A2R8YFD1;A0A2R8YD53;A0A2R8Y4Q3;A0A2R8YE54;A0A2R8Y4G4	Dynamin-like 120 kDa protein, mitochondrial;Dynamin-like 120 kDa protein, form S1	OPA1	sp|O60313|OPA1_HUMAN Dynamin-like 120 kDa protein, mitochondrial OS=Homo sapiens OX=9606 GN=OPA1 PE=1 SV=3;sp|O60313-2|OPA1_HUMAN Isoform 2 of Dynamin-like 120 kDa protein, mitochondrial OS=Homo sapiens OX=9606 GN=OPA1;tr|E5KLM1|E5KLM1_HUMAN Dynamin-like 1	0.0268834	-0.0227999	50	0	0	0
PG 751	P40939;B4DRH6;A0A2R8Y4F5;E9KL44;H0YFD6;B4DDZ5	Trifunctional enzyme subunit alpha, mitochondrial;Long-chain enoyl-CoA hydratase;Long chain 3-hydroxyacyl-CoA dehydrogenase	HADHA	sp|P40939|ECHA_HUMAN Trifunctional enzyme subunit alpha, mitochondrial OS=Homo sapiens OX=9606 GN=HADHA PE=1 SV=2;tr|B4DRH6|B4DRH6_HUMAN Enoyl-CoA hydratase OS=Homo sapiens OX=9606 PE=2 SV=1;tr|A0A2R8Y4F5|A0A2R8Y4F5_HUMAN Enoyl-CoA hydratase OS=Homo sapien	0.0410457	0.04048	1412	0	26.843	0
PG 753	P68400;B2R6D7;E7EU96;A0A2R8YD58;A0A2R8YF43;A0A2R8Y5A0;Q5U5J2;Q8NEV1;B5BUH5;Q2I0Y7;A0A2R8YFU2;A0A2R8YDP2;A0A2R8Y4H0;A0A2R8Y4D6;V9GYA2;P68400-2	Casein kinase II subunit alpha;Casein kinase II subunit alpha 3	CSNK2A1;CSNK2A3	sp|P68400|CSK21_HUMAN Casein kinase II subunit alpha OS=Homo sapiens OX=9606 GN=CSNK2A1 PE=1 SV=1;tr|B2R6D7|B2R6D7_HUMAN cDNA, FLJ92904, highly similar to Homo sapiens casein kinase 2, alpha 1 polypeptide (CSNK2A1), mRNA OS=Homo sapiens OX=9606 PE=2 SV=1;t	0.0513136	-0.0213507	670	0	26.9566	26.7514
PG 754	Q99700;A0A2R8YDM9;A0A5F9ZHW5;A0A5F9ZHX3;A0A2R8Y5A6;A0A2R8Y7E6;A0A5F9ZI57;V9GY86;Q2M2R5;F8VQP2;A0A5F9ZHH4;A0A2R8Y7P6;H0YH87;Q99700-5;Q99700-2;Q99700-4;F8WB06;F8W0B5;B3KT59	Ataxin-2	ATXN2	sp|Q99700|ATX2_HUMAN Ataxin-2 OS=Homo sapiens OX=9606 GN=ATXN2 PE=1 SV=2;tr|A0A2R8YDM9|A0A2R8YDM9_HUMAN Ataxin-2 OS=Homo sapiens OX=9606 GN=ATXN2 PE=1 SV=1;tr|A0A5F9ZHW5|A0A5F9ZHW5_HUMAN Ataxin-2 OS=Homo sapiens OX=9606 GN=ATXN2 PE=1 SV=1;tr|A0A5F9ZHX3|A0A	0.0433287	0.00453007	1400	0	25.938	25.8495
PG 755	P51572-2;P51572;A0A2R8Y5M6;Q53HT6;Q53G72	B-cell receptor-associated protein 31	BCAP31	sp|P51572-2|BAP31_HUMAN Isoform 2 of B-cell receptor-associated protein 31 OS=Homo sapiens OX=9606 GN=BCAP31;sp|P51572|BAP31_HUMAN B-cell receptor-associated protein 31 OS=Homo sapiens OX=9606 GN=BCAP31 PE=1 SV=3;tr|A0A2R8Y5M6|A0A2R8Y5M6_HUMAN B-cell recep	0.0402611	0.039599	1417	0	26.8295	0
PG 757	Q15813;Q15813-2;A0A2R8Y5Q8;A0A2R8YHI9;A0A2R8Y7E7;A0A2U3TZJ6;A0A2R8YFL4;A0A2R8YER9;A0A2R8Y809;A0A2R8Y4V6;A0A2R8Y784;A0A2R8Y6Q1	Tubulin-specific chaperone E	TBCE	sp|Q15813|TBCE_HUMAN Tubulin-specific chaperone E OS=Homo sapiens OX=9606 GN=TBCE PE=1 SV=1;sp|Q15813-2|TBCE_HUMAN Isoform 2 of Tubulin-specific chaperone E OS=Homo sapiens OX=9606 GN=TBCE;tr|A0A2R8Y5Q8|A0A2R8Y5Q8_HUMAN Tubulin-folding cofactor E OS=Homo s	-0.00896663	0.0202484	1390	0	0	26.7534
PG 758	P35241;B0YJ88;A0A2R8Y5S7;P35241-5;A0A2R8Y7M3;P35241-4;B7Z2S7;Q6PKD3;Q05CU6	Radixin	RDX	sp|P35241|RADI_HUMAN Radixin OS=Homo sapiens OX=9606 GN=RDX PE=1 SV=1;tr|B0YJ88|B0YJ88_HUMAN Radixin OS=Homo sapiens OX=9606 GN=RDX PE=2 SV=1;tr|A0A2R8Y5S7|A0A2R8Y5S7_HUMAN Radixin OS=Homo sapiens OX=9606 GN=RDX PE=1 SV=1;sp|P35241-5|RADI_HUMAN Isoform 5 o	0.02689	0.0352332	1447.5	0	25.2783	24.386
PG 760	P62263;A0A2R8Y811	40S ribosomal protein S14	RPS14	sp|P62263|RS14_HUMAN 40S ribosomal protein S14 OS=Homo sapiens OX=9606 GN=RPS14 PE=1 SV=3;tr|A0A2R8Y811|A0A2R8Y811_HUMAN 40S ribosomal protein S14 (Fragment) OS=Homo sapiens OX=9606 GN=RPS14 PE=1 SV=1	-0.0158082	0.00294749	521	31.2508	30.9837	30.6574
PG 761	P62847;E7ETK0;A0A2R8Y849;A0A2R8YD14;P62847-2;P62847-3;P62847-4	40S ribosomal protein S24	RPS24	sp|P62847|RS24_HUMAN 40S ribosomal protein S24 OS=Homo sapiens OX=9606 GN=RPS24 PE=1 SV=1;tr|E7ETK0|E7ETK0_HUMAN 40S ribosomal protein S24 OS=Homo sapiens OX=9606 GN=RPS24 PE=1 SV=1;tr|A0A2R8Y849|A0A2R8Y849_HUMAN 40S ribosomal protein S24 OS=Homo sapiens O	-0.0163835	0.00151273	1029	31.2196	30.9569	30.6921
PG 762	P62273;A0A2R8Y851;P62273-2;A0A2R8Y6P7;A0A087WTT6	40S ribosomal protein S29	RPS29	sp|P62273|RS29_HUMAN 40S ribosomal protein S29 OS=Homo sapiens OX=9606 GN=RPS29 PE=1 SV=2;tr|A0A2R8Y851|A0A2R8Y851_HUMAN 40S ribosomal protein S29 OS=Homo sapiens OX=9606 GN=RPS29 PE=1 SV=1;sp|P62273-2|RS29_HUMAN Isoform 2 of 40S ribosomal protein S29 OS=H	-0.00374496	-0.0362021	52	0	0	0
PG 763	Q9Y3Z3;A0A2R8YD90;A0A2R8YCS7;Q9Y3Z3-4;A6NDZ3;Q9Y3Z3-3	Deoxynucleoside triphosphate triphosphohydrolase SAMHD1	SAMHD1	sp|Q9Y3Z3|SAMH1_HUMAN Deoxynucleoside triphosphate triphosphohydrolase SAMHD1 OS=Homo sapiens OX=9606 GN=SAMHD1 PE=1 SV=2;tr|A0A2R8YD90|A0A2R8YD90_HUMAN Deoxynucleoside triphosphate triphosphohydrolase SAMHD1 (Fragment) OS=Homo sapiens OX=9606 GN=SAMHD1 PE	-0.00252594	0.0105759	388	0	26.4436	0
PG 769	A0A2U8J8T2;A0A2U8J937;A0A5C2G691;A0A5C2GHR2;A0A5C2GF41;A0A5C2GDY0;A0A5C2GRM5;A0A5C2GR59;A0A5C2GCW1;A0A5C2GYQ3;A0A5C2GM83;A0A5C2GCY2;S6C4S0			tr|A0A2U8J8T2|A0A2U8J8T2_HUMAN Ig heavy chain variable region (Fragment) OS=Homo sapiens OX=9606 GN=IgH PE=2 SV=1;tr|A0A2U8J937|A0A2U8J937_HUMAN Ig heavy chain variable region (Fragment) OS=Homo sapiens OX=9606 GN=IgH PE=2 SV=1;tr|A0A5C2G691|A0A5C2G691_HUM	-0.0165889	0.00404722	159	34.1037	34.2676	33.9754
PG 774	P11177;A0A384MDR8;P11177-2;P11177-3;C9J634;F8WF02	Pyruvate dehydrogenase E1 component subunit beta, mitochondrial	PDHB	sp|P11177|ODPB_HUMAN Pyruvate dehydrogenase E1 component subunit beta, mitochondrial OS=Homo sapiens OX=9606 GN=PDHB PE=1 SV=3;tr|A0A384MDR8|A0A384MDR8_HUMAN Pyruvate dehydrogenase E1 component subunit beta OS=Homo sapiens OX=9606 PE=2 SV=1;sp|P11177-2|ODP	-0.0138761	0.00393972	1274	28.8776	29.286	30.0654
PG 775	P55795;A0A384MDT2;B4DFK9;B4DP00	Heterogeneous nuclear ribonucleoprotein H2	HNRNPH2	sp|P55795|HNRH2_HUMAN Heterogeneous nuclear ribonucleoprotein H2 OS=Homo sapiens OX=9606 GN=HNRNPH2 PE=1 SV=1;tr|A0A384MDT2|A0A384MDT2_HUMAN Epididymis secretory sperm binding protein OS=Homo sapiens OX=9606 PE=2 SV=1;tr|B4DFK9|B4DFK9_HUMAN cDNA FLJ57964,	-0.0163957	0.0022554	690	32.3233	31.2663	31.7328
PG 777	Q13561;A8K8J9;B3KTX4;A0A384MDU9;V9HW58;Q53H88;Q13561-3;Q13561-2;H0YI98;F8W1I6;F8VW18	Dynactin subunit 2	DCTN2;HEL-S-77	sp|Q13561|DCTN2_HUMAN Dynactin subunit 2 OS=Homo sapiens OX=9606 GN=DCTN2 PE=1 SV=4;tr|A8K8J9|A8K8J9_HUMAN Dynactin 2 (P50), isoform CRA_b OS=Homo sapiens OX=9606 GN=DCTN2 PE=2 SV=1;tr|B3KTX4|B3KTX4_HUMAN cDNA FLJ38923 fis, clone NT2NE2011823, highly simil	0.0525386	0.0256104	679	0	26.1717	27.0392
PG 779	A0A384MDW7;P30084	Enoyl-CoA hydratase, mitochondrial	ECHS1	tr|A0A384MDW7|A0A384MDW7_HUMAN Enoyl Coenzyme A hydratase, short chain, 1, mitochondrial OS=Homo sapiens OX=9606 GN=ECHS1 PE=2 SV=1;sp|P30084|ECHM_HUMAN Enoyl-CoA hydratase, mitochondrial OS=Homo sapiens OX=9606 GN=ECHS1 PE=1 SV=4	-0.00141547	0.00797128	1301	26.8844	0	28.3063
PG 780	P62993;A0A384ME16;B3KR50;B0LPF3;Q6ICN0;P62993-2;J3KT38	Growth factor receptor-bound protein 2	GRB2	sp|P62993|GRB2_HUMAN Growth factor receptor-bound protein 2 OS=Homo sapiens OX=9606 GN=GRB2 PE=1 SV=1;tr|A0A384ME16|A0A384ME16_HUMAN Adapter protein GRB2 (Fragment) OS=Homo sapiens OX=9606 PE=2 SV=1;tr|B3KR50|B3KR50_HUMAN Adapter protein GRB2 OS=Homo sapie	-0.0157643	0.00228025	507	28.8221	28.232	28.0235
PG 781	P49411;A0A384ME17	Elongation factor Tu, mitochondrial	TUFM	sp|P49411|EFTU_HUMAN Elongation factor Tu, mitochondrial OS=Homo sapiens OX=9606 GN=TUFM PE=1 SV=2;tr|A0A384ME17|A0A384ME17_HUMAN Elongation factor Tu OS=Homo sapiens OX=9606 GN=TUFM PE=2 SV=1	0.010026	0.00324231	1172	28.332	28.3892	29.0847
PG 782	P40429;A0A384ME37;Q9BSQ6;Q5QTS3;M0QYS1;Q53H34;Q8J015;Q0VGL3;B4DNC8	60S ribosomal protein L13a	RPL13A;RPL13a	sp|P40429|RL13A_HUMAN 60S ribosomal protein L13a OS=Homo sapiens OX=9606 GN=RPL13A PE=1 SV=2;tr|A0A384ME37|A0A384ME37_HUMAN 60S ribosomal protein L13a OS=Homo sapiens OX=9606 PE=2 SV=1;tr|Q9BSQ6|Q9BSQ6_HUMAN 60S ribosomal protein L13a (Fragment) OS=Homo sa	-0.0172526	0.00119927	782	30.5667	29.7615	28.9532
PG 783	O94905;E5RHW4;A0A384ME54	Erlin-2	ERLIN2	sp|O94905|ERLN2_HUMAN Erlin-2 OS=Homo sapiens OX=9606 GN=ERLIN2 PE=1 SV=1;tr|E5RHW4|E5RHW4_HUMAN Erlin-2 (Fragment) OS=Homo sapiens OX=9606 GN=ERLIN2 PE=1 SV=1;tr|A0A384ME54|A0A384ME54_HUMAN Epididymis secretory sperm binding protein OS=Homo sapiens OX=960	0.0517886	0.0167232	171	0	0	24.8694
PG 786	Q9BVA1;A0A384MEE3;A0A024QZU2;O43209;B7Z4N1;Q9UGA2	Tubulin beta-2B chain	TUBB2B;DKFZp566F223	sp|Q9BVA1|TBB2B_HUMAN Tubulin beta-2B chain OS=Homo sapiens OX=9606 GN=TUBB2B PE=1 SV=1;tr|A0A384MEE3|A0A384MEE3_HUMAN Tubulin beta chain OS=Homo sapiens OX=9606 PE=2 SV=1;tr|A0A024QZU2|A0A024QZU2_HUMAN Tubulin beta chain OS=Homo sapiens OX=9606 GN=TUBB2B	0.048793	0.0164243	783	0	28.2435	0
PG 787	Q16658;A0A384MEG1;B3KTA3	Fascin	FSCN1	sp|Q16658|FSCN1_HUMAN Fascin OS=Homo sapiens OX=9606 GN=FSCN1 PE=1 SV=3;tr|A0A384MEG1|A0A384MEG1_HUMAN Fascin OS=Homo sapiens OX=9606 PE=2 SV=1;tr|B3KTA3|B3KTA3_HUMAN Fascin OS=Homo sapiens OX=9606 PE=2 SV=1	-0.0147814	0.00211257	278	30.0611	30.451	29.6604
PG 788	P02545;A0A384MQX1;P02545-2;P02545-6;Q3BDU5;P02545-3;Q5I6Y5;W8QEH3;Q8N519;P02545-5;P02545-4;Q5TCI8	Prelamin-A/C;Lamin-A/C	LMNA	sp|P02545|LMNA_HUMAN Prelamin-A/C OS=Homo sapiens OX=9606 GN=LMNA PE=1 SV=1;tr|A0A384MQX1|A0A384MQX1_HUMAN Epididymis secretory sperm binding protein OS=Homo sapiens OX=9606 PE=2 SV=1;sp|P02545-2|LMNA_HUMAN Isoform C of Prelamin-A/C OS=Homo sapiens OX=9606	-0.0136508	0.00289624	570	26.6161	26.9302	27.5507
PG 789	Q9UBV8;A0A384MQX5	Peflin	PEF1	sp|Q9UBV8|PEF1_HUMAN Peflin OS=Homo sapiens OX=9606 GN=PEF1 PE=1 SV=1;tr|A0A384MQX5|A0A384MQX5_HUMAN Epididymis secretory sperm binding protein OS=Homo sapiens OX=9606 GN=PEF1 PE=2 SV=1	0.00905993	0.00368865	1283	28.0037	27.8779	28.7295
PG 790	Q14683;A0A384MR33;G8JLG1;A8K7A6;Q6P2R1;Q6MZR8	Structural maintenance of chromosomes protein 1A;Structural maintenance of chromosomes protein	SMC1A;DKFZp686L19178	sp|Q14683|SMC1A_HUMAN Structural maintenance of chromosomes protein 1A OS=Homo sapiens OX=9606 GN=SMC1A PE=1 SV=2;tr|A0A384MR33|A0A384MR33_HUMAN Structural maintenance of chromosomes protein OS=Homo sapiens OX=9606 GN=SMC1L1 PE=2 SV=1;tr|G8JLG1|G8JLG1_HUMA	-0.0130124	0.00294593	831	26.7516	27.7946	27.3477
PG 792	P47756;P47756-2;B2R7T8;A0A384MR50;B1AK87;B1AK88;B4DWA6;Q7L4N0;B1AK85	F-actin-capping protein subunit beta	CAPZB	sp|P47756|CAPZB_HUMAN F-actin-capping protein subunit beta OS=Homo sapiens OX=9606 GN=CAPZB PE=1 SV=4;sp|P47756-2|CAPZB_HUMAN Isoform 2 of F-actin-capping protein subunit beta OS=Homo sapiens OX=9606 GN=CAPZB;tr|B2R7T8|B2R7T8_HUMAN F-actin-capping protein	0.0217968	0.0277731	727	0	0	25.7663
PG 793	P46459;I3L0N3;B7Z5J7;A0A384MTI6;B7Z9U2;B4DH19;B4DSK5;P46459-2;Q96D47;B4DGR3	Vesicle-fusing ATPase	NSF	sp|P46459|NSF_HUMAN Vesicle-fusing ATPase OS=Homo sapiens OX=9606 GN=NSF PE=1 SV=3;tr|I3L0N3|I3L0N3_HUMAN Vesicle-fusing ATPase OS=Homo sapiens OX=9606 GN=NSF PE=1 SV=1;tr|B7Z5J7|B7Z5J7_HUMAN Vesicle-fusing ATPase OS=Homo sapiens OX=9606 PE=2 SV=1;tr|A0A38	-0.000659629	0.0386871	468	0	0	26.8511
PG 795	P37802;A0A384MTL2;X6RJP6;P37802-2	Transgelin-2	TAGLN2	sp|P37802|TAGL2_HUMAN Transgelin-2 OS=Homo sapiens OX=9606 GN=TAGLN2 PE=1 SV=3;tr|A0A384MTL2|A0A384MTL2_HUMAN Transgelin OS=Homo sapiens OX=9606 PE=2 SV=1;tr|X6RJP6|X6RJP6_HUMAN Transgelin-2 (Fragment) OS=Homo sapiens OX=9606 GN=TAGLN2 PE=1 SV=1;sp|P37802-	-0.0154214	0.00285492	972	30.3519	29.9807	30.4664
PG 796	P23526;A0A384MTQ3;P23526-2;Q1RMG2	Adenosylhomocysteinase	AHCY	sp|P23526|SAHH_HUMAN Adenosylhomocysteinase OS=Homo sapiens OX=9606 GN=AHCY PE=1 SV=4;tr|A0A384MTQ3|A0A384MTQ3_HUMAN Adenosylhomocysteinase OS=Homo sapiens OX=9606 PE=2 SV=1;sp|P23526-2|SAHH_HUMAN Isoform 2 of Adenosylhomocysteinase OS=Homo sapiens OX=9606	-0.0147361	0.00321932	944	30.3808	30.6515	30.38
PG 797	P30048;A0A384MTR2;P30048-2;Q53HC2	Thioredoxin-dependent peroxide reductase, mitochondrial	PRDX3	sp|P30048|PRDX3_HUMAN Thioredoxin-dependent peroxide reductase, mitochondrial OS=Homo sapiens OX=9606 GN=PRDX3 PE=1 SV=3;tr|A0A384MTR2|A0A384MTR2_HUMAN Epididymis secretory sperm binding protein OS=Homo sapiens OX=9606 GN=PRDX3 PE=2 SV=1;sp|P30048-2|PRDX3_	-0.0132662	0.00317261	779	28.913	28.6992	29.7839
PG 798	Q9Y265;B5BUB1;A0A384MTR5;Q9Y265-2;E7ETR0;B3KRS7	RuvB-like 1	RUVBL1	sp|Q9Y265|RUVB1_HUMAN RuvB-like 1 OS=Homo sapiens OX=9606 GN=RUVBL1 PE=1 SV=1;tr|B5BUB1|B5BUB1_HUMAN RuvB-like helicase (Fragment) OS=Homo sapiens OX=9606 GN=RUVBL1 PE=2 SV=1;tr|A0A384MTR5|A0A384MTR5_HUMAN RuvB-like helicase OS=Homo sapiens OX=9606 PE=2 SV	-0.0142918	0.00252109	1022	28.6455	28.9208	29.663
PG 799	Q96BP3;A0A384MTS1;F5H7P7;B4DT22;B4DP34;Q96BP3-2;D6R9Q1	Peptidylprolyl isomerase domain and WD repeat-containing protein 1	PPWD1	sp|Q96BP3|PPWD1_HUMAN Peptidylprolyl isomerase domain and WD repeat-containing protein 1 OS=Homo sapiens OX=9606 GN=PPWD1 PE=1 SV=1;tr|A0A384MTS1|A0A384MTS1_HUMAN Epididymis secretory sperm binding protein OS=Homo sapiens OX=9606 GN=PPWD1 PE=2 SV=1;tr|F5H7	-0.00483969	0.0219895	456	0	24.6004	0
PG 800	P15531;A0A384MTW7;P15531-2;E7ERL0;E5RHP0	Nucleoside diphosphate kinase A	NME1	sp|P15531|NDKA_HUMAN Nucleoside diphosphate kinase A OS=Homo sapiens OX=9606 GN=NME1 PE=1 SV=1;tr|A0A384MTW7|A0A384MTW7_HUMAN Nucleoside diphosphate kinase OS=Homo sapiens OX=9606 PE=2 SV=1;sp|P15531-2|NDKA_HUMAN Isoform 2 of Nucleoside diphosphate kinase	0.04628	-0.0278898	131	0	26.9217	0
PG 802	P23246;A0A384N5Z8;Q9BSV4;P23246-2;Q86VG2	Splicing factor, proline- and glutamine-rich	SFPQ	sp|P23246|SFPQ_HUMAN Splicing factor, proline- and glutamine-rich OS=Homo sapiens OX=9606 GN=SFPQ PE=1 SV=2;tr|A0A384N5Z8|A0A384N5Z8_HUMAN Epididymis secretory sperm binding protein OS=Homo sapiens OX=9606 PE=2 SV=1;tr|Q9BSV4|Q9BSV4_HUMAN SFPQ protein (Fra	-0.0148626	0.00232051	836	34.1004	33.8202	33.9533
PG 803	Q15366;Q15366-2;A0A384N6B9	Poly(rC)-binding protein 2	PCBP2	sp|Q15366|PCBP2_HUMAN Poly(rC)-binding protein 2 OS=Homo sapiens OX=9606 GN=PCBP2 PE=1 SV=1;sp|Q15366-2|PCBP2_HUMAN Isoform 2 of Poly(rC)-binding protein 2 OS=Homo sapiens OX=9606 GN=PCBP2;tr|A0A384N6B9|A0A384N6B9_HUMAN Epididymis secretory sperm binding p	-0.0160451	0.00129066	897	33.014	32.6263	32.5639
PG 804	P12268;H0Y4R1;A0A384N6C2;B7Z1G4;E7ETK5;Q6QE17	Inosine-5-monophosphate dehydrogenase 2	IMPDH2	sp|P12268|IMDH2_HUMAN Inosine-5-monophosphate dehydrogenase 2 OS=Homo sapiens OX=9606 GN=IMPDH2 PE=1 SV=2;tr|H0Y4R1|H0Y4R1_HUMAN Inosine-5-monophosphate dehydrogenase 2 (Fragment) OS=Homo sapiens OX=9606 GN=IMPDH2 PE=1 SV=1;tr|A0A384N6C2|A0A384N6C2_HUMAN	0.0216903	0.0343485	1171	27.0474	28.2852	28.1558
PG 805	P14866;Q6NTA2;A0A384N6C7;B2R959;M0QXS5;P14866-2	Heterogeneous nuclear ribonucleoprotein L	HNRNPL	sp|P14866|HNRPL_HUMAN Heterogeneous nuclear ribonucleoprotein L OS=Homo sapiens OX=9606 GN=HNRNPL PE=1 SV=2;tr|Q6NTA2|Q6NTA2_HUMAN HNRNPL protein (Fragment) OS=Homo sapiens OX=9606 GN=HNRNPL PE=2 SV=2;tr|A0A384N6C7|A0A384N6C7_HUMAN Epididymis secretory spe	-0.0157365	0.00136167	1036	34.6144	34.2971	33.8537
PG 806	P13639;A0A384N6H1;Q8TA90;B4DPU3;Q6PK56;B4DRE8	Elongation factor 2	EEF2	sp|P13639|EF2_HUMAN Elongation factor 2 OS=Homo sapiens OX=9606 GN=EEF2 PE=1 SV=4;tr|A0A384N6H1|A0A384N6H1_HUMAN Epididymis secretory sperm binding protein OS=Homo sapiens OX=9606 PE=2 SV=1;tr|Q8TA90|Q8TA90_HUMAN Similar to Elongation factor 2b (Fragment)	-0.0150703	0.00266565	951	31.3012	31.6976	31.2578
PG 807	Q15019;Q15019-3;A0A384N6H6;Q15019-2;B5MCX3;C9JB25;C9J2Q4;C9J938	Septin-2	2002-09-01	sp|Q15019|SEPT2_HUMAN Septin-2 OS=Homo sapiens OX=9606 GN=SEPTIN2 PE=1 SV=1;sp|Q15019-3|SEPT2_HUMAN Isoform 3 of Septin-2 OS=Homo sapiens OX=9606 GN=SEPTIN2;tr|A0A384N6H6|A0A384N6H6_HUMAN Septin-2 OS=Homo sapiens OX=9606 PE=2 SV=1;sp|Q15019-2|SEPT2_HUMAN I	-0.0129849	0.0038631	976	28.0279	28.9188	28.7826
PG 808	P42126;H3BS70;Q96DC0;A0A384NKJ3;P42126-2	Enoyl-CoA delta isomerase 1, mitochondrial	ECI1;DCI	sp|P42126|ECI1_HUMAN Enoyl-CoA delta isomerase 1, mitochondrial OS=Homo sapiens OX=9606 GN=ECI1 PE=1 SV=1;tr|H3BS70|H3BS70_HUMAN Enoyl-CoA delta isomerase 1, mitochondrial (Fragment) OS=Homo sapiens OX=9606 GN=ECI1 PE=1 SV=1;tr|Q96DC0|Q96DC0_HUMAN DCI prot	-0.00276505	0.0105552	367	0	26.0335	0
PG 810	P55060;A0A384NKW7;P55060-3;P55060-4;B4DUC5;B4DM31;B4DPS6;B4DM67	Exportin-2	CSE1L	sp|P55060|XPO2_HUMAN Exportin-2 OS=Homo sapiens OX=9606 GN=CSE1L PE=1 SV=3;tr|A0A384NKW7|A0A384NKW7_HUMAN Chromosome segregation 1-like protein OS=Homo sapiens OX=9606 PE=2 SV=1;sp|P55060-3|XPO2_HUMAN Isoform 3 of Exportin-2 OS=Homo sapiens OX=9606 GN=CSE1	-0.0145448	0.0034312	1092	32.1322	32.3626	32.7237
PG 811	P17066;Q53FC7;B3KSM6;B2R6X5;A0A384NKX5;B4DHP5;P48741	Heat shock 70 kDa protein 6;Putative heat shock 70 kDa protein 7	HSPA6;HSPA7	sp|P17066|HSP76_HUMAN Heat shock 70 kDa protein 6 OS=Homo sapiens OX=9606 GN=HSPA6 PE=1 SV=2;tr|Q53FC7|Q53FC7_HUMAN Heat shock 70kDa protein 6 (HSP70B) variant (Fragment) OS=Homo sapiens OX=9606 PE=2 SV=1;tr|B3KSM6|B3KSM6_HUMAN cDNA FLJ36606 fis, clone TR	0.0446468	0.0586002	684	0	31.9526	31.4278
PG 813	Q9NZ01;B3KM97;A0A384NL45;B3KSQ1;M0R2N5	Very-long-chain enoyl-CoA reductase	TECR	sp|Q9NZ01|TECR_HUMAN Very-long-chain enoyl-CoA reductase OS=Homo sapiens OX=9606 GN=TECR PE=1 SV=1;tr|B3KM97|B3KM97_HUMAN Very-long-chain enoyl-CoA reductase OS=Homo sapiens OX=9606 PE=2 SV=1;tr|A0A384NL45|A0A384NL45_HUMAN Very-long-chain enoyl-CoA reducta	0.0397462	0.00178912	135	25.9379	26.2738	26.1696
PG 814	P16152;A0A384NL53;E9PQ63;A8MTM1;P16152-2;O75828;V9HW40;Q53F60	Carbonyl reductase [NADPH] 1;Carbonyl reductase [NADPH] 3	CBR1;CBR3;HEL-S-25	sp|P16152|CBR1_HUMAN Carbonyl reductase [NADPH] 1 OS=Homo sapiens OX=9606 GN=CBR1 PE=1 SV=3;tr|A0A384NL53|A0A384NL53_HUMAN Epididymis secretory sperm binding protein OS=Homo sapiens OX=9606 PE=2 SV=1;tr|E9PQ63|E9PQ63_HUMAN Carbonyl reductase [NADPH] 1 OS=H	0.0297361	0.00548979	451	0	0	26.6767
PG 815	P51991;A0A384NL63	Heterogeneous nuclear ribonucleoprotein A3	HNRNPA3	sp|P51991|ROA3_HUMAN Heterogeneous nuclear ribonucleoprotein A3 OS=Homo sapiens OX=9606 GN=HNRNPA3 PE=1 SV=2;tr|A0A384NL63|A0A384NL63_HUMAN Epididymis secretory sperm binding protein OS=Homo sapiens OX=9606 GN=HNRPA3 PE=2 SV=1	-0.0153702	0.00241763	850	33.941	33.7294	33.8852
PG 817	Q06830;A0A384NPQ2;A0A0A0MSI0;B2R4P2	Peroxiredoxin-1	PRDX1	sp|Q06830|PRDX1_HUMAN Peroxiredoxin-1 OS=Homo sapiens OX=9606 GN=PRDX1 PE=1 SV=1;tr|A0A384NPQ2|A0A384NPQ2_HUMAN Epididymis secretory sperm binding protein OS=Homo sapiens OX=9606 PE=2 SV=1;tr|A0A0A0MSI0|A0A0A0MSI0_HUMAN Peroxiredoxin-1 (Fragment) OS=Homo s	-0.0141105	0.00351839	860	33.2239	33.8722	33.5922
PG 818	P49773;A0A384NPU2	Histidine triad nucleotide-binding protein 1	HINT1	sp|P49773|HINT1_HUMAN Histidine triad nucleotide-binding protein 1 OS=Homo sapiens OX=9606 GN=HINT1 PE=1 SV=2;tr|A0A384NPU2|A0A384NPU2_HUMAN Epididymis secretory sperm binding protein OS=Homo sapiens OX=9606 GN=HINT1 PE=2 SV=1	0.000175907	-0.00478424	275	30.2601	28.8873	29.6447
PG 819	Q15084;Q15084-5;A0A384NPU5;Q15084-3;Q15084-4;Q15084-2	Protein disulfide-isomerase A6	PDIA6	sp|Q15084|PDIA6_HUMAN Protein disulfide-isomerase A6 OS=Homo sapiens OX=9606 GN=PDIA6 PE=1 SV=1;sp|Q15084-5|PDIA6_HUMAN Isoform 5 of Protein disulfide-isomerase A6 OS=Homo sapiens OX=9606 GN=PDIA6;tr|A0A384NPU5|A0A384NPU5_HUMAN Epididymis secretory sperm b	0.00601773	0.024811	1049	0	29.0613	29.2562
PG 820	P51858;B2RDE8;A0A384NPW1;P51858-3;A8K8G0;B7Z958;P51858-2;B7Z525	Hepatoma-derived growth factor	HDGF	sp|P51858|HDGF_HUMAN Hepatoma-derived growth factor OS=Homo sapiens OX=9606 GN=HDGF PE=1 SV=1;tr|B2RDE8|B2RDE8_HUMAN cDNA, FLJ96580, highly similar to Homo sapiens hepatoma-derived growth factor (high-mobility group protein 1-like) (HDGF), mRNA OS=Homo sap	0.00914268	0.00321262	1151	27.3503	27.5831	27.5863
PG 822	P61163;R4GMT0;A0A384NQ21;B4DM97;A0A1B0GVS3;B4DXP9;P42025;B4DMT4	Alpha-centractin;Beta-centractin	ACTR1A;ACTR1B	sp|P61163|ACTZ_HUMAN Alpha-centractin OS=Homo sapiens OX=9606 GN=ACTR1A PE=1 SV=1;tr|R4GMT0|R4GMT0_HUMAN Alpha-centractin OS=Homo sapiens OX=9606 GN=ACTR1A PE=1 SV=1;tr|A0A384NQ21|A0A384NQ21_HUMAN Epididymis secretory sperm binding protein OS=Homo sapiens	0.0465019	-0.00949809	369	0	27.1177	28.5542
PG 823	P24844;O14950;P19105;J3KTJ1;Q2F834;Q53HL1;Q71U02;Q6IBG1;A0A384NY64;J3QRS3;P24844-2	Myosin regulatory light polypeptide 9;Myosin regulatory light chain 12B;Myosin regulatory light chain 12A	MYL9;MYL12B;MYL12A	sp|P24844|MYL9_HUMAN Myosin regulatory light polypeptide 9 OS=Homo sapiens OX=9606 GN=MYL9 PE=1 SV=4;sp|O14950|ML12B_HUMAN Myosin regulatory light chain 12B OS=Homo sapiens OX=9606 GN=MYL12B PE=1 SV=2;sp|P19105|ML12A_HUMAN Myosin regulatory light chain 12A	0.0311623	0.040405	1447.5	0	26.969	27.1944
PG 824	P07437;Q5SU16;A0A384NYT8;Q5JP53;B7ZAF0;B4DY90;Q6LC01;Q5ST81;B7ZAK1;Q9BUU9;B4E052;B4DQN9;B4DMU8;B4DXZ5;Q96B85;B4DMJ5;Q1KSF8	Tubulin beta chain	TUBB;XTP3TPATP1	sp|P07437|TBB5_HUMAN Tubulin beta chain OS=Homo sapiens OX=9606 GN=TUBB PE=1 SV=2;tr|Q5SU16|Q5SU16_HUMAN Tubulin beta chain OS=Homo sapiens OX=9606 GN=TUBB PE=2 SV=1;tr|A0A384NYT8|A0A384NYT8_HUMAN Tubulin beta chain (Fragment) OS=Homo sapiens OX=9606 PE=2	-0.0134877	0.00430984	1120	30.3625	30.8521	31.5374
PG 825	P38646;B7Z4V2;V9HW84;A0A384P5G6;Q8N1C8;B7Z4T3;B7Z1V7;A1XP52	Stress-70 protein, mitochondrial	HSPA9;HEL-S-124m	sp|P38646|GRP75_HUMAN Stress-70 protein, mitochondrial OS=Homo sapiens OX=9606 GN=HSPA9 PE=1 SV=2;tr|B7Z4V2|B7Z4V2_HUMAN 75 kDa glucose-regulated protein OS=Homo sapiens OX=9606 PE=2 SV=1;tr|V9HW84|V9HW84_HUMAN 75 kDa glucose-regulated protein OS=Homo sapi	-0.0131516	0.00557682	1025	32.201	32.5096	33.336
PG 828	D6RGI3;D6RER5;A0A384P5S0;Q9NVA2;Q9NVA2-2;D6RDU5	Septin-11	2011-09-01	tr|D6RGI3|D6RGI3_HUMAN Septin 11, isoform CRA_b OS=Homo sapiens OX=9606 GN=SEPTIN11 PE=1 SV=1;tr|D6RER5|D6RER5_HUMAN Septin-11 OS=Homo sapiens OX=9606 GN=SEPTIN11 PE=1 SV=1;tr|A0A384P5S0|A0A384P5S0_HUMAN Epididymis secretory sperm binding protein OS=Homo s	0.0539302	0.0329081	645	0	26.7899	26.2657
PG 829	P39687;H0YN26;Q6PKH8;Q08AJ6;A0A384P5U2;Q1AHP8	Acidic leucine-rich nuclear phosphoprotein 32 family member A	ANP32A	sp|P39687|AN32A_HUMAN Acidic leucine-rich nuclear phosphoprotein 32 family member A OS=Homo sapiens OX=9606 GN=ANP32A PE=1 SV=1;tr|H0YN26|H0YN26_HUMAN Acidic leucine-rich nuclear phosphoprotein 32 family member A OS=Homo sapiens OX=9606 GN=ANP32A PE=1 SV=1	0.0341849	-0.0160954	1267	0	26.8707	26.7338
PG 830	P17812;A0A3B3IRQ8;A0A3B3ITF6;A0A3B3IRI2;B4DMB5;A0A3B3ITB8;B4E1E0;P17812-2;B7Z9C4	CTP synthase 1;CTP synthase	CTPS1	sp|P17812|PYRG1_HUMAN CTP synthase 1 OS=Homo sapiens OX=9606 GN=CTPS1 PE=1 SV=2;tr|A0A3B3IRQ8|A0A3B3IRQ8_HUMAN CTP synthase OS=Homo sapiens OX=9606 GN=CTPS1 PE=1 SV=1;tr|A0A3B3ITF6|A0A3B3ITF6_HUMAN CTP synthase OS=Homo sapiens OX=9606 GN=CTPS1 PE=1 SV=1;tr	0.0375955	-0.061189	481	25.8074	24.9777	26.3285
PG 839	A0A3B3ITJ4			tr|A0A3B3ITJ4|A0A3B3ITJ4_HUMAN Heterogeneous nuclear ribonucleoprotein L (Fragment) OS=Homo sapiens OX=9606 GN=HNRNPL PE=1 SV=1	0.0059148	-0.0133821	1134	27.7137	0	26.6672
PG 842	Q9Y2W1;A0A3B3ITZ9	Thyroid hormone receptor-associated protein 3	THRAP3	sp|Q9Y2W1|TR150_HUMAN Thyroid hormone receptor-associated protein 3 OS=Homo sapiens OX=9606 GN=THRAP3 PE=1 SV=2;tr|A0A3B3ITZ9|A0A3B3ITZ9_HUMAN Thyroid hormone receptor-associated protein 3 OS=Homo sapiens OX=9606 GN=THRAP3 PE=1 SV=1	-0.0150643	0.00213054	752	29.8427	29.7811	29.2014
PG 843	A0A3B3IU42;O14893;H0YEL0;O14893-3;O14893-2;H0YDP6	Gem-associated protein 2	GEMIN2	tr|A0A3B3IU42|A0A3B3IU42_HUMAN Gem-associated protein 2 OS=Homo sapiens OX=9606 GN=GEMIN2 PE=1 SV=1;sp|O14893|GEMI2_HUMAN Gem-associated protein 2 OS=Homo sapiens OX=9606 GN=GEMIN2 PE=1 SV=1;tr|H0YEL0|H0YEL0_HUMAN Gem-associated protein 2 (Fragment) OS=Hom	-0.0103216	-0.00486278	1397	26.4693	26.1458	26.723
PG 844	A0A3B3IU46			tr|A0A3B3IU46|A0A3B3IU46_HUMAN RNA guanine-7 methyltransferase-activating subunit-like (pseudogene) OS=Homo sapiens OX=9606 GN=RAMACL PE=4 SV=1	0.019733	0.0768004	739	0	26.6356	27.3883
PG 845	Q13144;A0A3B3IUB1;Q59HD8;A0A3B3IUF2;A0A3B3ISM8;A0A3B3ISX3;A0A3B3ITG6	Translation initiation factor eIF-2B subunit epsilon	EIF2B5	sp|Q13144|EI2BE_HUMAN Translation initiation factor eIF-2B subunit epsilon OS=Homo sapiens OX=9606 GN=EIF2B5 PE=1 SV=3;tr|A0A3B3IUB1|A0A3B3IUB1_HUMAN eIF-2B GDP-GTP exchange factor subunit epsilon OS=Homo sapiens OX=9606 GN=EIF2B5 PE=1 SV=1;tr|Q59HD8|Q59HD	0.069619	-0.0180881	94	0	27.1339	26.9972
PG 850	Q9UBT2;B2RDF5;A0A3R5W301;B3KMZ6;K7EPL2	SUMO-activating enzyme subunit 2	UBA2	sp|Q9UBT2|SAE2_HUMAN SUMO-activating enzyme subunit 2 OS=Homo sapiens OX=9606 GN=UBA2 PE=1 SV=2;tr|B2RDF5|B2RDF5_HUMAN SUMO-activating enzyme subunit 2 OS=Homo sapiens OX=9606 PE=2 SV=1;tr|A0A3R5W301|A0A3R5W301_HUMAN UBA2/WTIP fusion protein OS=Homo sapien	-0.0121785	-0.00494467	1447.5	26.7584	0	26.8033
PG 851	A0A3S6H812;Q99873-3;Q99873;A0A3S6H7X4;A0A3S6H7G3;A0A3Q8ATF5;Q99873-2;A0A3Q8B022;Q5U8W9;A0A3Q8APW9;A0A3Q8APX7;Q99873-5;A0A3Q8B027;A0A3S6H7Y4;A0A3Q8AIR8;A0A3Q8BCJ2;A0A3S6H765;A0A3S6H950;A0A3S6H942;B4DJ87;A0A3Q8BCI7;A0A3Q8AIS2;A0A3Q8B4M4;A0A3S6H8A6	Protein arginine N-methyltransferase 1	PRMT1;HRMT1L2	tr|A0A3S6H812|A0A3S6H812_HUMAN Protein arginine N-methyltransferase 1 transcript variant 22 OS=Homo sapiens OX=9606 GN=PRMT1 PE=2 SV=1;sp|Q99873-3|ANM1_HUMAN Isoform 3 of Protein arginine N-methyltransferase 1 OS=Homo sapiens OX=9606 GN=PRMT1;sp|Q99873|ANM	-0.0145053	0.00338731	1314	31.6427	31.4701	31.8159
PG 856	Q02447;Q02447-5;A0A494C1G8;Q86TP0;Q8WWU2;Q8WWU3;A0A494C0Z6;Q59FX5;H0Y6K5;A0A494C070;H0Y7L6;B7ZLN9;Q02447-4;Q02447-3;Q02447-6;Q02447-2	Transcription factor Sp3	SP3	sp|Q02447|SP3_HUMAN Transcription factor Sp3 OS=Homo sapiens OX=9606 GN=SP3 PE=1 SV=3;sp|Q02447-5|SP3_HUMAN Isoform 5 of Transcription factor Sp3 OS=Homo sapiens OX=9606 GN=SP3;tr|A0A494C1G8|A0A494C1G8_HUMAN Transcription factor Sp3 (Fragment) OS=Homo sapi	0.0421815	0.0113595	164	0	24.4241	24.464
PG 857	Q13642-1;Q13642;Q53FI7;Q13642-4;Q13642-5;B7Z6U8;A0A494C0D6;Q5JXI8;B7Z5V0;Q5JXI2;Q5JXI3;Q5JXH7;Q5JXH8;Q13642-3;A0A0D9SFZ9;Q5JXH9;A0A0D9SFB0;A0A0D9SFI6;B7Z4B7;B7Z9A1;B7Z5T3;Q5JXI0;A0A0D9SGB2	Four and a half LIM domains protein 1	FHL1	sp|Q13642-1|FHL1_HUMAN Isoform 1 of Four and a half LIM domains protein 1 OS=Homo sapiens OX=9606 GN=FHL1;sp|Q13642|FHL1_HUMAN Four and a half LIM domains protein 1 OS=Homo sapiens OX=9606 GN=FHL1 PE=1 SV=4;tr|Q53FI7|Q53FI7_HUMAN Four and a half LIM domain	-0.0171002	0.00497075	298	28.0145	27.7567	27.5319
PG 858	O75153;K7EIG1;A0A494C0R8;I3L2B0	Clustered mitochondria protein homolog	CLUH	sp|O75153|CLU_HUMAN Clustered mitochondria protein homolog OS=Homo sapiens OX=9606 GN=CLUH PE=1 SV=2;tr|K7EIG1|K7EIG1_HUMAN Clustered mitochondria protein homolog (Fragment) OS=Homo sapiens OX=9606 GN=CLUH PE=1 SV=2;tr|A0A494C0R8|A0A494C0R8_HUMAN Clustered	0.0466944	-0.00136157	19	0	0	25.8908
PG 859	Q99426;A0A494C0X0;Q99426-2;K7EP07;K7EK42	Tubulin-folding cofactor B	TBCB	sp|Q99426|TBCB_HUMAN Tubulin-folding cofactor B OS=Homo sapiens OX=9606 GN=TBCB PE=1 SV=2;tr|A0A494C0X0|A0A494C0X0_HUMAN Tubulin-folding cofactor B OS=Homo sapiens OX=9606 GN=TBCB PE=1 SV=1;sp|Q99426-2|TBCB_HUMAN Isoform 2 of Tubulin-folding cofactor B OS=	-0.0158519	0.00377907	292	27.4516	28.9096	27.5456
PG 861	Q9Y5Q9;A0A494C1S7;Q9Y5Q9-2;F8WC64	General transcription factor 3C polypeptide 3	GTF3C3	sp|Q9Y5Q9|TF3C3_HUMAN General transcription factor 3C polypeptide 3 OS=Homo sapiens OX=9606 GN=GTF3C3 PE=1 SV=1;tr|A0A494C1S7|A0A494C1S7_HUMAN General transcription factor 3C polypeptide 3 OS=Homo sapiens OX=9606 GN=GTF3C3 PE=1 SV=1;sp|Q9Y5Q9-2|TF3C3_HUMAN	0.0288885	0.0460274	1308	0	0	25.1058
PG 862	Q15020;A0A499FI31;Q15020-4;B4DRG9;B4E3R6;Q15020-2;F8W667	Squamous cell carcinoma antigen recognized by T-cells 3	SART3	sp|Q15020|SART3_HUMAN Squamous cell carcinoma antigen recognized by T-cells 3 OS=Homo sapiens OX=9606 GN=SART3 PE=1 SV=1;tr|A0A499FI31|A0A499FI31_HUMAN Squamous cell carcinoma antigen recognized by T-cells 3 OS=Homo sapiens OX=9606 GN=SART3 PE=1 SV=1;sp|Q1	8.58541e-05	0.00497782	66	25.6549	25.1789	25.8393
PG 865	P04083;Q5TZZ9;A0A4D5RAJ5;A0A4D5RAH1;A0A4D5RAA2;A0A4D5RAB7;A0A4D5RA86;A0A4D5RAA5;A0A4D5RAG0;A0A4D5RAI5;A0A4D5RAD4;Q5T3N1	Annexin A1;Annexin	ANXA1	sp|P04083|ANXA1_HUMAN Annexin A1 OS=Homo sapiens OX=9606 GN=ANXA1 PE=1 SV=2;tr|Q5TZZ9|Q5TZZ9_HUMAN Annexin OS=Homo sapiens OX=9606 GN=ANXA1 PE=2 SV=1;tr|A0A4D5RAJ5|A0A4D5RAJ5_HUMAN Annexin OS=Homo sapiens OX=9606 PE=3 SV=1;tr|A0A4D5RAH1|A0A4D5RAH1_HUMAN An	0.0237983	-0.0212024	61	0	0	0
PG 870	P48729;P48729-2;U3KPX3;A0A590UJ43;V9HW00;Q05DL3;P48729-3;A0A5F9W493;Q6PJ06;B4DER9;B4E1D9;A0A590UK94	Casein kinase I isoform alpha	CSNK1A1;HEL-S-77p	sp|P48729|KC1A_HUMAN Casein kinase I isoform alpha OS=Homo sapiens OX=9606 GN=CSNK1A1 PE=1 SV=2;sp|P48729-2|KC1A_HUMAN Isoform 2 of Casein kinase I isoform alpha OS=Homo sapiens OX=9606 GN=CSNK1A1;tr|U3KPX3|U3KPX3_HUMAN Casein kinase I isoform alpha OS=Hom	-0.0399762	0.00153563	574	27.9025	28.439	0
PG 873	Q13247;A0A590UJK4;A0A590UK01;A0A590UJP7;Q59GY3;A8K588;A0A590UK80;Q13247-3;V9HVZ0	Serine/arginine-rich splicing factor 6	SRSF6;HEL-S-91	sp|Q13247|SRSF6_HUMAN Serine/arginine-rich splicing factor 6 OS=Homo sapiens OX=9606 GN=SRSF6 PE=1 SV=2;tr|A0A590UJK4|A0A590UJK4_HUMAN Serine/arginine-rich-splicing factor 6 OS=Homo sapiens OX=9606 GN=SRSF6 PE=1 SV=1;tr|A0A590UK01|A0A590UK01_HUMAN Serine/a	-0.0166224	0.00241577	72	31.4702	30.8878	30.7664
PG 878	A0A5C2FTW2			tr|A0A5C2FTW2|A0A5C2FTW2_HUMAN IGL c152_light_IGKV1D-13_IGKJ5 (Fragment) OS=Homo sapiens OX=9606 PE=2 SV=1	-0.0334353	0.0156087	307	32.3925	29.9892	0
PG 880	A0A5C2FYC5			tr|A0A5C2FYC5|A0A5C2FYC5_HUMAN IGL c1230_light_IGKV1-12_IGKJ5 (Fragment) OS=Homo sapiens OX=9606 PE=2 SV=1	-0.0127702	0.00254841	273	32.131	34.0272	32.3475
PG 885	A0A5C2G648;A0A5C2GTX6;A0A5C2GFY6;A0A5C2GML3			tr|A0A5C2G648|A0A5C2G648_HUMAN IGH c450_heavy__IGHV3-33_IGHD1-26_IGHJ4 (Fragment) OS=Homo sapiens OX=9606 PE=2 SV=1;tr|A0A5C2GTX6|A0A5C2GTX6_HUMAN IG c1329_heavy_IGHV3-21_IGHD7-27_IGHJ3 (Fragment) OS=Homo sapiens OX=9606 PE=2 SV=1;tr|A0A5C2GFY6|A0A5C2GFY6_	-0.015089	-0.00087767	866	31.1701	29.3613	28.2493
PG 889	A0A5C2G781;A0A5C2GXX2			tr|A0A5C2G781|A0A5C2G781_HUMAN IGL c3567_light_IGKV1-39_IGKJ2 (Fragment) OS=Homo sapiens OX=9606 PE=2 SV=1;tr|A0A5C2GXX2|A0A5C2GXX2_HUMAN IG c1602_light_IGKV1D-13_IGKJ3 (Fragment) OS=Homo sapiens OX=9606 PE=2 SV=1	-0.0430498	-0.0366739	1203	32.3643	29.6513	0
PG 890	A0A5C2G8M3;A0A5C2GRS3;A0A5C2GR95			tr|A0A5C2G8M3|A0A5C2G8M3_HUMAN IGH + IGL c144_heavy_IGHV3-21_IGHD4-17_IGHJ4 (Fragment) OS=Homo sapiens OX=9606 PE=2 SV=1;tr|A0A5C2GRS3|A0A5C2GRS3_HUMAN IG c1593_heavy_IGHV3-15_IGHD3-16_IGHJ5 (Fragment) OS=Homo sapiens OX=9606 PE=2 SV=1;tr|A0A5C2GR95|A0A5C2	0.031697	-0.0140533	1385	28.359	31.6525	30.0188
PG 892	A0A5C2GAG8;A0A5C2GJ91;A0A5C2GDH0;A0A5C2GMZ5;A0A5C2GEC1;A0A5C2GIZ8			tr|A0A5C2GAG8|A0A5C2GAG8_HUMAN IGH c283_heavy__IGHV3-30_IGHD6-19_IGHJ4 (Fragment) OS=Homo sapiens OX=9606 PE=2 SV=1;tr|A0A5C2GJ91|A0A5C2GJ91_HUMAN IG c484_heavy_IGHV3-30_IGHD3-22_IGHJ5 (Fragment) OS=Homo sapiens OX=9606 PE=2 SV=1;tr|A0A5C2GDH0|A0A5C2GDH0_H	-0.0166619	0.00412528	524	33.9381	33.1195	33.0988
PG 894	A0A5C2GFX4			tr|A0A5C2GFX4|A0A5C2GFX4_HUMAN IGH + IGL c71_light_IGKV1-9_IGKJ2 (Fragment) OS=Homo sapiens OX=9606 PE=2 SV=1	-0.0612783	-0.0544845	1286	31.3043	28.8703	0
PG 898	A0A5C2GK79;A0A5C2GIZ2			tr|A0A5C2GK79|A0A5C2GK79_HUMAN IGH + IGL c427_light_IGKV4-1_IGKJ1 (Fragment) OS=Homo sapiens OX=9606 PE=2 SV=1;tr|A0A5C2GIZ2|A0A5C2GIZ2_HUMAN IGH + IGL c27_light_IGKV4-1_IGKJ1 (Fragment) OS=Homo sapiens OX=9606 PE=2 SV=1	0.02122	-0.0280775	1227	0	29.3799	29.6139
PG 900	A0A5C2GKN8			tr|A0A5C2GKN8|A0A5C2GKN8_HUMAN IGH + IGL c607_light_IGKV1-5_IGKJ1 (Fragment) OS=Homo sapiens OX=9606 PE=2 SV=1	-0.0193889	0.0519025	1199	33.4516	35.9217	0
PG 903	A0A5C2GSN2			tr|A0A5C2GSN2|A0A5C2GSN2_HUMAN IG c525_light_IGKV3-15_IGKJ1 (Fragment) OS=Homo sapiens OX=9606 PE=2 SV=1	-0.0560136	-0.0692875	1232	30.6819	0	0
PG 907	P49642;B2RBY4;A0A5F9ZHB6;F8VNY2	DNA primase small subunit;DNA primase	PRIM1	sp|P49642|PRI1_HUMAN DNA primase small subunit OS=Homo sapiens OX=9606 GN=PRIM1 PE=1 SV=1;tr|B2RBY4|B2RBY4_HUMAN DNA primase OS=Homo sapiens OX=9606 PE=2 SV=1;tr|A0A5F9ZHB6|A0A5F9ZHB6_HUMAN DNA primase OS=Homo sapiens OX=9606 GN=PRIM1 PE=1 SV=1;tr|F8VNY2|F	0.0679792	-0.0173348	121	0	26.7175	26.9517
PG 908	P07195;Q5U077;A0A5F9ZHM4;A0A3B3IS95;A8MW50	L-lactate dehydrogenase B chain;L-lactate dehydrogenase	LDHB	sp|P07195|LDHB_HUMAN L-lactate dehydrogenase B chain OS=Homo sapiens OX=9606 GN=LDHB PE=1 SV=2;tr|Q5U077|Q5U077_HUMAN L-lactate dehydrogenase OS=Homo sapiens OX=9606 GN=LDHB PE=2 SV=1;tr|A0A5F9ZHM4|A0A5F9ZHM4_HUMAN L-lactate dehydrogenase OS=Homo sapiens O	-0.0140268	0.0058232	281	28.5131	29.1367	29.4387
PG 913	Q8WX92-2;A0A5H1ZRP4;Q8WX92	Negative elongation factor B	NELFB	sp|Q8WX92-2|NELFB_HUMAN Isoform 2 of Negative elongation factor B OS=Homo sapiens OX=9606 GN=NELFB;tr|A0A5H1ZRP4|A0A5H1ZRP4_HUMAN Negative elongation factor B OS=Homo sapiens OX=9606 GN=NELFB PE=1 SV=1;sp|Q8WX92|NELFB_HUMAN Negative elongation factor B OS=	0.0182069	-0.035449	143	27.0553	27.2774	26.9964
PG 917	Q86U70;A0A6E1WJ75;Q86U70-3;Q86U70-2	LIM domain-binding protein 1	LDB1	sp|Q86U70|LDB1_HUMAN LIM domain-binding protein 1 OS=Homo sapiens OX=9606 GN=LDB1 PE=1 SV=2;tr|A0A6E1WJ75|A0A6E1WJ75_HUMAN LIM domain binding 1, isoform CRA_c OS=Homo sapiens OX=9606 GN=LDB1 PE=4 SV=1;sp|Q86U70-3|LDB1_HUMAN Isoform 2 of LIM domain-binding	0.0490535	-0.0124518	137	0	0	26.8415
PG 919	Q00796;A0A6I8PIS1;V9HW89;B4DKI2	Sorbitol dehydrogenase	SORD;HEL-S-95n	sp|Q00796|DHSO_HUMAN Sorbitol dehydrogenase OS=Homo sapiens OX=9606 GN=SORD PE=1 SV=4;tr|A0A6I8PIS1|A0A6I8PIS1_HUMAN Sorbitol dehydrogenase OS=Homo sapiens OX=9606 GN=SORD PE=4 SV=1;tr|V9HW89|V9HW89_HUMAN Epididymis secretory sperm binding protein Li 95n O	0.0112973	-0.0170194	666	0	0	27.7622
PG 920	Q9P2J5;B2RCM2;A0A6I8PIV1;A0A6I8PL42;B4E266;Q9P2J5-2;A0A6I8PIT3;B4DER1;A0A6I8PRS0;A0A6I8PLB8;A0A6I8PS05;A0A6I8PLB3;Q9H8E3;A0A6I8PIP7;Q9P2J5-3	Leucine--tRNA ligase, cytoplasmic	LARS	sp|Q9P2J5|SYLC_HUMAN Leucine--tRNA ligase, cytoplasmic OS=Homo sapiens OX=9606 GN=LARS1 PE=1 SV=2;tr|B2RCM2|B2RCM2_HUMAN Leucyl-tRNA synthetase OS=Homo sapiens OX=9606 PE=2 SV=1;tr|A0A6I8PIV1|A0A6I8PIV1_HUMAN Leucine--tRNA ligase, cytoplasmic OS=Homo sapie	-0.0137146	0.00410379	827	27.6346	27.6763	28.4328
PG 921	Q06210;Q06210-2;A0A6I8PRN4;A0A6I8PTT9	Glutamine--fructose-6-phosphate aminotransferase [isomerizing] 1	GFPT1	sp|Q06210|GFPT1_HUMAN Glutamine--fructose-6-phosphate aminotransferase [isomerizing] 1 OS=Homo sapiens OX=9606 GN=GFPT1 PE=1 SV=3;sp|Q06210-2|GFPT1_HUMAN Isoform 2 of Glutamine--fructose-6-phosphate aminotransferase [isomerizing] 1 OS=Homo sapiens OX=9606	0.0166409	0.0511794	620	0	0	25.8214
PG 922	Q99615;A0A6I8PU73;Q59EH7;A0A6I8PUD4;A0A6I8PS32;A0A6I8PU89;Q99615-2;A8K4T2;A0A6I8PR89;B7Z9W6;A0A6I8PRZ0;A0A6I8PLE7;A0A6I8PIK4;A0A6I8PUC2;K7EIH8;K7EPP7;K7ESP1;B4DKK3;K7ER44;K7EJV7;K7EN19;K7EJL5	DnaJ homolog subfamily C member 7	DNAJC7	sp|Q99615|DNJC7_HUMAN DnaJ homolog subfamily C member 7 OS=Homo sapiens OX=9606 GN=DNAJC7 PE=1 SV=2;tr|A0A6I8PU73|A0A6I8PU73_HUMAN DnaJ homolog subfamily C member 7 OS=Homo sapiens OX=9606 GN=DNAJC7 PE=4 SV=1;tr|Q59EH7|Q59EH7_HUMAN DnaJ (Hsp40) homolog, su	0.00826518	0.00618368	1209	26.6407	27.1056	27.9922
PG 924	Q8TDN6;B4E0B8;A0JLQ5;Q9NUW4	Ribosome biogenesis protein BRX1 homolog	BRIX1;BXDC2	sp|Q8TDN6|BRX1_HUMAN Ribosome biogenesis protein BRX1 homolog OS=Homo sapiens OX=9606 GN=BRIX1 PE=1 SV=2;tr|B4E0B8|B4E0B8_HUMAN Brix domain-containing protein 2 OS=Homo sapiens OX=9606 PE=2 SV=1;tr|A0JLQ5|A0JLQ5_HUMAN Brix domain-containing protein 2 (Frag	0.0109649	-0.0351546	181	0	26.3755	0
PG 925	Q2TAY7;A0MNN4;Q2TAY7-2	WD40 repeat-containing protein SMU1;WD40 repeat-containing protein SMU1, N-terminally processed	SMU1	sp|Q2TAY7|SMU1_HUMAN WD40 repeat-containing protein SMU1 OS=Homo sapiens OX=9606 GN=SMU1 PE=1 SV=2;tr|A0MNN4|A0MNN4_HUMAN CDW3/SMU1 OS=Homo sapiens OX=9606 GN=SMU1 PE=2 SV=1;sp|Q2TAY7-2|SMU1_HUMAN Isoform 2 of WD40 repeat-containing protein SMU1 OS=Homo sa	-0.0165506	0.00271558	903	28.8311	29.598	28.5782
PG 926	Q96DI7;A0MNP2;B2R9I9;Q96DI7-2	U5 small nuclear ribonucleoprotein 40 kDa protein	SNRNP40;WDR57	sp|Q96DI7|SNR40_HUMAN U5 small nuclear ribonucleoprotein 40 kDa protein OS=Homo sapiens OX=9606 GN=SNRNP40 PE=1 SV=1;tr|A0MNP2|A0MNP2_HUMAN CDW11/WDR57 OS=Homo sapiens OX=9606 GN=WDR57 PE=2 SV=1;tr|B2R9I9|B2R9I9_HUMAN cDNA, FLJ94417, highly similar to Homo	-0.0165797	0.00139497	953	30.45	29.8796	29.8501
PG 927	O76021;J3QSV6;A0PJ61;Q32Q62;I3L3U9;A0PJ87;O76021-2	Ribosomal L1 domain-containing protein 1	RSL1D1	sp|O76021|RL1D1_HUMAN Ribosomal L1 domain-containing protein 1 OS=Homo sapiens OX=9606 GN=RSL1D1 PE=1 SV=3;tr|J3QSV6|J3QSV6_HUMAN Ribosomal L1 domain-containing protein 1 (Fragment) OS=Homo sapiens OX=9606 GN=RSL1D1 PE=1 SV=1;tr|A0PJ61|A0PJ61_HUMAN RSL1D1	0.00861592	-0.039624	443	27.1242	26.5938	26.2574
PG 928	Q9BYD6;H0Y8N7;A0PJ79	39S ribosomal protein L1, mitochondrial	MRPL1	sp|Q9BYD6|RM01_HUMAN 39S ribosomal protein L1, mitochondrial OS=Homo sapiens OX=9606 GN=MRPL1 PE=1 SV=2;tr|H0Y8N7|H0Y8N7_HUMAN 39S ribosomal protein L1, mitochondrial (Fragment) OS=Homo sapiens OX=9606 GN=MRPL1 PE=1 SV=1;tr|A0PJ79|A0PJ79_HUMAN MRPL1 protei	0.0218874	-0.00460152	331	0	0	23.8157
PG 930	Q8NFH3;A0PJK4;B3KTT0	Nucleoporin Nup43	NUP43	sp|Q8NFH3|NUP43_HUMAN Nucleoporin Nup43 OS=Homo sapiens OX=9606 GN=NUP43 PE=1 SV=1;tr|A0PJK4|A0PJK4_HUMAN NUP43 protein (Fragment) OS=Homo sapiens OX=9606 GN=NUP43 PE=2 SV=1;tr|B3KTT0|B3KTT0_HUMAN cDNA FLJ38675 fis, clone IMR322000243, highly similar to Nu	0.025602	0.00940562	1447.5	0	27.7289	27.6209
PG 933	Q2TAL8;Q9H9Z1;Q9NXG9;A1L3Z9	Glutamine-rich protein 1	QRICH1	sp|Q2TAL8|QRIC1_HUMAN Glutamine-rich protein 1 OS=Homo sapiens OX=9606 GN=QRICH1 PE=1 SV=1;tr|Q9H9Z1|Q9H9Z1_HUMAN cDNA FLJ12462 fis, clone NT2RM1000770, weakly similar to DXS6673E PROTEIN OS=Homo sapiens OX=9606 PE=2 SV=1;tr|Q9NXG9|Q9NXG9_HUMAN cDNA FLJ202	0.0371391	0.0260632	1190	0	25.0738	25.3617
PG 934	P49207;A1LUY1	60S ribosomal protein L34	RPL34	sp|P49207|RL34_HUMAN 60S ribosomal protein L34 OS=Homo sapiens OX=9606 GN=RPL34 PE=1 SV=3;tr|A1LUY1|A1LUY1_HUMAN 60S ribosomal protein L34 OS=Homo sapiens OX=9606 GN=RPL34 PE=3 SV=1	-0.016032	0.00129586	862	30.9916	30.731	29.8854
PG 935	Q9H9J2;A1MA90	39S ribosomal protein L44, mitochondrial	MRPL44	sp|Q9H9J2|RM44_HUMAN 39S ribosomal protein L44, mitochondrial OS=Homo sapiens OX=9606 GN=MRPL44 PE=1 SV=1;tr|A1MA90|A1MA90_HUMAN Mitochondrial ribosomal protein L44, isoform CRA_a OS=Homo sapiens OX=9606 GN=MRPL44 PE=4 SV=1	-0.00705671	-0.0197236	74	0	0	0
PG 937	Q9Y312;A2A2Q9	Protein AAR2 homolog	AAR2	sp|Q9Y312|AAR2_HUMAN Protein AAR2 homolog OS=Homo sapiens OX=9606 GN=AAR2 PE=1 SV=2;tr|A2A2Q9|A2A2Q9_HUMAN AAR2 splicing factor homolog OS=Homo sapiens OX=9606 GN=AAR2 PE=1 SV=1	0.0595551	0.00651051	201	0	26.0328	26.3817
PG 938	P62753;Q96DV6;A2A3R6;A2A3R7;A2A3R5	40S ribosomal protein S6	RPS6	sp|P62753|RS6_HUMAN 40S ribosomal protein S6 OS=Homo sapiens OX=9606 GN=RPS6 PE=1 SV=1;tr|Q96DV6|Q96DV6_HUMAN 40S ribosomal protein S6 OS=Homo sapiens OX=9606 GN=RPS6 PE=2 SV=1;tr|A2A3R6|A2A3R6_HUMAN 40S ribosomal protein S6 OS=Homo sapiens OX=9606 GN=RPS6	-0.0147602	0.00314384	1017	29.9249	30.6363	30.5053
PG 944	P46777;A2RUM7;A0A2R8Y6J3;B3KTM6	60S ribosomal protein L5	RPL5	sp|P46777|RL5_HUMAN 60S ribosomal protein L5 OS=Homo sapiens OX=9606 GN=RPL5 PE=1 SV=3;tr|A2RUM7|A2RUM7_HUMAN Ribosomal protein L5 OS=Homo sapiens OX=9606 GN=RPL5 PE=2 SV=1;tr|A0A2R8Y6J3|A0A2R8Y6J3_HUMAN 60S ribosomal protein L5 (Fragment) OS=Homo sapiens	-0.0154496	0.00319493	980	30.9188	31.4395	30.8012
PG 945	P62328;A2VCK8	Thymosin beta-4;Hematopoietic system regulatory peptide	TMSB4X	sp|P62328|TYB4_HUMAN Thymosin beta-4 OS=Homo sapiens OX=9606 GN=TMSB4X PE=1 SV=2;tr|A2VCK8|A2VCK8_HUMAN Thymosin beta OS=Homo sapiens OX=9606 GN=TMSB4X PE=2 SV=1	-0.00436625	-0.0325984	45	0	0	0
PG 946	O15226;O15226-2;Q6NUN2;A3F769;A3F768;A2I829	NF-kappa-B-repressing factor	NKRF;NRF	sp|O15226|NKRF_HUMAN NF-kappa-B-repressing factor OS=Homo sapiens OX=9606 GN=NKRF PE=1 SV=2;sp|O15226-2|NKRF_HUMAN Isoform 2 of NF-kappa-B-repressing factor OS=Homo sapiens OX=9606 GN=NKRF;tr|Q6NUN2|Q6NUN2_HUMAN NFKB repressing factor OS=Homo sapiens OX=96	-0.0157421	0.00302278	853	27.3307	26.6846	26.8416
PG 947	Q13868;A3KFL2;A3KFL5;Q13868-3;Q13868-2;B4E001;A3KFL1	Exosome complex component RRP4	EXOSC2	sp|Q13868|EXOS2_HUMAN Exosome complex component RRP4 OS=Homo sapiens OX=9606 GN=EXOSC2 PE=1 SV=2;tr|A3KFL2|A3KFL2_HUMAN Ribosomal RNA-processing protein 4 OS=Homo sapiens OX=9606 GN=EXOSC2 PE=1 SV=1;tr|A3KFL5|A3KFL5_HUMAN Ribosomal RNA-processing protein 4	-0.0170031	0.0143678	377	0	0	0
PG 951	Q92499;A3RJH1;F1T0B3;A0A087X2G1;Q92499-3;Q92499-2;B4DP70	ATP-dependent RNA helicase DDX1	DDX1	sp|Q92499|DDX1_HUMAN ATP-dependent RNA helicase DDX1 OS=Homo sapiens OX=9606 GN=DDX1 PE=1 SV=2;tr|A3RJH1|A3RJH1_HUMAN ATP-dependent RNA helicase DDX1 OS=Homo sapiens OX=9606 GN=DDX1 PE=2 SV=1;tr|F1T0B3|F1T0B3_HUMAN ATP-dependent RNA helicase DDX1 OS=Homo s	-0.0149691	0.00334267	1038	30.8705	30.9182	31.0702
PG 952	O43913;Q9UDM8;Q53FC8;A8K8C0;A4D0P7;O43913-2;G3V0H0	Origin recognition complex subunit 5	ORC5;ORC5L	sp|O43913|ORC5_HUMAN Origin recognition complex subunit 5 OS=Homo sapiens OX=9606 GN=ORC5 PE=1 SV=1;tr|Q9UDM8|Q9UDM8_HUMAN Uncharacterized protein ORC5L (Fragment) OS=Homo sapiens OX=9606 GN=ORC5L PE=3 SV=1;tr|Q53FC8|Q53FC8_HUMAN Origin recognition complex	0.0450679	-0.0273962	110	0	26.046	0
PG 953	O00458;A4D0U1;H0YEE3;B7Z4L0;Q75MS4;O00458-2	Interferon-related developmental regulator 1	IFRD1	sp|O00458|IFRD1_HUMAN Interferon-related developmental regulator 1 OS=Homo sapiens OX=9606 GN=IFRD1 PE=1 SV=4;tr|A4D0U1|A4D0U1_HUMAN Interferon-related developmental regulator 1 OS=Homo sapiens OX=9606 GN=IFRD1 PE=3 SV=1;tr|H0YEE3|H0YEE3_HUMAN Interferon-r	0.0252787	-0.00922858	435	0	25.6862	0
PG 954	Q9UGI8;B2RDR4;A4D0U5;Q9UGI8-2;Q53GU1;E0X098	Testin	TES	sp|Q9UGI8|TES_HUMAN Testin OS=Homo sapiens OX=9606 GN=TES PE=1 SV=1;tr|B2RDR4|B2RDR4_HUMAN Testin OS=Homo sapiens OX=9606 PE=2 SV=1;tr|A4D0U5|A4D0U5_HUMAN Testin OS=Homo sapiens OX=9606 GN=TES PE=3 SV=1;sp|Q9UGI8-2|TES_HUMAN Isoform 2 of Testin OS=Homo sap	0.0449878	-0.0272677	117	0	26.0734	0
PG 955	O95777;A4D0W0;F2Z2Y6;C9JIZ0;C9JNV3	U6 snRNA-associated Sm-like protein LSm8	LSM8	sp|O95777|LSM8_HUMAN U6 snRNA-associated Sm-like protein LSm8 OS=Homo sapiens OX=9606 GN=LSM8 PE=1 SV=3;tr|A4D0W0|A4D0W0_HUMAN U6 snRNA-associated Sm-like protein LSm8 OS=Homo sapiens OX=9606 GN=LSM8 PE=2 SV=1;tr|F2Z2Y6|F2Z2Y6_HUMAN U6 snRNA-associated Sm-	0.00643983	0.0107696	1100	0	27.9068	0
PG 957	P84085;C9J1Z8;A4D0Z3;B4DLJ3	ADP-ribosylation factor 5	ARF5	sp|P84085|ARF5_HUMAN ADP-ribosylation factor 5 OS=Homo sapiens OX=9606 GN=ARF5 PE=1 SV=2;tr|C9J1Z8|C9J1Z8_HUMAN ADP-ribosylation factor 5 (Fragment) OS=Homo sapiens OX=9606 GN=ARF5 PE=1 SV=1;tr|A4D0Z3|A4D0Z3_HUMAN ADP-ribosylation factor 5 OS=Homo sapiens	0.0389805	-0.0254437	1399	0	26.5426	27.4597
PG 958	P35244;A4D105;B5MC59	Replication protein A 14 kDa subunit	RPA3	sp|P35244|RFA3_HUMAN Replication protein A 14 kDa subunit OS=Homo sapiens OX=9606 GN=RPA3 PE=1 SV=1;tr|A4D105|A4D105_HUMAN Replication protein A3, 14kDa OS=Homo sapiens OX=9606 GN=RPA3 PE=2 SV=1;tr|B5MC59|B5MC59_HUMAN Replication protein A 14 kDa subunit O	-0.0169166	0.00109154	1024	31.754	30.9579	30.8347
PG 960	Q13185;A4D177;S4R2Y4	Chromobox protein homolog 3	CBX3	sp|Q13185|CBX3_HUMAN Chromobox protein homolog 3 OS=Homo sapiens OX=9606 GN=CBX3 PE=1 SV=4;tr|A4D177|A4D177_HUMAN Chromobox homolog 3 (HP1 gamma homolog, Drosophila) OS=Homo sapiens OX=9606 GN=CBX3 PE=4 SV=1;tr|S4R2Y4|S4R2Y4_HUMAN Chromobox protein homolog	-0.0138637	0.00570172	846	29.9464	30.3837	31.3024
PG 965	Q04837;Q567R6;A4D1U3;A0A0G2JLD8;E7EUY5;B7Z268;C9K0U8	Single-stranded DNA-binding protein, mitochondrial;Single-stranded DNA-binding protein	SSBP1	sp|Q04837|SSBP_HUMAN Single-stranded DNA-binding protein, mitochondrial OS=Homo sapiens OX=9606 GN=SSBP1 PE=1 SV=1;tr|Q567R6|Q567R6_HUMAN Single-stranded DNA-binding protein, mitochondrial OS=Homo sapiens OX=9606 GN=SSBP1 PE=2 SV=1;tr|A4D1U3|A4D1U3_HUMAN S	-0.019546	-0.00235248	648	30.8189	29.057	28.7674
PG 969	Q16181;A4GYY8;Q8TC62;E7ES33;Q3LIE9;B4DUD6;A8K3D0;Q16181-2;E7EPK1;B4DNE4;A0A023T695;A0A024RA87;G3V1Q4;Q59EY4;B4DPQ6	Septin-7	SEPT7;DKFZp686F17268;Nbla02942	sp|Q16181|SEPT7_HUMAN Septin-7 OS=Homo sapiens OX=9606 GN=SEPTIN7 PE=1 SV=2;tr|A4GYY8|A4GYY8_HUMAN Septin-7 (Fragment) OS=Homo sapiens OX=9606 GN=DKFZp686F17268 PE=2 SV=1;tr|Q8TC62|Q8TC62_HUMAN Septin-7 OS=Homo sapiens OX=9606 GN=SEPT7 PE=2 SV=3;tr|E7ES33|	0.00303263	-0.0158435	1090	27.784	26.456	26.9449
PG 973	O00170;D5LTB3;D0EKE5;C0JXB8;C0JXB9;C8CHN4;C8CK04;C8CK05;D0EKE4;D0EKE6;G9I2H4;B7SBB1;D2CVN5;A5JGZ4;E9PMH2;V9GYQ3	AH receptor-interacting protein	AIP	sp|O00170|AIP_HUMAN AH receptor-interacting protein OS=Homo sapiens OX=9606 GN=AIP PE=1 SV=2;tr|D5LTB3|D5LTB3_HUMAN AH receptor-interacting protein OS=Homo sapiens OX=9606 GN=AIP PE=4 SV=1;tr|D0EKE5|D0EKE5_HUMAN Peptidylprolyl isomerase OS=Homo sapiens OX=	0.0092454	0.0524568	1409	0	0	0
PG 974	Q06265;Q06265-2;B4DXG8;A5PLM5;D6RIY6;Q06265-3;Q06265-4;D6R905	Exosome complex component RRP45	EXOSC9	sp|Q06265|EXOS9_HUMAN Exosome complex component RRP45 OS=Homo sapiens OX=9606 GN=EXOSC9 PE=1 SV=3;sp|Q06265-2|EXOS9_HUMAN Isoform 2 of Exosome complex component RRP45 OS=Homo sapiens OX=9606 GN=EXOSC9;tr|B4DXG8|B4DXG8_HUMAN Exosome complex component RRP45	-0.00524909	0.0354383	743	0	27.413	0
PG 975	Q8IWZ8;A8K7S0;A5PLN4;A0A024R7N3	SURP and G-patch domain-containing protein 1	SUGP1;SF4	sp|Q8IWZ8|SUGP1_HUMAN SURP and G-patch domain-containing protein 1 OS=Homo sapiens OX=9606 GN=SUGP1 PE=1 SV=2;tr|A8K7S0|A8K7S0_HUMAN cDNA FLJ75478, highly similar to Homo sapiens splicing factor 4 (SF4), transcript variant a, mRNA OS=Homo sapiens OX=9606 P	-0.00711087	0.0140037	563	0	0	0
PG 976	A5YKK6;A5YKK6-2;A5YKK6-3;A5YKK6-4;B4DYL7	CCR4-NOT transcription complex subunit 1	CNOT1	sp|A5YKK6|CNOT1_HUMAN CCR4-NOT transcription complex subunit 1 OS=Homo sapiens OX=9606 GN=CNOT1 PE=1 SV=2;sp|A5YKK6-2|CNOT1_HUMAN Isoform 2 of CCR4-NOT transcription complex subunit 1 OS=Homo sapiens OX=9606 GN=CNOT1;sp|A5YKK6-3|CNOT1_HUMAN Isoform 3 of CC	0.0419824	-0.000820694	637	0	0	25.4456
PG 977	P07197;E7ESP9;A5YM63;E7EMV2;B4DJT7	Neurofilament medium polypeptide	NEFM	sp|P07197|NFM_HUMAN Neurofilament medium polypeptide OS=Homo sapiens OX=9606 GN=NEFM PE=1 SV=3;tr|E7ESP9|E7ESP9_HUMAN 160 kDa neurofilament protein OS=Homo sapiens OX=9606 GN=NEFM PE=1 SV=1;tr|A5YM63|A5YM63_HUMAN 160 kDa neurofilament protein OS=Homo sapie	0.0103339	0.00357694	1109	26.5064	27.4637	27.881
PG 982	A6NJG6	Arginine-fifty homeobox	ARGFX	sp|A6NJG6|ARGFX_HUMAN Arginine-fifty homeobox OS=Homo sapiens OX=9606 GN=ARGFX PE=2 SV=1	-0.0253653	-0.0477563	1039	33.8448	34.1513	0
PG 991	A8K0P2;Q9H2U2;Q9H2U2-6;Q9H2U2-3;Q9H2U2-2;A0A0C4DGB9;D6R967;H0Y9D8;B4DR66	Inorganic pyrophosphatase 2, mitochondrial	PPA2	tr|A8K0P2|A8K0P2_HUMAN Inorganic diphosphatase OS=Homo sapiens OX=9606 PE=2 SV=1;sp|Q9H2U2|IPYR2_HUMAN Inorganic pyrophosphatase 2, mitochondrial OS=Homo sapiens OX=9606 GN=PPA2 PE=1 SV=2;sp|Q9H2U2-6|IPYR2_HUMAN Isoform 5 of Inorganic pyrophosphatase 2, mi	0.0237149	-0.00566431	1282	0	25.4759	0
PG 992	P52907;A8K0T9	F-actin-capping protein subunit alpha-1	CAPZA1	sp|P52907|CAZA1_HUMAN F-actin-capping protein subunit alpha-1 OS=Homo sapiens OX=9606 GN=CAPZA1 PE=1 SV=3;tr|A8K0T9|A8K0T9_HUMAN F-actin-capping protein subunit alpha OS=Homo sapiens OX=9606 PE=2 SV=1	0.0447904	0.041235	217	0	28.8691	29.3448
PG 997	Q99986;A8K245	Serine/threonine-protein kinase VRK1	VRK1	sp|Q99986|VRK1_HUMAN Serine/threonine-protein kinase VRK1 OS=Homo sapiens OX=9606 GN=VRK1 PE=1 SV=1;tr|A8K245|A8K245_HUMAN cDNA FLJ75441, highly similar to Homo sapiens vaccinia related kinase 1 (VRK1), mRNA OS=Homo sapiens OX=9606 PE=2 SV=1	0.00398931	-0.000752203	1408	0	0	0
PG 999	P43686;A8K2M0;P43686-2	26S protease regulatory subunit 6B	PSMC4	sp|P43686|PRS6B_HUMAN 26S proteasome regulatory subunit 6B OS=Homo sapiens OX=9606 GN=PSMC4 PE=1 SV=2;tr|A8K2M0|A8K2M0_HUMAN 26S proteasome AAA-ATPase subunit RPT3 OS=Homo sapiens OX=9606 GN=PSMC4 PE=2 SV=1;sp|P43686-2|PRS6B_HUMAN Isoform 2 of 26S proteaso	0.00929187	-0.0664304	288	26.6906	0	26.2355
PG1002	P52789;Q68E10;E9PB90;A8K2U2;Q53QX9	Hexokinase-2;Hexokinase	HK2;DKFZp686M1669	sp|P52789|HXK2_HUMAN Hexokinase-2 OS=Homo sapiens OX=9606 GN=HK2 PE=1 SV=2;tr|Q68E10|Q68E10_HUMAN Hexokinase OS=Homo sapiens OX=9606 GN=DKFZp686M1669 PE=2 SV=1;tr|E9PB90|E9PB90_HUMAN Hexokinase OS=Homo sapiens OX=9606 GN=HK2 PE=1 SV=1;tr|A8K2U2|A8K2U2_HUMA	0.0310078	0.00533759	407	0	0	27.0971
PG1004	Q15424;Q15424-3;A8K329;Q15424-4;B7Z2Z1;B7ZLP5;Q15424-2;B7Z5X3;B7Z959;B7Z1C7;B7Z2F6	Scaffold attachment factor B1	SAFB	sp|Q15424|SAFB1_HUMAN Scaffold attachment factor B1 OS=Homo sapiens OX=9606 GN=SAFB PE=1 SV=4;sp|Q15424-3|SAFB1_HUMAN Isoform 3 of Scaffold attachment factor B1 OS=Homo sapiens OX=9606 GN=SAFB;tr|A8K329|A8K329_HUMAN cDNA FLJ76656, highly similar to Homo sa	0.00983584	0.00480492	1248	27.0256	28.189	28.4287
PG1008	P41240;B4DMZ0;B4DP99;Q53EL3;B5BU52;B2R6Q4;A8K3B6	Tyrosine-protein kinase CSK;Non-specific protein-tyrosine kinase	CSK	sp|P41240|CSK_HUMAN Tyrosine-protein kinase CSK OS=Homo sapiens OX=9606 GN=CSK PE=1 SV=1;tr|B4DMZ0|B4DMZ0_HUMAN Tyrosine-protein kinase OS=Homo sapiens OX=9606 PE=2 SV=1;tr|B4DP99|B4DP99_HUMAN Non-specific protein-tyrosine kinase OS=Homo sapiens OX=9606 PE	0.0652732	0.0255166	742	0	25.1311	25.933
PG1010	P30153;B4DE69;A8K3H8;A8K7B7;B4DDF7;B3KQV6;B4DQY1;Q8NB89;B4E1Q0	Serine/threonine-protein phosphatase 2A 65 kDa regulatory subunit A alpha isoform	PPP2R1A	sp|P30153|2AAA_HUMAN Serine/threonine-protein phosphatase 2A 65 kDa regulatory subunit A alpha isoform OS=Homo sapiens OX=9606 GN=PPP2R1A PE=1 SV=4;tr|B4DE69|B4DE69_HUMAN cDNA FLJ56053, highly similar to Serine/threonine-protein phosphatase 2A 65 kDa regul	-0.0128035	0.00277914	506	27.8634	27.6871	28.4586
PG1013	P40937;A8K3S0;Q59GW7;P40937-2;A8K4Z2;Q6LES9	Replication factor C subunit 5	RFC5	sp|P40937|RFC5_HUMAN Replication factor C subunit 5 OS=Homo sapiens OX=9606 GN=RFC5 PE=1 SV=1;tr|A8K3S0|A8K3S0_HUMAN cDNA FLJ76127, highly similar to Homo sapiens replication factor C (activator 1) 5, 36.5kDa (RFC5), transcript variant 1, mRNA OS=Homo sapi	0.0476542	0.000716915	355	0	26.8803	26.1955
PG1016	P35232;Q6PUJ7;Q6FHP5;A8K401;C9JW96;Q53FV0;C9JZ20;E7ESE2;E9PCW0	Prohibitin	PHB;HEL-S-54e	sp|P35232|PHB_HUMAN Prohibitin OS=Homo sapiens OX=9606 GN=PHB PE=1 SV=1;tr|Q6PUJ7|Q6PUJ7_HUMAN Prohibitin OS=Homo sapiens OX=9606 GN=HEL-215 PE=2 SV=1;tr|Q6FHP5|Q6FHP5_HUMAN Prohibitin (Fragment) OS=Homo sapiens OX=9606 GN=PHB PE=2 SV=1;tr|A8K401|A8K401_HU	-0.0134387	0.00640969	775	29.0609	30.0962	30.1563
PG1017	P62937;A8K486;V9HWF5;B2RE56;B4DM82;F8WE65;C9J5S7;Q71V99;P62937-2	Peptidyl-prolyl cis-trans isomerase A;Peptidyl-prolyl cis-trans isomerase A, N-terminally processed;Peptidyl-prolyl cis-trans isomerase	PPIA;HEL-S-69p	sp|P62937|PPIA_HUMAN Peptidyl-prolyl cis-trans isomerase A OS=Homo sapiens OX=9606 GN=PPIA PE=1 SV=2;tr|A8K486|A8K486_HUMAN Peptidyl-prolyl cis-trans isomerase OS=Homo sapiens OX=9606 PE=2 SV=1;tr|V9HWF5|V9HWF5_HUMAN Peptidyl-prolyl cis-trans isomerase OS=	-0.015038	0.00345654	735	31.1118	31.4059	31.8255
PG1018	Q15007;A8K489;Q15007-2;A0A087X1R4;Q6AHX7	Pre-mRNA-splicing regulator WTAP	WTAP;DKFZp686F20131	sp|Q15007|FL2D_HUMAN Pre-mRNA-splicing regulator WTAP OS=Homo sapiens OX=9606 GN=WTAP PE=1 SV=2;tr|A8K489|A8K489_HUMAN Female-lethal(2)D homolog OS=Homo sapiens OX=9606 PE=2 SV=1;sp|Q15007-2|FL2D_HUMAN Isoform 2 of Pre-mRNA-splicing regulator WTAP OS=Homo	0.0137126	0.0138542	1170	0	0	0
PG1019	P56192;A8K492;B4DF61	Methionine--tRNA ligase, cytoplasmic	MARS	sp|P56192|SYMC_HUMAN Methionine--tRNA ligase, cytoplasmic OS=Homo sapiens OX=9606 GN=MARS1 PE=1 SV=2;tr|A8K492|A8K492_HUMAN Methionine--tRNA ligase, cytoplasmic OS=Homo sapiens OX=9606 PE=2 SV=1;tr|B4DF61|B4DF61_HUMAN Methionine--tRNA ligase, cytoplasmic O	-0.0150364	0.00405831	842	27.9838	27.8176	28.269
PG1020	P26373;Q6NZ55;A8K4C8;P26373-2;J3QSB4	60S ribosomal protein L13	RPL13	sp|P26373|RL13_HUMAN 60S ribosomal protein L13 OS=Homo sapiens OX=9606 GN=RPL13 PE=1 SV=4;tr|Q6NZ55|Q6NZ55_HUMAN 60S ribosomal protein L13 OS=Homo sapiens OX=9606 GN=RPL13 PE=2 SV=1;tr|A8K4C8|A8K4C8_HUMAN 60S ribosomal protein L13 OS=Homo sapiens OX=9606 G	-0.0176384	0.00168773	751	33.2418	32.6505	32.3806
PG1021	P35637;A8K4H1;Q8TBR3;Q6IBQ5;Q13344;P35637-2;Q59H57;B4DR70;H3BPE7;Q70T18	RNA-binding protein FUS	FUS	sp|P35637|FUS_HUMAN RNA-binding protein FUS OS=Homo sapiens OX=9606 GN=FUS PE=1 SV=1;tr|A8K4H1|A8K4H1_HUMAN cDNA FLJ78268, highly similar to Homo sapiens fusion (involved in t(12;16) in malignant liposarcoma), transcript variant 1, mRNA OS=Homo sapiens OX=	-0.0150803	0.00258493	800	33.7311	33.7018	33.5522
PG1024	Q15003;B4DRG7;E9PHA2;A8K4T8;C9J470;Q15003-2;C9JZP1	Condensin complex subunit 2	NCAPH	sp|Q15003|CND2_HUMAN Condensin complex subunit 2 OS=Homo sapiens OX=9606 GN=NCAPH PE=1 SV=3;tr|B4DRG7|B4DRG7_HUMAN Condensin complex subunit 2 OS=Homo sapiens OX=9606 PE=2 SV=1;tr|E9PHA2|E9PHA2_HUMAN Condensin complex subunit 2 OS=Homo sapiens OX=9606 GN=N	0.000359434	-0.0226376	56	0	0	0
PG1028	P24539;Q5QNZ2;Q08ET0;A8K4W2;Q53GB3	ATP synthase F(0) complex subunit B1, mitochondrial	ATP5F1;hCG_39985	sp|P24539|AT5F1_HUMAN ATP synthase F(0) complex subunit B1, mitochondrial OS=Homo sapiens OX=9606 GN=ATP5PB PE=1 SV=2;tr|Q5QNZ2|Q5QNZ2_HUMAN ATP synthase F(0) complex subunit B1, mitochondrial OS=Homo sapiens OX=9606 GN=ATP5PB PE=1 SV=1;tr|Q08ET0|Q08ET0_HU	0.0378193	0.0386163	785	0	25.7421	26.3337
PG1029	Q9BWD1;A8K4W5;Q59GW6;Q9BWD1-2	Acetyl-CoA acetyltransferase, cytosolic	ACAT2	sp|Q9BWD1|THIC_HUMAN Acetyl-CoA acetyltransferase, cytosolic OS=Homo sapiens OX=9606 GN=ACAT2 PE=1 SV=2;tr|A8K4W5|A8K4W5_HUMAN cDNA FLJ76813, highly similar to Homo sapiens acetyl-Coenzyme A acetyltransferase 2 (acetoacetyl Coenzyme A thiolase), mRNA OS=Ho	0.0102067	0.00470876	1188	26.6572	27.8602	27.9041
PG1030	P63279;H3BQQ9;A8K503;Q7KZS0;B0QYN7;H3BPC4	SUMO-conjugating enzyme UBC9	UBE2I	sp|P63279|UBC9_HUMAN SUMO-conjugating enzyme UBC9 OS=Homo sapiens OX=9606 GN=UBE2I PE=1 SV=1;tr|H3BQQ9|H3BQQ9_HUMAN SUMO-conjugating enzyme UBC9 (Fragment) OS=Homo sapiens OX=9606 GN=UBE2I PE=1 SV=1;tr|A8K503|A8K503_HUMAN cDNA FLJ76182, highly similar to H	0.0755414	0.013067	169	0	27.4453	26.4361
PG1032	P62266;A8K517;D6RD47	40S ribosomal protein S23	RPS23	sp|P62266|RS23_HUMAN 40S ribosomal protein S23 OS=Homo sapiens OX=9606 GN=RPS23 PE=1 SV=3;tr|A8K517|A8K517_HUMAN 40S ribosomal protein S23 OS=Homo sapiens OX=9606 GN=RPS23 PE=2 SV=1;tr|D6RD47|D6RD47_HUMAN 40S ribosomal protein S23 OS=Homo sapiens OX=9606 G	-0.0152713	0.00302813	815	30.535	30.5566	30.3464
PG1034	Q9NW82;A8K564;D6RIW8	WD repeat-containing protein 70	WDR70	sp|Q9NW82|WDR70_HUMAN WD repeat-containing protein 70 OS=Homo sapiens OX=9606 GN=WDR70 PE=1 SV=1;tr|A8K564|A8K564_HUMAN cDNA FLJ76716, highly similar to Homo sapiens WD repeat domain 70 (WDR70), mRNA OS=Homo sapiens OX=9606 PE=2 SV=1;tr|D6RIW8|D6RIW8_HUMAN	-0.0150185	-0.0451961	1378	0	25.4172	0
PG1035	Q14966;B4DF54;D6W5H1;A8K583;Q14966-2;Q14966-6;Q14966-4;Q14966-3;A0A096LPI0;B4E187	Zinc finger protein 638	ZNF638	sp|Q14966|ZN638_HUMAN Zinc finger protein 638 OS=Homo sapiens OX=9606 GN=ZNF638 PE=1 SV=2;tr|B4DF54|B4DF54_HUMAN cDNA FLJ60235, highly similar to Zinc finger protein 638 OS=Homo sapiens OX=9606 PE=2 SV=1;tr|D6W5H1|D6W5H1_HUMAN Zinc finger protein 638, isof	-0.0135513	-0.0153202	306	0	0	0
PG1038	Q7L2J0;A8K5Q1	7SK snRNA methylphosphate capping enzyme	MEPCE	sp|Q7L2J0|MEPCE_HUMAN 7SK snRNA methylphosphate capping enzyme OS=Homo sapiens OX=9606 GN=MEPCE PE=1 SV=1;tr|A8K5Q1|A8K5Q1_HUMAN cDNA FLJ77548, highly similar to Homo sapiens bin3, bicoid-interacting 3, homolog (Drosophila) (BCDIN3), mRNA OS=Homo sapiens O	0.0172713	-0.00661072	1381	27.7006	27.6172	27.7698
PG1039	Q9Y2Z0;A8K5T7;Q9Y2Z0-2;A8K7W3;B4DYC6	Suppressor of G2 allele of SKP1 homolog	SUGT1	sp|Q9Y2Z0|SGT1_HUMAN Protein SGT1 homolog OS=Homo sapiens OX=9606 GN=SUGT1 PE=1 SV=3;tr|A8K5T7|A8K5T7_HUMAN cDNA FLJ75365, highly similar to Homo sapiens SUGT1B (SUGT1) mRNA OS=Homo sapiens OX=9606 PE=2 SV=1;sp|Q9Y2Z0-2|SGT1_HUMAN Isoform 2 of Protein SGT1	-0.0137394	0.00266832	826	28.867	29.7604	28.7031
PG1041	Q9HAV4;A8K5Y7;B3KPQ5;B3KNC6	Exportin-5	XPO5	sp|Q9HAV4|XPO5_HUMAN Exportin-5 OS=Homo sapiens OX=9606 GN=XPO5 PE=1 SV=1;tr|A8K5Y7|A8K5Y7_HUMAN cDNA FLJ78655, highly similar to Homo sapiens exportin 5 (XPO5), mRNA OS=Homo sapiens OX=9606 PE=2 SV=1;tr|B3KPQ5|B3KPQ5_HUMAN cDNA FLJ32057 fis, clone NTONG20	-0.0129559	0.00296873	789	27.5325	27.4755	27.8032
PG1042	Q9UIA9;A8K607;E7ESC6;D3DSQ7;B4DSP8	Exportin-7	XPO7	sp|Q9UIA9|XPO7_HUMAN Exportin-7 OS=Homo sapiens OX=9606 GN=XPO7 PE=1 SV=3;tr|A8K607|A8K607_HUMAN cDNA FLJ76855, highly similar to Homo sapiens exportin 7 (XPO7), mRNA OS=Homo sapiens OX=9606 PE=2 SV=1;tr|E7ESC6|E7ESC6_HUMAN Exportin-7 OS=Homo sapiens OX=96	0.0272385	-0.0229281	39	0	0	0
PG1043	Q92882;A8K646	Osteoclast-stimulating factor 1	OSTF1	sp|Q92882|OSTF1_HUMAN Osteoclast-stimulating factor 1 OS=Homo sapiens OX=9606 GN=OSTF1 PE=1 SV=2;tr|A8K646|A8K646_HUMAN cDNA FLJ75699, highly similar to Homo sapiens osteoclast stimulating factor 1 (OSTF1), mRNA OS=Homo sapiens OX=9606 PE=2 SV=1	-0.00171558	-0.00519657	457	0	0	26.7905
PG1044	Q07021;A8K651	Complement component 1 Q subcomponent-binding protein, mitochondrial	C1QBP	sp|Q07021|C1QBP_HUMAN Complement component 1 Q subcomponent-binding protein, mitochondrial OS=Homo sapiens OX=9606 GN=C1QBP PE=1 SV=1;tr|A8K651|A8K651_HUMAN Complement component 1 Q subcomponent-binding protein, mitochondrial OS=Homo sapiens OX=9606 PE=2 S	0.00586563	0.0232633	1214	0	30.6811	30.9668
PG1045	P31948;V9HW72;A8K690;P31948-2;P31948-3	Stress-induced-phosphoprotein 1	STIP1;HEL-S-94n	sp|P31948|STIP1_HUMAN Stress-induced-phosphoprotein 1 OS=Homo sapiens OX=9606 GN=STIP1 PE=1 SV=1;tr|V9HW72|V9HW72_HUMAN Epididymis secretory sperm binding protein OS=Homo sapiens OX=9606 GN=HEL-S-94n PE=2 SV=1;tr|A8K690|A8K690_HUMAN cDNA FLJ76863, highly s	-0.0154936	0.00498623	280	29.4261	29.7107	30.1707
PG1048	P42285;A8K6I4;B4E3M6	Superkiller viralicidic activity 2-like 2	SKIV2L2	sp|P42285|MTREX_HUMAN Exosome RNA helicase MTR4 OS=Homo sapiens OX=9606 GN=MTREX PE=1 SV=3;tr|A8K6I4|A8K6I4_HUMAN cDNA FLJ76877, highly similar to Homo sapiens superkiller viralicidic activity 2-like 2 (SKIV2L2), mRNA OS=Homo sapiens OX=9606 PE=2 SV=1;tr|B	0.00420279	-0.0138004	1152	26.9631	26.929	27.1819
PG1049	Q14562;F5H658;B7Z8F4;Q86YB2;Q86X36;A8K6J9;B4DFD7	ATP-dependent RNA helicase DHX8	DHX8	sp|Q14562|DHX8_HUMAN ATP-dependent RNA helicase DHX8 OS=Homo sapiens OX=9606 GN=DHX8 PE=1 SV=1;tr|F5H658|F5H658_HUMAN RNA helicase OS=Homo sapiens OX=9606 GN=DHX8 PE=1 SV=1;tr|B7Z8F4|B7Z8F4_HUMAN RNA helicase OS=Homo sapiens OX=9606 PE=2 SV=1;tr|Q86YB2|Q86	-0.00587988	-0.0218502	214	26.852	26.4661	27.7073
PG1051	P13807;A8K6K7;P13807-2;B7Z6I6;Q53ER0;B7Z806	Glycogen [starch] synthase, muscle	GYS1	sp|P13807|GYS1_HUMAN Glycogen [starch] synthase, muscle OS=Homo sapiens OX=9606 GN=GYS1 PE=1 SV=2;tr|A8K6K7|A8K6K7_HUMAN Glycogen [starch] synthase OS=Homo sapiens OX=9606 PE=2 SV=1;sp|P13807-2|GYS1_HUMAN Isoform 2 of Glycogen [starch] synthase, muscle OS=	0.0271283	-0.00979333	410	0	26.7056	0
PG1052	P78332;A8K6Q4;E9PGM9;F8WCA5;B4DNY1;B3KSK6;P78332-2	RNA-binding protein 6	RBM6	sp|P78332|RBM6_HUMAN RNA-binding protein 6 OS=Homo sapiens OX=9606 GN=RBM6 PE=1 SV=5;tr|A8K6Q4|A8K6Q4_HUMAN cDNA FLJ76888, highly similar to Homo sapiens RNA binding motif protein 6 (RBM6), mRNA OS=Homo sapiens OX=9606 PE=2 SV=1;tr|E9PGM9|E9PGM9_HUMAN RNA-	-0.0129197	0.00253747	437	27.5419	27.6306	27.626
PG1053	Q6NSI4;A8K6R5;Q6NSI4-4;Q6NSI4-2	Uncharacterized protein CXorf57	CXorf57	sp|Q6NSI4|RADX_HUMAN RPA-related protein RADX OS=Homo sapiens OX=9606 GN=RADX PE=1 SV=2;tr|A8K6R5|A8K6R5_HUMAN cDNA FLJ77568 OS=Homo sapiens OX=9606 PE=2 SV=1;sp|Q6NSI4-4|RADX_HUMAN Isoform 4 of RPA-related protein RADX OS=Homo sapiens OX=9606 GN=RADX;sp|Q	0.0178493	0.0418916	1262	0	27.308	0
PG1056	Q15393;A8K6V3;B3KQH1	Splicing factor 3B subunit 3	SF3B3	sp|Q15393|SF3B3_HUMAN Splicing factor 3B subunit 3 OS=Homo sapiens OX=9606 GN=SF3B3 PE=1 SV=4;tr|A8K6V3|A8K6V3_HUMAN cDNA FLJ78677, highly similar to Homo sapiens splicing factor 3b, subunit 3, 130kDa (SF3B3), mRNA OS=Homo sapiens OX=9606 PE=2 SV=1;tr|B3KQ	-0.0147195	0.00246078	942	31.2422	31.2583	31.1973
PG1057	Q6PD62;A8K6X9;H0YCE8	RNA polymerase-associated protein CTR9 homolog	CTR9	sp|Q6PD62|CTR9_HUMAN RNA polymerase-associated protein CTR9 homolog OS=Homo sapiens OX=9606 GN=CTR9 PE=1 SV=1;tr|A8K6X9|A8K6X9_HUMAN cDNA FLJ76427, highly similar to Homo sapiens SH2 domain binding protein 1 (tetratricopeptide repeat containing) (SH2BP1),	0.00248371	0.0208964	1202	0	26.4632	26.8013
PG1061	P52292;Q7Z726;A8K7D9	Importin subunit alpha-1;Importin subunit alpha	KPNA2	sp|P52292|IMA1_HUMAN Importin subunit alpha-1 OS=Homo sapiens OX=9606 GN=KPNA2 PE=1 SV=1;tr|Q7Z726|Q7Z726_HUMAN Importin subunit alpha OS=Homo sapiens OX=9606 GN=KPNA2 PE=2 SV=1;tr|A8K7D9|A8K7D9_HUMAN Importin subunit alpha OS=Homo sapiens OX=9606 PE=2 SV=	-0.0134339	0.00543861	813	29.0083	29.5204	29.768
PG1062	P60842;A8K7F6;A8K088;P60842-2;J3KT12;Q59F68;J3QS69;J3KTB5;B4DNH2;J3QL43;J3KSZ0	Eukaryotic initiation factor 4A-I	EIF4A1	sp|P60842|IF4A1_HUMAN Eukaryotic initiation factor 4A-I OS=Homo sapiens OX=9606 GN=EIF4A1 PE=1 SV=1;tr|A8K7F6|A8K7F6_HUMAN RNA helicase OS=Homo sapiens OX=9606 PE=2 SV=1;tr|A8K088|A8K088_HUMAN RNA helicase OS=Homo sapiens OX=9606 PE=2 SV=1;sp|P60842-2|IF4A	-0.0150558	0.00398178	882	31.5421	31.9311	31.8333
PG1064	O43929;A8K7H4;O43929-2;B7Z2M4;Q53TH5;Q96B14;B7Z632;O43929-3	Origin recognition complex subunit 4	ORC4;ORC4L	sp|O43929|ORC4_HUMAN Origin recognition complex subunit 4 OS=Homo sapiens OX=9606 GN=ORC4 PE=1 SV=2;tr|A8K7H4|A8K7H4_HUMAN Origin recognition complex subunit 4 OS=Homo sapiens OX=9606 PE=2 SV=1;sp|O43929-2|ORC4_HUMAN Isoform 2 of Origin recognition complex	0.000182985	-0.0246348	163	27.1031	27.7929	0
PG1066	A8K7N0;P50914;E7EPB3;A0PJ62;B7Z6S8;A8K3Q9	60S ribosomal protein L14	RPL14	tr|A8K7N0|A8K7N0_HUMAN 60S ribosomal protein L14 OS=Homo sapiens OX=9606 PE=2 SV=1;sp|P50914|RL14_HUMAN 60S ribosomal protein L14 OS=Homo sapiens OX=9606 GN=RPL14 PE=1 SV=4;tr|E7EPB3|E7EPB3_HUMAN 60S ribosomal protein L14 OS=Homo sapiens OX=9606 GN=RPL14 P	-0.0152016	0.00272927	970	31.3536	31.792	31.6431
PG1070	O00442;O00442-2;A8K8K1	RNA 3-terminal phosphate cyclase	RTCA	sp|O00442|RTCA_HUMAN RNA 3-terminal phosphate cyclase OS=Homo sapiens OX=9606 GN=RTCA PE=1 SV=1;sp|O00442-2|RTCA_HUMAN Isoform 2 of RNA 3-terminal phosphate cyclase OS=Homo sapiens OX=9606 GN=RTCA;tr|A8K8K1|A8K8K1_HUMAN RNA 3-terminal phosphate cyclase	-0.0127726	-0.0571226	301	28.1255	28.2369	28.4475
PG1072	Q86VP6;A8K8U1;Q86VP6-2;A0A0C4DGH5	Cullin-associated NEDD8-dissociated protein 1	CAND1	sp|Q86VP6|CAND1_HUMAN Cullin-associated NEDD8-dissociated protein 1 OS=Homo sapiens OX=9606 GN=CAND1 PE=1 SV=2;tr|A8K8U1|A8K8U1_HUMAN cDNA FLJ77762, highly similar to Homo sapiens cullin-associated and neddylation-dissociated 1 (CAND1), mRNA OS=Homo sapien	-0.0145346	0.00470556	1128	29.0289	28.7856	29.3837
PG1073	Q14CX7;A8K8X0;Q14CX7-2	N-alpha-acetyltransferase 25, NatB auxiliary subunit	NAA25	sp|Q14CX7|NAA25_HUMAN N-alpha-acetyltransferase 25, NatB auxiliary subunit OS=Homo sapiens OX=9606 GN=NAA25 PE=1 SV=1;tr|A8K8X0|A8K8X0_HUMAN cDNA FLJ75187, highly similar to Homo sapiens nap1 P120 OS=Homo sapiens OX=9606 PE=2 SV=1;sp|Q14CX7-2|NAA25_HUMAN I	0.0376555	0.0372099	1328	0	26.6536	27.1302
PG1074	O43148;A8K946;O43148-2;Q05D80;K7EP06	mRNA cap guanine-N7 methyltransferase	RNMT	sp|O43148|MCES_HUMAN mRNA cap guanine-N7 methyltransferase OS=Homo sapiens OX=9606 GN=RNMT PE=1 SV=1;tr|A8K946|A8K946_HUMAN mRNA cap guanine-N7 methyltransferase OS=Homo sapiens OX=9606 PE=2 SV=1;sp|O43148-2|MCES_HUMAN Isoform 2 of mRNA cap guanine-N7 meth	0.025054	0.00462942	95	27.0024	26.0336	27.2543
PG1075	P17480;P17480-2;B4DNQ1;E9PKP7;A8K962;O00164;Q05BZ1;B4DLB0	Nucleolar transcription factor 1	UBTF	sp|P17480|UBF1_HUMAN Nucleolar transcription factor 1 OS=Homo sapiens OX=9606 GN=UBTF PE=1 SV=1;sp|P17480-2|UBF1_HUMAN Isoform UBF2 of Nucleolar transcription factor 1 OS=Homo sapiens OX=9606 GN=UBTF;tr|B4DNQ1|B4DNQ1_HUMAN cDNA FLJ53818, highly similar to	0.0180405	0.0772922	185	0	27.3043	25.9541
PG1076	Q9H307;A8K964	Pinin	PNN	sp|Q9H307|PININ_HUMAN Pinin OS=Homo sapiens OX=9606 GN=PNN PE=1 SV=5;tr|A8K964|A8K964_HUMAN Pinin OS=Homo sapiens OX=9606 PE=2 SV=1	0.0293569	0.0385196	1447.5	0	25.5463	26.6278
PG1078	Q9Y450;B3KNB9;A8K9E1;D9YZV0;Q9Y450-4;J3QT46;H0YDX7;B7Z524;B7Z1K2;H0YES5	HBS1-like protein	HBS1L	sp|Q9Y450|HBS1L_HUMAN HBS1-like protein OS=Homo sapiens OX=9606 GN=HBS1L PE=1 SV=1;tr|B3KNB9|B3KNB9_HUMAN HBS1-like protein OS=Homo sapiens OX=9606 PE=2 SV=1;tr|A8K9E1|A8K9E1_HUMAN HBS1-like protein OS=Homo sapiens OX=9606 PE=2 SV=1;tr|D9YZV0|D9YZV0_HUMAN	0.0249923	-0.0127252	1165	26.9272	26.3445	27.1787
PG1079	Q9UNQ2;A8K9K8;A0A494C0G7;B4DRY2;A0A0C4DGB1	Probable dimethyladenosine transferase	DIMT1	sp|Q9UNQ2|DIM1_HUMAN Probable dimethyladenosine transferase OS=Homo sapiens OX=9606 GN=DIMT1 PE=1 SV=1;tr|A8K9K8|A8K9K8_HUMAN rRNA adenine N(6)-methyltransferase OS=Homo sapiens OX=9606 PE=2 SV=1;tr|A0A494C0G7|A0A494C0G7_HUMAN rRNA adenine N(6)-methyltrans	-0.0020601	-0.0490047	1280	29.0745	29.3809	29.2889
PG1080	Q7Z2W4;A8K9U6;C9J6P4;Q7Z2W4-2;Q7Z2W4-3;A0A514C937	Zinc finger CCCH-type antiviral protein 1	ZC3HAV1	sp|Q7Z2W4|ZCCHV_HUMAN Zinc finger CCCH-type antiviral protein 1 OS=Homo sapiens OX=9606 GN=ZC3HAV1 PE=1 SV=3;tr|A8K9U6|A8K9U6_HUMAN cDNA FLJ76121, highly similar to Homo sapiens zinc finger CCCH-type, antiviral 1 (ZC3HAV1), transcript variant 1, mRNA OS=Ho	0.0308214	0.00546798	309	25.9378	25.4855	25.7218
PG1081	O43592;A8KA19;A0A024RB67	Exportin-T	XPOT	sp|O43592|XPOT_HUMAN Exportin-T OS=Homo sapiens OX=9606 GN=XPOT PE=1 SV=2;tr|A8KA19|A8KA19_HUMAN Exportin-T OS=Homo sapiens OX=9606 PE=2 SV=1;tr|A0A024RB67|A0A024RB67_HUMAN Exportin-T OS=Homo sapiens OX=9606 GN=XPOT PE=3 SV=1	0.00797287	0.00522864	1212	26.8014	26.9734	27.9967
PG1083	Q9H0Z9;Q9BX46;F6VZ39;H0UI71;A8KAI7;Q9H0Z9-2;E9PSF1	RNA-binding protein 38;RNA-binding protein 24	RBM38;RBM24;RNPC1	sp|Q9H0Z9|RBM38_HUMAN RNA-binding protein 38 OS=Homo sapiens OX=9606 GN=RBM38 PE=1 SV=2;sp|Q9BX46|RBM24_HUMAN RNA-binding protein 24 OS=Homo sapiens OX=9606 GN=RBM24 PE=1 SV=1;tr|F6VZ39|F6VZ39_HUMAN RNA-binding protein 38 OS=Homo sapiens OX=9606 GN=RBM38 P	0.022736	0.00220855	1427	0	27.303	0
PG1085	Q9UNP9;Q9UNP9-3;A8KAM9;Q9UNP9-2;E9PKY5;B3KSZ1;B4E3F2;E9PEQ6	Peptidyl-prolyl cis-trans isomerase E;Peptidyl-prolyl cis-trans isomerase	PPIE	sp|Q9UNP9|PPIE_HUMAN Peptidyl-prolyl cis-trans isomerase E OS=Homo sapiens OX=9606 GN=PPIE PE=1 SV=1;sp|Q9UNP9-3|PPIE_HUMAN Isoform 3 of Peptidyl-prolyl cis-trans isomerase E OS=Homo sapiens OX=9606 GN=PPIE;tr|A8KAM9|A8KAM9_HUMAN Peptidyl-prolyl cis-trans	0.0284336	-0.0236024	34	0	0	0
PG1086	Q15029;B3KX19;A8KAP3;Q15029-2;Q8IXJ3;Q6IBM8;Q15029-3;B4DZB1;B3KWY2	116 kDa U5 small nuclear ribonucleoprotein component	EFTUD2;SNRP116;U5-116KD	sp|Q15029|U5S1_HUMAN 116 kDa U5 small nuclear ribonucleoprotein component OS=Homo sapiens OX=9606 GN=EFTUD2 PE=1 SV=1;tr|B3KX19|B3KX19_HUMAN 116 kDa U5 small nuclear ribonucleoprotein component OS=Homo sapiens OX=9606 PE=2 SV=1;tr|A8KAP3|A8KAP3_HUMAN 116 k	-0.0147627	0.00362715	989	29.8895	29.931	30.1951
PG1088	P62750;H7BY10;K7EJV9;K7ERT8;A8MUS3;K7EMA7	60S ribosomal protein L23a	RPL23A	sp|P62750|RL23A_HUMAN 60S ribosomal protein L23a OS=Homo sapiens OX=9606 GN=RPL23A PE=1 SV=1;tr|H7BY10|H7BY10_HUMAN 60S ribosomal protein L23a (Fragment) OS=Homo sapiens OX=9606 GN=RPL23A PE=1 SV=1;tr|K7EJV9|K7EJV9_HUMAN 60S ribosomal protein L23a (Fragmen	-0.0163383	0.00207539	1146	30.0965	30.1834	29.5787
PG1089	P62308;A8MWD9;Q49AN9;F5H013;C9JVQ0	Small nuclear ribonucleoprotein G;Putative small nuclear ribonucleoprotein G-like protein 15	SNRPG;SNRPGP15	sp|P62308|RUXG_HUMAN Small nuclear ribonucleoprotein G OS=Homo sapiens OX=9606 GN=SNRPG PE=1 SV=1;sp|A8MWD9|RUXGL_HUMAN Putative small nuclear ribonucleoprotein G-like protein 15 OS=Homo sapiens OX=9606 GN=SNRPGP15 PE=5 SV=2;tr|Q49AN9|Q49AN9_HUMAN Small nu	-0.0162137	0.00306896	884	31.3968	30.1385	31.6501
PG1091	A8MXP9;P43243;A0A0R4J2E8;Q68D11;D6REM6;D6R991	Matrin-3	MATR3;DKFZp686K23100	tr|A8MXP9|A8MXP9_HUMAN Matrin-3 OS=Homo sapiens OX=9606 GN=MATR3 PE=1 SV=1;sp|P43243|MATR3_HUMAN Matrin-3 OS=Homo sapiens OX=9606 GN=MATR3 PE=1 SV=2;tr|A0A0R4J2E8|A0A0R4J2E8_HUMAN Matrin-3 OS=Homo sapiens OX=9606 GN=MATR3 PE=1 SV=1;tr|Q68D11|Q68D11_HUMAN U	-0.014571	0.00290084	1041	33.4665	33.5231	33.4473
PG1092	Q9Y2L1;A8QI98;Q49AG4;G3V1J5;Q9Y2L1-2;A0A024R643;F2Z2C0	Exosome complex exonuclease RRP44	DIS3;KIAA1008	sp|Q9Y2L1|RRP44_HUMAN Exosome complex exonuclease RRP44 OS=Homo sapiens OX=9606 GN=DIS3 PE=1 SV=2;tr|A8QI98|A8QI98_HUMAN DIS3 OS=Homo sapiens OX=9606 PE=2 SV=1;tr|Q49AG4|Q49AG4_HUMAN DIS3 protein OS=Homo sapiens OX=9606 GN=DIS3 PE=2 SV=1;tr|G3V1J5|G3V1J5_H	-0.0145462	0.00390412	885	27.8032	28.9275	28.5634
PG1093	P15104;A8YXX4;A0A2R8YDT1;Q9NSP3;Q2TU80	Glutamine synthetase	GLUL;PIG59;DKFZp434M0813;PIG43	sp|P15104|GLNA_HUMAN Glutamine synthetase OS=Homo sapiens OX=9606 GN=GLUL PE=1 SV=4;tr|A8YXX4|A8YXX4_HUMAN Glutamine synthetase OS=Homo sapiens OX=9606 GN=PIG59 PE=2 SV=1;tr|A0A2R8YDT1|A0A2R8YDT1_HUMAN Glutamine synthetase OS=Homo sapiens OX=9606 GN=GLUL P	-0.00132259	-0.0308836	1387	0	0	0
PG1095	O00139;B0AZS5;O00139-2;O00139-1;O00139-5;O00139-4;B4DM85	Kinesin-like protein KIF2A;Kinesin-like protein	KIF2A	sp|O00139|KIF2A_HUMAN Kinesin-like protein KIF2A OS=Homo sapiens OX=9606 GN=KIF2A PE=1 SV=3;tr|B0AZS5|B0AZS5_HUMAN Kinesin-like protein OS=Homo sapiens OX=9606 PE=2 SV=1;sp|O00139-2|KIF2A_HUMAN Isoform 2 of Kinesin-like protein KIF2A OS=Homo sapiens OX=960	-0.0146855	0.0501847	17	0	25.6586	25.8331
PG1100	P49674;B0QY36;Q53EZ1;Q5U045;P48730;B0QY34;H7BYT1;B0QY35;P48730-2;J3QQI9;H0Y645;B4E0G1;A0A024R8X3;A0A669KBC0;B3KRV2;H0Y2N6	Casein kinase I isoform epsilon;Casein kinase I isoform delta	CSNK1E;CSNK1D	sp|P49674|KC1E_HUMAN Casein kinase I isoform epsilon OS=Homo sapiens OX=9606 GN=CSNK1E PE=1 SV=1;tr|B0QY36|B0QY36_HUMAN Casein kinase I isoform epsilon (Fragment) OS=Homo sapiens OX=9606 GN=CSNK1E PE=1 SV=1;tr|Q53EZ1|Q53EZ1_HUMAN Casein kinase 1 epsilon va	0.0131989	0.0456813	1447.5	0	0	27.3816
PG1101	Q9Y262;B0QY89;Q9Y262-2;B4DQF6;B3KPB9;B0QY90	Eukaryotic translation initiation factor 3 subunit L	EIF3L	sp|Q9Y262|EIF3L_HUMAN Eukaryotic translation initiation factor 3 subunit L OS=Homo sapiens OX=9606 GN=EIF3L PE=1 SV=1;tr|B0QY89|B0QY89_HUMAN Eukaryotic translation initiation factor 3 subunit L OS=Homo sapiens OX=9606 GN=EIF3L PE=1 SV=1;sp|Q9Y262-2|EIF3L_H	-0.0149401	0.00271857	829	28.3121	28.724	28.5124
PG1103	Q01844;B0QYK0;Q01844-6;Q01844-3;Q01844-5;A0A0D9SFL3;Q01844-2	RNA-binding protein EWS	EWSR1	sp|Q01844|EWS_HUMAN RNA-binding protein EWS OS=Homo sapiens OX=9606 GN=EWSR1 PE=1 SV=1;tr|B0QYK0|B0QYK0_HUMAN RNA-binding protein EWS OS=Homo sapiens OX=9606 GN=EWSR1 PE=1 SV=1;sp|Q01844-6|EWS_HUMAN Isoform 6 of RNA-binding protein EWS OS=Homo sapiens OX=9	-0.0154593	0.00205112	966	32.9521	32.766	32.5372
PG1104	Q99829;F2Z2V0;B0QZ18;Q59EI4;A6PVH9;E7ENH5;Q5JX45;H0Y524	Copine-1	CPNE1	sp|Q99829|CPNE1_HUMAN Copine-1 OS=Homo sapiens OX=9606 GN=CPNE1 PE=1 SV=1;tr|F2Z2V0|F2Z2V0_HUMAN Copine-1 (Fragment) OS=Homo sapiens OX=9606 GN=CPNE1 PE=1 SV=1;tr|B0QZ18|B0QZ18_HUMAN Copine-1 OS=Homo sapiens OX=9606 GN=CPNE1 PE=1 SV=1;tr|Q59EI4|Q59EI4_HUMA	-0.00785038	-0.0553826	683	27.7819	26.8459	0
PG1105	P48444;B0YIW5;Q6MZV5;B0YIW6;P48444-2	Coatomer subunit delta	ARCN1;DKFZp686M09245	sp|P48444|COPD_HUMAN Coatomer subunit delta OS=Homo sapiens OX=9606 GN=ARCN1 PE=1 SV=1;tr|B0YIW5|B0YIW5_HUMAN Coatomer subunit delta OS=Homo sapiens OX=9606 GN=ARCN1 PE=2 SV=1;tr|Q6MZV5|Q6MZV5_HUMAN Coatomer subunit delta OS=Homo sapiens OX=9606 GN=DKFZp68	0.0192972	0.00397784	206	0	25.5516	26.8473
PG1106	P39019;B0ZBD0;Q8WVX7;A0A075B6E2	40S ribosomal protein S19	RPS19	sp|P39019|RS19_HUMAN 40S ribosomal protein S19 OS=Homo sapiens OX=9606 GN=RPS19 PE=1 SV=2;tr|B0ZBD0|B0ZBD0_HUMAN 40S ribosomal protein S19 OS=Homo sapiens OX=9606 GN=RPS19 PE=2 SV=1;tr|Q8WVX7|Q8WVX7_HUMAN 40S ribosomal protein S19 (Fragment) OS=Homo sapien	-0.0166465	0.00198597	1083	28.9841	28.8567	28.4018
PG1108	P33992;B1AHB0;Q53FG5;A8K521;B4DQ39;B1AHB1;B3KVF0	DNA replication licensing factor MCM5;DNA helicase	MCM5	sp|P33992|MCM5_HUMAN DNA replication licensing factor MCM5 OS=Homo sapiens OX=9606 GN=MCM5 PE=1 SV=5;tr|B1AHB0|B1AHB0_HUMAN DNA helicase OS=Homo sapiens OX=9606 GN=MCM5 PE=2 SV=1;tr|Q53FG5|Q53FG5_HUMAN DNA helicase (Fragment) OS=Homo sapiens OX=9606 PE=2 S	-0.0145978	0.00379813	464	29.0366	29.4595	29.6804
PG1109	Q13310;Q13310-2;B1ANR0;Q13310-3;Q6IQ30;H0Y5F5	Polyadenylate-binding protein 4;Polyadenylate-binding protein	PABPC4	sp|Q13310|PABP4_HUMAN Polyadenylate-binding protein 4 OS=Homo sapiens OX=9606 GN=PABPC4 PE=1 SV=1;sp|Q13310-2|PABP4_HUMAN Isoform 2 of Polyadenylate-binding protein 4 OS=Homo sapiens OX=9606 GN=PABPC4;tr|B1ANR0|B1ANR0_HUMAN Polyadenylate-binding protein OS	-0.014614	0.0019494	1020	32.006	32.4742	31.7124
PG1110	Q9UHV9;B1AQP2	Prefoldin subunit 2	PFDN2	sp|Q9UHV9|PFD2_HUMAN Prefoldin subunit 2 OS=Homo sapiens OX=9606 GN=PFDN2 PE=1 SV=1;tr|B1AQP2|B1AQP2_HUMAN Prefoldin subunit 2 OS=Homo sapiens OX=9606 GN=PFDN2 PE=2 SV=1	-0.0103148	-0.102251	175	28.4179	30.2507	0
PG1112	P62701;Q96IR1;B2R491;Q53HV1;Q8TD47;P22090;C9JEH7;A4FU11;Q496E4	40S ribosomal protein S4, X isoform;40S ribosomal protein S4;40S ribosomal protein S4, Y isoform 2;40S ribosomal protein S4, Y isoform 1	RPS4X;RPS4Y2;RPS4Y1	sp|P62701|RS4X_HUMAN 40S ribosomal protein S4, X isoform OS=Homo sapiens OX=9606 GN=RPS4X PE=1 SV=2;tr|Q96IR1|Q96IR1_HUMAN RPS4X protein (Fragment) OS=Homo sapiens OX=9606 GN=RPS4X PE=2 SV=2;tr|B2R491|B2R491_HUMAN 40S ribosomal protein S4 OS=Homo sapiens O	-0.0150743	0.00287345	993	31.1698	31.5249	31.0145
PG1114	P62899;B2R4C1;P62899-3;P62899-2;H7C2W9;C9JU56;B7Z4E3;B7Z4C8;B8ZZK4	60S ribosomal protein L31	RPL31	sp|P62899|RL31_HUMAN 60S ribosomal protein L31 OS=Homo sapiens OX=9606 GN=RPL31 PE=1 SV=1;tr|B2R4C1|B2R4C1_HUMAN 60S ribosomal protein L31 OS=Homo sapiens OX=9606 PE=2 SV=1;sp|P62899-3|RL31_HUMAN Isoform 3 of 60S ribosomal protein L31 OS=Homo sapiens OX=96	-0.0179263	0.00513312	79	30.8124	30.3948	30.1204
PG1115	O15145;B4DM63;Q2LE71;B2R4D5	Actin-related protein 2/3 complex subunit 3	ARPC3	sp|O15145|ARPC3_HUMAN Actin-related protein 2/3 complex subunit 3 OS=Homo sapiens OX=9606 GN=ARPC3 PE=1 SV=3;tr|B4DM63|B4DM63_HUMAN Actin-related protein 2/3 complex subunit 3 OS=Homo sapiens OX=9606 PE=2 SV=1;tr|Q2LE71|Q2LE71_HUMAN Actin-related protein 2	0.0105044	0.0418262	1447.5	0	0	24.7177
PG1118	P84243;K7EK07;B2R4P9;B4E380;B2R6Y1;Q6NXT2;K7EMV3;A0A590UJJ6;B4DEB1;K7ES00;A8K4Y7;K7EP01;A0A1X8XL64	Histone H3.3;Histone H3;Histone H3.3C	H3F3A;H3F3B;H3F3C	sp|P84243|H33_HUMAN Histone H3.3 OS=Homo sapiens OX=9606 GN=H3-3A PE=1 SV=2;tr|K7EK07|K7EK07_HUMAN Histone H3 (Fragment) OS=Homo sapiens OX=9606 GN=H3-3B PE=1 SV=1;tr|B2R4P9|B2R4P9_HUMAN Histone H3 OS=Homo sapiens OX=9606 GN=H3F3B PE=2 SV=1;tr|B4E380|B4E38	0.000295469	0.0184851	501	0	0	22.9776
PG1119	P62805;B2R4R0;Q0VAS5	Histone H4	HIST1H4A;HIST1H4H	sp|P62805|H4_HUMAN Histone H4 OS=Homo sapiens OX=9606 GN=H4C1 PE=1 SV=2;tr|B2R4R0|B2R4R0_HUMAN Histone H4 OS=Homo sapiens OX=9606 GN=HIST1H4J PE=2 SV=1;tr|Q0VAS5|Q0VAS5_HUMAN Histone H4 OS=Homo sapiens OX=9606 GN=HIST1H4H PE=2 SV=1	-0.0159239	0.002363	1072	35.9144	35.9093	35.0757
PG1120	P62857;B2R4R9	40S ribosomal protein S28	RPS28	sp|P62857|RS28_HUMAN 40S ribosomal protein S28 OS=Homo sapiens OX=9606 GN=RPS28 PE=1 SV=1;tr|B2R4R9|B2R4R9_HUMAN 40S ribosomal protein S28 OS=Homo sapiens OX=9606 GN=RPS28 PE=2 SV=1	0.0602535	0.00115891	1292	0	27.024	27.4231
PG1122	P62244;B2R4W8;I3L3P7;A8K7H3;I3L246;H3BN98	40S ribosomal protein S15a	RPS15A;hCG_1994130	sp|P62244|RS15A_HUMAN 40S ribosomal protein S15a OS=Homo sapiens OX=9606 GN=RPS15A PE=1 SV=2;tr|B2R4W8|B2R4W8_HUMAN 40S ribosomal protein S15a OS=Homo sapiens OX=9606 GN=hCG_1994130 PE=2 SV=1;tr|I3L3P7|I3L3P7_HUMAN 40S ribosomal protein S15a OS=Homo sapien	-0.0160816	0.00170646	673	30.9833	30.6116	31.0936
PG1123	Q7L5N1;B2R514;E7EM64;H7C3T0	COP9 signalosome complex subunit 6	COPS6	sp|Q7L5N1|CSN6_HUMAN COP9 signalosome complex subunit 6 OS=Homo sapiens OX=9606 GN=COPS6 PE=1 SV=1;tr|B2R514|B2R514_HUMAN COP9 signalosome complex subunit 6 OS=Homo sapiens OX=9606 PE=2 SV=1;tr|E7EM64|E7EM64_HUMAN COP9 signalosome complex subunit 6 OS=Homo	0.0315355	-0.0179526	244	26.1412	27.5419	26.111
PG1125	P31949;V9HWH9;B2R5H0	Protein S100-A11;Protein S100-A11, N-terminally processed;Protein S100	S100A11;HEL-S-43	sp|P31949|S10AB_HUMAN Protein S100-A11 OS=Homo sapiens OX=9606 GN=S100A11 PE=1 SV=2;tr|V9HWH9|V9HWH9_HUMAN Protein S100 OS=Homo sapiens OX=9606 GN=HEL-S-43 PE=2 SV=1;tr|B2R5H0|B2R5H0_HUMAN Protein S100 OS=Homo sapiens OX=9606 PE=2 SV=1	-0.0382517	-0.0721182	1145	28.0245	0	0
PG1128	Q9Y697;B4DNL7;Q5QP19;Q53FP3;B2R5S3;Q9Y697-2;Q9Y697-3;H7C0I5;H0YGN5	Cysteine desulfurase, mitochondrial	NFS1	sp|Q9Y697|NFS1_HUMAN Cysteine desulfurase, mitochondrial OS=Homo sapiens OX=9606 GN=NFS1 PE=1 SV=3;tr|B4DNL7|B4DNL7_HUMAN Cysteine desulfurase, mitochondrial OS=Homo sapiens OX=9606 PE=2 SV=1;tr|Q5QP19|Q5QP19_HUMAN Cysteine desulfurase, mitochondrial OS=Ho	0.0209572	-0.00371612	418	0	0	23.8237
PG1129	Q13123;Q9UK43;Q95HA6;B2R5Y4;Q9Y3Z5;D6REL4;Q9H4P6;E7EQZ7;B4DEH2	Protein Red	IK;CSA2;DKFZp564B112	sp|Q13123|RED_HUMAN Protein Red OS=Homo sapiens OX=9606 GN=IK PE=1 SV=3;tr|Q9UK43|Q9UK43_HUMAN Chondrosarcoma-associated protein 2 OS=Homo sapiens OX=9606 GN=CSA2 PE=2 SV=1;tr|Q95HA6|Q95HA6_HUMAN IK cytokine, down-regulator of HLA II OS=Homo sapiens OX=960	0.0640737	-0.0132461	709	0	26.562	26.3871
PG1131	O15355;Q6IAU5;B2R665;B4DDC8;B3KXL8;Q96IN7;Q59GB2	Protein phosphatase 1G	PPM1G	sp|O15355|PPM1G_HUMAN Protein phosphatase 1G OS=Homo sapiens OX=9606 GN=PPM1G PE=1 SV=1;tr|Q6IAU5|Q6IAU5_HUMAN PPM1G protein OS=Homo sapiens OX=9606 GN=PPM1G PE=2 SV=1;tr|B2R665|B2R665_HUMAN cDNA, FLJ92810, highly similar to Homo sapiens protein phosphatas	0.0136732	-0.0208531	486	26.1299	26.5166	26.6036
PG1133	Q99460;Q05BX4;Q05CW6;B2R6D0;Q99460-2;A0A087WW66;C9J9M4	26S proteasome non-ATPase regulatory subunit 1	PSMD1	sp|Q99460|PSMD1_HUMAN 26S proteasome non-ATPase regulatory subunit 1 OS=Homo sapiens OX=9606 GN=PSMD1 PE=1 SV=2;tr|Q05BX4|Q05BX4_HUMAN 26S proteasome non-ATPase regulatory subunit 1 (Fragment) OS=Homo sapiens OX=9606 GN=PSMD1 PE=2 SV=1;tr|Q05CW6|Q05CW6_HUM	0.0272601	-0.0228655	41	0	0	0
PG1134	Q53EL6;B4DKX4;B2R6E2;Q53EL6-2	Programmed cell death protein 4	PDCD4	sp|Q53EL6|PDCD4_HUMAN Programmed cell death protein 4 OS=Homo sapiens OX=9606 GN=PDCD4 PE=1 SV=2;tr|B4DKX4|B4DKX4_HUMAN Programmed cell death protein 4 OS=Homo sapiens OX=9606 PE=2 SV=1;tr|B2R6E2|B2R6E2_HUMAN Programmed cell death protein 4 OS=Homo sapiens	-0.00407274	0.0315218	242	26.9084	27.998	27.6096
PG1135	P84103;B2R6F3;P84103-2;A0A087X2D0	Serine/arginine-rich splicing factor 3	SRSF3;SFRS3	sp|P84103|SRSF3_HUMAN Serine/arginine-rich splicing factor 3 OS=Homo sapiens OX=9606 GN=SRSF3 PE=1 SV=1;tr|B2R6F3|B2R6F3_HUMAN Epididymis secretory sperm binding protein OS=Homo sapiens OX=9606 GN=SFRS3 PE=2 SV=1;sp|P84103-2|SRSF3_HUMAN Isoform 2 of Serine	-0.0150693	0.00262408	1096	33.4506	33.5565	33.4038
PG1136	P15311;Q6NUR7;B2R6J2;E7EQR4;V9HW42;B7Z5V2;B7Z437;J7M2B1	Ezrin;Tyrosine-protein kinase receptor	EZR;HEL-S-105;EZR-ROS1	sp|P15311|EZRI_HUMAN Ezrin OS=Homo sapiens OX=9606 GN=EZR PE=1 SV=4;tr|Q6NUR7|Q6NUR7_HUMAN Ezrin OS=Homo sapiens OX=9606 GN=EZR PE=2 SV=1;tr|B2R6J2|B2R6J2_HUMAN cDNA, FLJ92973, highly similar to Homo sapiens villin 2 (ezrin) (VIL2), mRNA OS=Homo sapiens OX	-0.00636179	-0.0242631	234	26.8708	28.289	27.0415
PG1137	Q7Z2T5;B2R713;B4DXX1;Q7Z2T5-2	TRMT1-like protein	TRMT1L	sp|Q7Z2T5|TRM1L_HUMAN TRMT1-like protein OS=Homo sapiens OX=9606 GN=TRMT1L PE=1 SV=2;tr|B2R713|B2R713_HUMAN TRMT1-like protein OS=Homo sapiens OX=9606 PE=2 SV=1;tr|B4DXX1|B4DXX1_HUMAN tRNA (guanine(26)-N(2))-dimethyltransferase OS=Homo sapiens OX=9606 PE=2	0.0554367	-0.0419325	523	0	25.875	25.6183
PG1139	O43395;B4DLS8;Q53GV6;B2R791;B4DM28;O43395-3	U4/U6 small nuclear ribonucleoprotein Prp3	PRPF3	sp|O43395|PRPF3_HUMAN U4/U6 small nuclear ribonucleoprotein Prp3 OS=Homo sapiens OX=9606 GN=PRPF3 PE=1 SV=2;tr|B4DLS8|B4DLS8_HUMAN Pre-mRNA-splicing factor 3 OS=Homo sapiens OX=9606 PE=2 SV=1;tr|Q53GV6|Q53GV6_HUMAN Pre-mRNA-splicing factor 3 (Fragment) OS=	0.00670087	0.00263371	1404	26.5881	26.8694	26.0353
PG1141	P15927;B2R7E8;P15927-2;P15927-3;B4DQD9;B4DUL2	Replication protein A 32 kDa subunit	RPA2	sp|P15927|RFA2_HUMAN Replication protein A 32 kDa subunit OS=Homo sapiens OX=9606 GN=RPA2 PE=1 SV=1;tr|B2R7E8|B2R7E8_HUMAN cDNA, FLJ93412, highly similar to Homo sapiens replication protein A2, 32kDa (RPA2), mRNA OS=Homo sapiens OX=9606 PE=2 SV=1;sp|P15927	0.00477487	-0.0150036	1140	28.7067	27.5096	27.6235
PG1144	O75934;B2R7W3;Q53HE3	Pre-mRNA-splicing factor SPF27	BCAS2	sp|O75934|SPF27_HUMAN Pre-mRNA-splicing factor SPF27 OS=Homo sapiens OX=9606 GN=BCAS2 PE=1 SV=1;tr|B2R7W3|B2R7W3_HUMAN Pre-mRNA-splicing factor SPF27 OS=Homo sapiens OX=9606 GN=BCAS2 PE=2 SV=1;tr|Q53HE3|Q53HE3_HUMAN Pre-mRNA-splicing factor SPF27 (Fragment	-0.0145134	0.00340914	495	28.0131	28.1557	28.5645
PG1146	P09012;B2R802;M0R268;M0QXK2;M0R221;M0R2B8;M0QZG7;B4DDC7	U1 small nuclear ribonucleoprotein A	SNRPA	sp|P09012|SNRPA_HUMAN U1 small nuclear ribonucleoprotein A OS=Homo sapiens OX=9606 GN=SNRPA PE=1 SV=3;tr|B2R802|B2R802_HUMAN U1 small nuclear ribonucleoprotein A OS=Homo sapiens OX=9606 PE=2 SV=1;tr|M0R268|M0R268_HUMAN U1 small nuclear ribonucleoprotein A	-0.0143495	0.00232461	883	32.1022	32.4093	32.1096
PG1148	P06737;E9PK47;B2R825;P06737-2	Glycogen phosphorylase, liver form;Alpha-1,4 glucan phosphorylase	PYGL	sp|P06737|PYGL_HUMAN Glycogen phosphorylase, liver form OS=Homo sapiens OX=9606 GN=PYGL PE=1 SV=4;tr|E9PK47|E9PK47_HUMAN Alpha-1,4 glucan phosphorylase OS=Homo sapiens OX=9606 GN=PYGL PE=1 SV=1;tr|B2R825|B2R825_HUMAN Alpha-1,4 glucan phosphorylase OS=Homo	0.0213247	0.0244979	146	0	27.3799	27.82
PG1149	P26196;B2R858	Probable ATP-dependent RNA helicase DDX6	DDX6	sp|P26196|DDX6_HUMAN Probable ATP-dependent RNA helicase DDX6 OS=Homo sapiens OX=9606 GN=DDX6 PE=1 SV=2;tr|B2R858|B2R858_HUMAN RNA helicase OS=Homo sapiens OX=9606 PE=2 SV=1	0.00141107	-0.0280216	1333	27.4203	27.265	27.8587
PG1150	Q96DV4;B2R894	39S ribosomal protein L38, mitochondrial	MRPL38	sp|Q96DV4|RM38_HUMAN 39S ribosomal protein L38, mitochondrial OS=Homo sapiens OX=9606 GN=MRPL38 PE=1 SV=2;tr|B2R894|B2R894_HUMAN Mitochondrial ribosomal protein L38, isoform CRA_b OS=Homo sapiens OX=9606 GN=MRPL38 PE=1 SV=1	-0.00365559	-0.01316	428	0	0	26.8987
PG1153	O60506;B2R8Z8;O60506-2;Q05CK9	Heterogeneous nuclear ribonucleoprotein Q	SYNCRIP	sp|O60506|HNRPQ_HUMAN Heterogeneous nuclear ribonucleoprotein Q OS=Homo sapiens OX=9606 GN=SYNCRIP PE=1 SV=2;tr|B2R8Z8|B2R8Z8_HUMAN cDNA, FLJ94136, highly similar to Homo sapiens synaptotagmin binding, cytoplasmic RNA interacting protein (SYNCRIP), mRNA OS	-0.0145625	0.00195739	277	34.1953	34.0231	34.3527
PG1155	O43396;K7EML9;Q59G46;K7ER96;V9HW51;B2R960	Thioredoxin-like protein 1	TXNL1;HEL-S-114	sp|O43396|TXNL1_HUMAN Thioredoxin-like protein 1 OS=Homo sapiens OX=9606 GN=TXNL1 PE=1 SV=3;tr|K7EML9|K7EML9_HUMAN Thioredoxin-like protein 1 (Fragment) OS=Homo sapiens OX=9606 GN=TXNL1 PE=1 SV=1;tr|Q59G46|Q59G46_HUMAN Thioredoxin-like 1 variant (Fragment)	0.0222023	-0.0195509	444	0	26.9317	0
PG1157	Q99590;B2RA91;F8VXG7;Q99590-2	Protein SCAF11	SCAF11	sp|Q99590|SCAFB_HUMAN Protein SCAF11 OS=Homo sapiens OX=9606 GN=SCAF11 PE=1 SV=2;tr|B2RA91|B2RA91_HUMAN cDNA, FLJ94773, highly similar to Homo sapiens splicing factor, arginine/serine-rich 2, interacting protein (SFRS2IP), mRNA OS=Homo sapiens OX=9606 PE=2	0.0203277	0.0039464	1372	0	25.6739	24.8654
PG1160	Q9ULX3;B2RAR2;H3BUR4	RNA-binding protein NOB1	NOB1	sp|Q9ULX3|NOB1_HUMAN RNA-binding protein NOB1 OS=Homo sapiens OX=9606 GN=NOB1 PE=1 SV=1;tr|B2RAR2|B2RAR2_HUMAN RNA-binding protein NOB1 OS=Homo sapiens OX=9606 PE=2 SV=1;tr|H3BUR4|H3BUR4_HUMAN RNA-binding protein NOB1 OS=Homo sapiens OX=9606 GN=NOB1 PE=1 S	-0.0184459	-0.0235229	1216	27.0217	27.4812	0
PG1162	Q9Y5X1;B2RAU5;B3KXH8;Q59ES5	Sorting nexin-9;Sorting nexin	SNX9	sp|Q9Y5X1|SNX9_HUMAN Sorting nexin-9 OS=Homo sapiens OX=9606 GN=SNX9 PE=1 SV=1;tr|B2RAU5|B2RAU5_HUMAN Sorting nexin OS=Homo sapiens OX=9606 PE=2 SV=1;tr|B3KXH8|B3KXH8_HUMAN cDNA FLJ45417 fis, clone BRHIP3033811, highly similar to Sorting nexin-9 OS=Homo sa	-0.0150096	0.00156319	304	29.7289	28.6073	29.8355
PG1163	Q9Y5J1;B2RAX6;J3KSR7	U3 small nucleolar RNA-associated protein 18 homolog	UTP18	sp|Q9Y5J1|UTP18_HUMAN U3 small nucleolar RNA-associated protein 18 homolog OS=Homo sapiens OX=9606 GN=UTP18 PE=1 SV=3;tr|B2RAX6|B2RAX6_HUMAN cDNA, FLJ95176, Homo sapiens CGI-48 protein (CGI-48), mRNA OS=Homo sapiens OX=9606 PE=2 SV=1;tr|J3KSR7|J3KSR7_HUMAN	-0.00505363	-0.0205693	421	0	26.6699	0
PG1165	O95391;B2RBA0;A0A0C4DGD2;E5RGM7;E5RK41	Pre-mRNA-splicing factor SLU7	SLU7	sp|O95391|SLU7_HUMAN Pre-mRNA-splicing factor SLU7 OS=Homo sapiens OX=9606 GN=SLU7 PE=1 SV=2;tr|B2RBA0|B2RBA0_HUMAN Pre-mRNA-splicing factor SLU7 OS=Homo sapiens OX=9606 PE=2 SV=1;tr|A0A0C4DGD2|A0A0C4DGD2_HUMAN Pre-mRNA-splicing factor SLU7 (Fragment) OS=H	0.0430608	-0.0263983	99	0	24.9965	0
PG1166	Q14974;B2RBR9;B7Z5M1;J3KTM9;Q14974-2;B7Z752	Importin subunit beta-1	KPNB1	sp|Q14974|IMB1_HUMAN Importin subunit beta-1 OS=Homo sapiens OX=9606 GN=KPNB1 PE=1 SV=2;tr|B2RBR9|B2RBR9_HUMAN cDNA, FLJ95650, highly similar to Homo sapiens karyopherin (importin) beta 1 (KPNB1), mRNA OS=Homo sapiens OX=9606 PE=2 SV=1;tr|B7Z5M1|B7Z5M1_HUM	-0.0152929	0.00230837	824	28.2202	28.0234	28.3329
PG1169	Q96S44;B2RCM6	TP53-regulating kinase	TP53RK	sp|Q96S44|PRPK_HUMAN EKC/KEOPS complex subunit TP53RK OS=Homo sapiens OX=9606 GN=TP53RK PE=1 SV=2;tr|B2RCM6|B2RCM6_HUMAN Non-specific serine/threonine protein kinase OS=Homo sapiens OX=9606 PE=2 SV=1	0.0191188	-0.0179577	361	0	24.1614	0
PG1171	Q96P11;Q96P11-2;B2RD09;Q96P11-4;Q96P11-5	Probable 28S rRNA (cytosine-C(5))-methyltransferase	NSUN5	sp|Q96P11|NSUN5_HUMAN 28S rRNA (cytosine-C(5))-methyltransferase OS=Homo sapiens OX=9606 GN=NSUN5 PE=1 SV=2;sp|Q96P11-2|NSUN5_HUMAN Isoform 2 of 28S rRNA (cytosine-C(5))-methyltransferase OS=Homo sapiens OX=9606 GN=NSUN5;tr|B2RD09|B2RD09_HUMAN cDNA, FLJ964	0.0372888	-0.0441433	27	27.2827	27.2508	27.2217
PG1174	Q96DG6;B2RD36	Carboxymethylenebutenolidase homolog	CMBL	sp|Q96DG6|CMBL_HUMAN Carboxymethylenebutenolidase homolog OS=Homo sapiens OX=9606 GN=CMBL PE=1 SV=1;tr|B2RD36|B2RD36_HUMAN Carboxymethylenebutenolidase homolog OS=Homo sapiens OX=9606 PE=2 SV=1	-0.000922455	0.0385735	447	0	0	26.5265
PG1177	Q9BRJ7;B2RD96;K7ENA3;K7EIN2;W4VSQ8;Q9BRJ7-2	Protein syndesmos	NUDT16L1	sp|Q9BRJ7|TIRR_HUMAN Tudor-interacting repair regulator protein OS=Homo sapiens OX=9606 GN=NUDT16L1 PE=1 SV=1;tr|B2RD96|B2RD96_HUMAN cDNA, FLJ96514 OS=Homo sapiens OX=9606 PE=2 SV=1;tr|K7ENA3|K7ENA3_HUMAN Tudor-interacting repair regulator protein OS=Homo	0.0157903	-0.0238686	372	27.664	27.7646	27.2507
PG1179	O00541;B5MCF9;B2RDF2;O00541-2;B3KXD6;B3KTZ6	Pescadillo homolog	PES1	sp|O00541|PESC_HUMAN Pescadillo homolog OS=Homo sapiens OX=9606 GN=PES1 PE=1 SV=1;tr|B5MCF9|B5MCF9_HUMAN Pescadillo homolog OS=Homo sapiens OX=9606 GN=PES1 PE=1 SV=1;tr|B2RDF2|B2RDF2_HUMAN Pescadillo homolog OS=Homo sapiens OX=9606 GN=PES1 PE=2 SV=1;sp|O00	-0.0182789	-0.0152811	424	0	0	0
PG1181	P62995;Q8N1H4;B2RDQ3;Q68DZ9;Q59GA1;P62995-3;H7BXF3	Transformer-2 protein homolog beta	TRA2B;DKFZp686F18120	sp|P62995|TRA2B_HUMAN Transformer-2 protein homolog beta OS=Homo sapiens OX=9606 GN=TRA2B PE=1 SV=1;tr|Q8N1H4|Q8N1H4_HUMAN cDNA FLJ40872 fis, clone TUTER2000283, highly similar to Homo sapiens transformer-2-beta (SFRS10) gene OS=Homo sapiens OX=9606 PE=2 S	-0.0154636	0.00326522	1269	30.3885	29.8469	29.7301
PG1183	Q8WV22;H3BV05;B2RDU2;I3L1I3	Non-structural maintenance of chromosomes element 1 homolog	NSMCE1	sp|Q8WV22|NSE1_HUMAN Non-structural maintenance of chromosomes element 1 homolog OS=Homo sapiens OX=9606 GN=NSMCE1 PE=1 SV=5;tr|H3BV05|H3BV05_HUMAN Non-structural maintenance of chromosomes element 1 homolog (Fragment) OS=Homo sapiens OX=9606 GN=NSMCE1 PE=	-0.00447474	-0.012099	420	0	0	25.0291
PG1184	Q96G46;B2RDV7;Q96G46-2;K7EJX8;B4DLK3	tRNA-dihydrouridine(47) synthase [NAD(P)(+)]-like;tRNA-dihydrouridine(47) synthase [NAD(P)(+)]	DUS3L	sp|Q96G46|DUS3L_HUMAN tRNA-dihydrouridine(47) synthase [NAD(P)(+)]-like OS=Homo sapiens OX=9606 GN=DUS3L PE=1 SV=2;tr|B2RDV7|B2RDV7_HUMAN tRNA-dihydrouridine(47) synthase [NAD(P)(+)] OS=Homo sapiens OX=9606 PE=2 SV=1;sp|Q96G46-2|DUS3L_HUMAN Isoform 2 of tR	-0.00609732	-0.0230603	1386	25.6111	25.3839	25.7587
PG1185	P0DP23;B2RDW0;B4DJ51;P0DP25;P0DP24;E7EMB3;A8K1M2;Q9BRL5;M0QZ52;G3V479;Q96HY3;F8WBR5		CALM3;CALM2;CALM1	sp|P0DP23|CALM1_HUMAN Calmodulin-1 OS=Homo sapiens OX=9606 GN=CALM1 PE=1 SV=1;tr|B2RDW0|B2RDW0_HUMAN Calmodulin OS=Homo sapiens OX=9606 PE=2 SV=1;tr|B4DJ51|B4DJ51_HUMAN Calmodulin OS=Homo sapiens OX=9606 GN=HEL-S-72 PE=2 SV=1;sp|P0DP25|CALM3_HUMAN Calmodul	0.000272373	-0.00532253	1291	0	26.8042	0
PG1186	P26639;B2RDX5;Q53GX7;Q5M7Z9;P26639-2;B3KTN2;B4DKZ9	Threonine--tRNA ligase, cytoplasmic	TARS	sp|P26639|SYTC_HUMAN Threonine--tRNA ligase 1, cytoplasmic OS=Homo sapiens OX=9606 GN=TARS1 PE=1 SV=3;tr|B2RDX5|B2RDX5_HUMAN Threonyl-tRNA synthetase OS=Homo sapiens OX=9606 PE=2 SV=1;tr|Q53GX7|Q53GX7_HUMAN Threonyl-tRNA synthetase (Fragment) OS=Homo sapie	0.00700103	-0.0134956	1102	26.7388	27.7089	27.7849
PG1187	B2RDY9;D3DPU2;Q01518;B4DI38;B4DNW7;Q01518-2;Q5T0R1;B4DNA3;B4DNY3;Q5T0R9;Q5T0R2;Q5T0R3;Q5T0R4;Q5T0R5;Q5T0R6;Q5T0R7	Adenylyl cyclase-associated protein;Adenylyl cyclase-associated protein 1	CAP1	tr|B2RDY9|B2RDY9_HUMAN Adenylyl cyclase-associated protein OS=Homo sapiens OX=9606 PE=2 SV=1;tr|D3DPU2|D3DPU2_HUMAN Adenylyl cyclase-associated protein OS=Homo sapiens OX=9606 GN=CAP1 PE=2 SV=1;sp|Q01518|CAP1_HUMAN Adenylyl cyclase-associated protein 1 OS=	-0.0138358	0.002409	126	28.157	28.4245	28.6365
PG1188	Q9BQ61;B2RE11	Uncharacterized protein C19orf43	C19orf43	sp|Q9BQ61|TRIR_HUMAN Telomerase RNA component interacting RNase OS=Homo sapiens OX=9606 GN=TRIR PE=1 SV=1;tr|B2RE11|B2RE11_HUMAN cDNA, FLJ96865 OS=Homo sapiens OX=9606 PE=2 SV=1	-0.00355457	0.0652437	177	0	25.6921	0
PG1190	P04844;P04844-2;B2RE46;B4DJL0	Dolichyl-diphosphooligosaccharide--protein glycosyltransferase subunit 2	RPN2	sp|P04844|RPN2_HUMAN Dolichyl-diphosphooligosaccharide--protein glycosyltransferase subunit 2 OS=Homo sapiens OX=9606 GN=RPN2 PE=1 SV=3;sp|P04844-2|RPN2_HUMAN Isoform 2 of Dolichyl-diphosphooligosaccharide--protein glycosyltransferase subunit 2 OS=Homo sap	-0.0119468	0.00543113	974	28.1593	29.0867	29.6811
PG1193	Q96KR1;B2RNR6	Zinc finger RNA-binding protein	ZFR	sp|Q96KR1|ZFR_HUMAN Zinc finger RNA-binding protein OS=Homo sapiens OX=9606 GN=ZFR PE=1 SV=2;tr|B2RNR6|B2RNR6_HUMAN Zinc finger RNA binding protein OS=Homo sapiens OX=9606 GN=ZFR PE=2 SV=1	-0.0135237	0.00299269	1046	29.4815	29.3308	29.6923
PG1194	Q04637;Q04637-3;Q04637-8;B2RU06;B2RU10;Q04637-9;B4DGF1;Q04637-5;Q04637-4;E7EUU4;E9PGM1;E7EX73;Q4LE58;B4DSI9;Q04637-6;Q04637-7;C9JF13	Eukaryotic translation initiation factor 4 gamma 1	EIF4G1;EIF4G1 variant protein	sp|Q04637|IF4G1_HUMAN Eukaryotic translation initiation factor 4 gamma 1 OS=Homo sapiens OX=9606 GN=EIF4G1 PE=1 SV=4;sp|Q04637-3|IF4G1_HUMAN Isoform B of Eukaryotic translation initiation factor 4 gamma 1 OS=Homo sapiens OX=9606 GN=EIF4G1;sp|Q04637-8|IF4G1	-0.0155157	0.00313934	991	27.7945	28.1134	27.9381
PG1196	Q9Y6Y8;B3KM47;B4DWG1;Q9Y6Y8-2;B3KN10	SEC23-interacting protein	SEC23IP	sp|Q9Y6Y8|S23IP_HUMAN SEC23-interacting protein OS=Homo sapiens OX=9606 GN=SEC23IP PE=1 SV=1;tr|B3KM47|B3KM47_HUMAN cDNA FLJ10273 fis, clone HEMBB1001137, highly similar to SEC23-interacting protein OS=Homo sapiens OX=9606 PE=2 SV=1;tr|B4DWG1|B4DWG1_HUMAN	-0.00344296	-0.0138057	409	0	0	27.595
PG1199	Q9ULW0;Q9ULW0-2;B3KM90;Q643R0	Targeting protein for Xklp2	TPX2;HCTP4	sp|Q9ULW0|TPX2_HUMAN Targeting protein for Xklp2 OS=Homo sapiens OX=9606 GN=TPX2 PE=1 SV=2;sp|Q9ULW0-2|TPX2_HUMAN Isoform 2 of Targeting protein for Xklp2 OS=Homo sapiens OX=9606 GN=TPX2;tr|B3KM90|B3KM90_HUMAN cDNA FLJ10529 fis, clone NT2RP2000965, highly	0.0529481	-0.0413654	548	0	24.7176	24.579
PG1200	O95983;O95983-2;B3KMA8;K7EIE8;A0A0A0MTS6	Methyl-CpG-binding domain protein 3	MBD3	sp|O95983|MBD3_HUMAN Methyl-CpG-binding domain protein 3 OS=Homo sapiens OX=9606 GN=MBD3 PE=1 SV=1;sp|O95983-2|MBD3_HUMAN Isoform 2 of Methyl-CpG-binding domain protein 3 OS=Homo sapiens OX=9606 GN=MBD3;tr|B3KMA8|B3KMA8_HUMAN cDNA FLJ10612 fis, clone NT2RP	0.0161379	0.0341545	411	0	25.3416	26.3346
PG1201	Q9H0D6;B3KMC9;B4DZC3;Q9H0D6-2;B4E0B9	5-3 exoribonuclease 2	XRN2	sp|Q9H0D6|XRN2_HUMAN 5-3 exoribonuclease 2 OS=Homo sapiens OX=9606 GN=XRN2 PE=1 SV=1;tr|B3KMC9|B3KMC9_HUMAN 5-3 exoribonuclease OS=Homo sapiens OX=9606 PE=2 SV=1;tr|B4DZC3|B4DZC3_HUMAN 5-3 exoribonuclease OS=Homo sapiens OX=9606 PE=2 SV=1;sp|Q9H0D6-2	-0.0142884	0.000873134	295	28.5661	28.4957	28.2933
PG1205	Q15021;B3KY03;B3KMS0;E7EN77;Q6ZV00;B4E0B7	Condensin complex subunit 1	NCAPD2	sp|Q15021|CND1_HUMAN Condensin complex subunit 1 OS=Homo sapiens OX=9606 GN=NCAPD2 PE=1 SV=3;tr|B3KY03|B3KY03_HUMAN Condensin complex subunit 1 OS=Homo sapiens OX=9606 PE=2 SV=1;tr|B3KMS0|B3KMS0_HUMAN Condensin complex subunit 1 OS=Homo sapiens OX=9606 PE=	0.0209539	-0.0214162	1289	0	0	26.8464
PG1211	P61619;B3KNF6;B4DR61;P61619-3;Q9H9S3-3;Q9H9S3-2;B3KNG2;Q8TC24;F8W776;Q9H9S3;B3KQ68;B3KME8	Protein transport protein Sec61 subunit alpha isoform 1;Protein transport protein Sec61 subunit alpha isoform 2	SEC61A1;SEC61A2	sp|P61619|S61A1_HUMAN Protein transport protein Sec61 subunit alpha isoform 1 OS=Homo sapiens OX=9606 GN=SEC61A1 PE=1 SV=2;tr|B3KNF6|B3KNF6_HUMAN Sec61 alpha 1 subunit (S. cerevisiae), isoform CRA_c OS=Homo sapiens OX=9606 GN=SEC61A1 PE=2 SV=1;tr|B4DR61|B4	0.0368901	0.00239043	1327	0	26.1936	25.3863
PG1213	O43242;B3KNN7;B4DEB0;Q96N86;Q6IBN0;B4DPM7;B4DV84;Q8N9M2;O43242-2	26S proteasome non-ATPase regulatory subunit 3	PSMD3	sp|O43242|PSMD3_HUMAN 26S proteasome non-ATPase regulatory subunit 3 OS=Homo sapiens OX=9606 GN=PSMD3 PE=1 SV=2;tr|B3KNN7|B3KNN7_HUMAN cDNA FLJ30049 fis, clone ADRGL1000033, highly similar to 26S proteasome non-ATPase regulatory subunit 3 OS=Homo sapiens O	-0.015485	0.00302524	849	27.2218	27.1051	26.7689
PG1215	Q8N5C6;B3KPM8	S1 RNA-binding domain-containing protein 1	SRBD1	sp|Q8N5C6|SRBD1_HUMAN S1 RNA-binding domain-containing protein 1 OS=Homo sapiens OX=9606 GN=SRBD1 PE=1 SV=2;tr|B3KPM8|B3KPM8_HUMAN cDNA FLJ31974 fis, clone NT2RP7008167, weakly similar to 85.1 kDa PROTEIN IN GREB-FEOA INTERGENIC REGION OS=Homo sapiens OX=9	0.00968163	-0.0114717	532	0	26.4966	0
PG1216	P68363;B3KT06;B3KPS3;A8JZY9;P68366;P68366-2;P68363-2;B4DDU2	Tubulin alpha-1B chain;Tubulin alpha-4A chain	TUBA1B;TUBA4A	sp|P68363|TBA1B_HUMAN Tubulin alpha-1B chain OS=Homo sapiens OX=9606 GN=TUBA1B PE=1 SV=1;tr|B3KT06|B3KT06_HUMAN Tubulin alpha chain OS=Homo sapiens OX=9606 PE=2 SV=1;tr|B3KPS3|B3KPS3_HUMAN Tubulin alpha chain OS=Homo sapiens OX=9606 PE=2 SV=1;tr|A8JZY9|A8J	-0.0148608	0.0032733	986	32.3729	32.193	32.686
PG1218	Q8TEX9;B3KQ33;Q8TEX9-2;Q59FI4;H0YN14;D3DS63;B3KTB3;B3KT38;B3KPS9	Importin-4	IPO4	sp|Q8TEX9|IPO4_HUMAN Importin-4 OS=Homo sapiens OX=9606 GN=IPO4 PE=1 SV=2;tr|B3KQ33|B3KQ33_HUMAN cDNA FLJ32715 fis, clone TESTI2000784, highly similar to Importin-4 OS=Homo sapiens OX=9606 PE=2 SV=1;sp|Q8TEX9-2|IPO4_HUMAN Isoform 2 of Importin-4 OS=Homo sa	-0.00558385	0.024133	251	27.4203	28.1908	28.0695
PG1219	P07196;B3KQI5;A0A0S2Z4B1;B3KXJ0;A0A0S2Z436;A0A087X0W2;Q8TCR7;B4DR43;I6L9F6	Neurofilament light polypeptide	NEFL;DKFZp761K0922	sp|P07196|NFL_HUMAN Neurofilament light polypeptide OS=Homo sapiens OX=9606 GN=NEFL PE=1 SV=3;tr|B3KQI5|B3KQI5_HUMAN Neurofilament light polypeptide OS=Homo sapiens OX=9606 PE=2 SV=1;tr|A0A0S2Z4B1|A0A0S2Z4B1_HUMAN Neurofilament light polypeptide isoform 2	0.00613715	0.019286	1048	0	26.5916	26.6344
PG1220	P30101;B3KQT9;V9HVY3;B3KQT2;B4DJ98;B4DDM1	Protein disulfide-isomerase A3;Protein disulfide-isomerase	PDIA3;HEL-S-269	sp|P30101|PDIA3_HUMAN Protein disulfide-isomerase A3 OS=Homo sapiens OX=9606 GN=PDIA3 PE=1 SV=4;tr|B3KQT9|B3KQT9_HUMAN Protein disulfide-isomerase OS=Homo sapiens OX=9606 PE=2 SV=1;tr|V9HVY3|V9HVY3_HUMAN Protein disulfide-isomerase OS=Homo sapiens OX=9606	0.00885804	0.00526461	1300	27.3317	27.696	27.9717
PG1221	Q8NFF5;Q5T196;B3KQW9;Q8NFF5-4;Q8NFF5-5;Q8NFF5-3;Q8NFF5-2	FAD synthase;Molybdenum cofactor biosynthesis protein-like region;FAD synthase region	FLAD1	sp|Q8NFF5|FAD1_HUMAN FAD synthase OS=Homo sapiens OX=9606 GN=FLAD1 PE=1 SV=1;tr|Q5T196|Q5T196_HUMAN FAD synthase OS=Homo sapiens OX=9606 GN=FLAD1 PE=1 SV=1;tr|B3KQW9|B3KQW9_HUMAN cDNA FLJ33223 fis, clone ASTRO2000914, highly similar to Homo sapiens Fad1, f	0.0269108	-0.00805073	508	27.0318	25.9094	27.5013
PG1225	B3KRJ9;Q8WXA9-2;Q8WXA9;Q69YM5	Splicing regulatory glutamine/lysine-rich protein 1	SREK1;DKFZp667P103	tr|B3KRJ9|B3KRJ9_HUMAN cDNA FLJ34439 fis, clone HLUNG2001146, highly similar to Splicing factor, arginine/serine-rich 12 OS=Homo sapiens OX=9606 PE=2 SV=1;sp|Q8WXA9-2|SREK1_HUMAN Isoform 2 of Splicing regulatory glutamine/lysine-rich protein 1 OS=Homo sapi	0.0330355	-0.0270253	319	27.5893	27.2068	27.5826
PG1231	O15372;Q6IB98;Q53HG0;B3KS98;Q5BKY2;A0A087WZK9;Q53HR0;E5RJT0	Eukaryotic translation initiation factor 3 subunit H	EIF3H;EIF3S3	sp|O15372|EIF3H_HUMAN Eukaryotic translation initiation factor 3 subunit H OS=Homo sapiens OX=9606 GN=EIF3H PE=1 SV=1;tr|Q6IB98|Q6IB98_HUMAN Eukaryotic translation initiation factor 3 subunit H OS=Homo sapiens OX=9606 GN=EIF3S3 PE=2 SV=1;tr|Q53HG0|Q53HG0_H	0.00612921	-0.0157804	1329	27.8969	29.0748	28.423
PG1232	O00303;B4DMT5;B3KSH1;B4DEW9	Eukaryotic translation initiation factor 3 subunit F	EIF3F	sp|O00303|EIF3F_HUMAN Eukaryotic translation initiation factor 3 subunit F OS=Homo sapiens OX=9606 GN=EIF3F PE=1 SV=1;tr|B4DMT5|B4DMT5_HUMAN Eukaryotic translation initiation factor 3 subunit F OS=Homo sapiens OX=9606 GN=EIF3F PE=2 SV=1;tr|B3KSH1|B3KSH1_HU	-0.0146568	0.00190591	1000	29.465	30.0977	28.8642
PG1234	Q96D46;B3KT11;C9JA08;B3KMN5;B4DKU1	60S ribosomal export protein NMD3	NMD3	sp|Q96D46|NMD3_HUMAN 60S ribosomal export protein NMD3 OS=Homo sapiens OX=9606 GN=NMD3 PE=1 SV=1;tr|B3KT11|B3KT11_HUMAN 60S ribosomal export protein NMD3 OS=Homo sapiens OX=9606 PE=2 SV=1;tr|C9JA08|C9JA08_HUMAN 60S ribosomal export protein NMD3 OS=Homo sap	0.0278323	-0.0719008	241	27.6796	27.4515	27.4624
PG1236	Q8N163;B3KTJ9;Q8N163-2;H0YB24;G3V119	Cell cycle and apoptosis regulator protein 2	CCAR2	sp|Q8N163|CCAR2_HUMAN Cell cycle and apoptosis regulator protein 2 OS=Homo sapiens OX=9606 GN=CCAR2 PE=1 SV=2;tr|B3KTJ9|B3KTJ9_HUMAN cDNA FLJ38393 fis, clone FEBRA2007212 OS=Homo sapiens OX=9606 PE=2 SV=1;sp|Q8N163-2|CCAR2_HUMAN Isoform 2 of Cell cycle and	-0.0147108	0.00231415	1004	32.3573	32.4947	32.2924
PG1241	Q15427;Q53FG6;B3KUJ0;Q5SZ64	Splicing factor 3B subunit 4	SF3B4	sp|Q15427|SF3B4_HUMAN Splicing factor 3B subunit 4 OS=Homo sapiens OX=9606 GN=SF3B4 PE=1 SV=1;tr|Q53FG6|Q53FG6_HUMAN Splicing factor 3b, subunit 4 variant (Fragment) OS=Homo sapiens OX=9606 PE=2 SV=1;tr|B3KUJ0|B3KUJ0_HUMAN cDNA FLJ39996 fis, clone STOMA200	0.00720377	0.00179963	1254	26.5195	26.6391	26.743
PG1245	Q969M3;B3KW34;Q969M3-3;E5RGR9;E5RHH4;Q969M3-2	Protein YIPF5;Protein YIPF	YIPF5	sp|Q969M3|YIPF5_HUMAN Protein YIPF5 OS=Homo sapiens OX=9606 GN=YIPF5 PE=1 SV=1;tr|B3KW34|B3KW34_HUMAN Protein YIPF OS=Homo sapiens OX=9606 PE=2 SV=1;sp|Q969M3-3|YIPF5_HUMAN Isoform 3 of Protein YIPF5 OS=Homo sapiens OX=9606 GN=YIPF5;tr|E5RGR9|E5RGR9_HUMAN	0.0416886	0.0428809	1358	0	27.0256	0
PG1250	Q15014;Q5JXX1;Q5JXX2;B3KWX6;Q53EY5;B3KX14;A0A0A0MT59;B4DXQ8	Mortality factor 4-like protein 2	MORF4L2	sp|Q15014|MO4L2_HUMAN Mortality factor 4-like protein 2 OS=Homo sapiens OX=9606 GN=MORF4L2 PE=1 SV=1;tr|Q5JXX1|Q5JXX1_HUMAN Mortality factor 4-like protein 2 (Fragment) OS=Homo sapiens OX=9606 GN=MORF4L2 PE=1 SV=1;tr|Q5JXX2|Q5JXX2_HUMAN Mortality factor 4-	-0.00251584	-0.00518427	414	0	0	25.5074
PG1251	P49368;B3KX11;Q59H77;B4DUR8;Q2TU64;P49368-2	T-complex protein 1 subunit gamma	CCT3	sp|P49368|TCPG_HUMAN T-complex protein 1 subunit gamma OS=Homo sapiens OX=9606 GN=CCT3 PE=1 SV=4;tr|B3KX11|B3KX11_HUMAN T-complex protein 1 subunit gamma OS=Homo sapiens OX=9606 PE=2 SV=1;tr|Q59H77|Q59H77_HUMAN T-complex protein 1 subunit gamma (Fragment)	-0.0149342	0.00274348	872	30.7319	30.3871	30.6061
PG1253	O95163;Q68DI5;F5H2T0;B3KXE7;B4E3I9;Q8N516;Q4LE38	Elongator complex protein 1	IKBKAP;DKFZp781H1425;IKBKAP variant protein	sp|O95163|ELP1_HUMAN Elongator complex protein 1 OS=Homo sapiens OX=9606 GN=ELP1 PE=1 SV=3;tr|Q68DI5|Q68DI5_HUMAN IkappaB kinase complex-associated protein OS=Homo sapiens OX=9606 GN=DKFZp781H1425 PE=2 SV=1;tr|F5H2T0|F5H2T0_HUMAN IkappaB kinase complex-ass	0.0252414	0.00530565	465	0	0	24.119
PG1254	Q9NTJ3;E9PD53;B3KXX5;Q9NTJ3-2;B3KVJ5	Structural maintenance of chromosomes protein 4;Structural maintenance of chromosomes protein	SMC4	sp|Q9NTJ3|SMC4_HUMAN Structural maintenance of chromosomes protein 4 OS=Homo sapiens OX=9606 GN=SMC4 PE=1 SV=2;tr|E9PD53|E9PD53_HUMAN Structural maintenance of chromosomes protein OS=Homo sapiens OX=9606 GN=SMC4 PE=1 SV=1;tr|B3KXX5|B3KXX5_HUMAN Structural	0.00939135	0.0139841	344	0	0	0
PG1255	P49736;B3KXZ4;B7Z8Z6;H0Y8E6;B4DSV5;Q9BWF4	DNA replication licensing factor MCM2;DNA helicase	MCM2	sp|P49736|MCM2_HUMAN DNA replication licensing factor MCM2 OS=Homo sapiens OX=9606 GN=MCM2 PE=1 SV=4;tr|B3KXZ4|B3KXZ4_HUMAN DNA replication licensing factor MCM2 OS=Homo sapiens OX=9606 PE=2 SV=1;tr|B7Z8Z6|B7Z8Z6_HUMAN DNA replication licensing factor MCM2	-0.0154008	0.00474202	823	27.5597	28.5094	28.6451
PG1256	Q12874;B3KY12;A8K7V1;A8K566;Q53HM6;B4DW90	Splicing factor 3A subunit 3	SF3A3	sp|Q12874|SF3A3_HUMAN Splicing factor 3A subunit 3 OS=Homo sapiens OX=9606 GN=SF3A3 PE=1 SV=1;tr|B3KY12|B3KY12_HUMAN cDNA FLJ46581 fis, clone THYMU3043200, highly similar to Splicing factor 3A subunit 3 OS=Homo sapiens OX=9606 PE=2 SV=1;tr|A8K7V1|A8K7V1_HU	-0.0142504	0.00498664	514	28.862	29.4296	29.5714
PG1257	Q99459;B4DSH1;B3KY60	Cell division cycle 5-like protein	CDC5L	sp|Q99459|CDC5L_HUMAN Cell division cycle 5-like protein OS=Homo sapiens OX=9606 GN=CDC5L PE=1 SV=2;tr|B4DSH1|B4DSH1_HUMAN cDNA FLJ51295, highly similar to Cell division cycle 5-like protein OS=Homo sapiens OX=9606 PE=2 SV=1;tr|B3KY60|B3KY60_HUMAN cDNA FLJ	0.0105391	0.00358306	1315	28.2283	28.4169	29.2929
PG1258	P51991-2;B4DDB6;B4E3E6	Heterogeneous nuclear ribonucleoprotein A3	HNRNPA3;HNRPA3	sp|P51991-2|ROA3_HUMAN Isoform 2 of Heterogeneous nuclear ribonucleoprotein A3 OS=Homo sapiens OX=9606 GN=HNRNPA3;tr|B4DDB6|B4DDB6_HUMAN Heterogeneous nuclear ribonucleoprotein A3, isoform CRA_a OS=Homo sapiens OX=9606 GN=HNRPA3 PE=2 SV=1;tr|B4E3E6|B4E3E6_	-0.01367	0.00267391	515	29.6775	29.9083	29.8496
PG1260	P30085;Q5T0D2;B4DFW6;B4DDL4;P30085-3	UMP-CMP kinase	CMPK1	sp|P30085|KCY_HUMAN UMP-CMP kinase OS=Homo sapiens OX=9606 GN=CMPK1 PE=1 SV=3;tr|Q5T0D2|Q5T0D2_HUMAN Nucleoside-diphosphate kinase OS=Homo sapiens OX=9606 GN=CMPK1 PE=1 SV=1;tr|B4DFW6|B4DFW6_HUMAN Nucleoside-diphosphate kinase OS=Homo sapiens OX=9606 PE=2	0.061113	0.00625314	199	0	26.7899	26.6524
PG1263	P61011;G3V4F7;B4DDS7;P61011-2	Signal recognition particle 54 kDa protein	SRP54	sp|P61011|SRP54_HUMAN Signal recognition particle 54 kDa protein OS=Homo sapiens OX=9606 GN=SRP54 PE=1 SV=1;tr|G3V4F7|G3V4F7_HUMAN Signal recognition particle 54 kDa protein OS=Homo sapiens OX=9606 GN=SRP54 PE=1 SV=1;tr|B4DDS7|B4DDS7_HUMAN Signal recogniti	0.0577028	-0.0340886	176	0	27.7288	26.841
PG1267	P54727;B4DEA3;Q53F10;Q5W0S5;B7ZA74;B7Z4W4	UV excision repair protein RAD23 homolog B	RAD23B	sp|P54727|RD23B_HUMAN UV excision repair protein RAD23 homolog B OS=Homo sapiens OX=9606 GN=RAD23B PE=1 SV=1;tr|B4DEA3|B4DEA3_HUMAN UV excision repair protein RAD23 OS=Homo sapiens OX=9606 PE=2 SV=1;tr|Q53F10|Q53F10_HUMAN UV excision repair protein RAD23 (	0.000343839	-0.0640623	518	24.5063	0	0
PG1268	P23588;B4DEP6;E7EX17;B4DRM3;P23588-2;F8VX11;Q7Z5Y0;B4DS01	Eukaryotic translation initiation factor 4B	EIF4B	sp|P23588|IF4B_HUMAN Eukaryotic translation initiation factor 4B OS=Homo sapiens OX=9606 GN=EIF4B PE=1 SV=2;tr|B4DEP6|B4DEP6_HUMAN cDNA FLJ59206, highly similar to Eukaryotic translation initiation factor 4B OS=Homo sapiens OX=9606 PE=2 SV=1;tr|E7EX17|E7EX	-0.015665	0.00249576	978	27.1325	26.9056	27.0658
PG1270	P35659;P35659-2;B4DFG0;H0Y993;A0A494C028;B4DNW3;A0A494C198;H0Y8X0	Protein DEK	DEK	sp|P35659|DEK_HUMAN Protein DEK OS=Homo sapiens OX=9606 GN=DEK PE=1 SV=1;sp|P35659-2|DEK_HUMAN Isoform 2 of Protein DEK OS=Homo sapiens OX=9606 GN=DEK;tr|B4DFG0|B4DFG0_HUMAN Protein DEK OS=Homo sapiens OX=9606 GN=DEK PE=1 SV=1;tr|H0Y993|H0Y993_HUMAN DEK on	-0.0171802	0.00327745	264	28.3591	28.0314	27.3484
PG1272	Q07866;Q7RTQ7;B4DS14;F8W6L3;B4DGB3;Q7RTQ8;G3V3H3;Q7RTQ2;Q7RTQ1;Q7RTQ0;Q7RTQ4;G3V5R9;Q7RTP8;E7EVH7;B5BU63;Q07866-4;G3V2E7;Q7RTQ9;G5E9S8;Q07866-6;Q07866-7;Q07866-2;Q07866-5;Q07866-10;Q07866-3;Q07866-8;Q07866-9;Q7Z5D5;G3V2P7	Kinesin light chain 1	KLC1;KNS2	sp|Q07866|KLC1_HUMAN Kinesin light chain 1 OS=Homo sapiens OX=9606 GN=KLC1 PE=1 SV=2;tr|Q7RTQ7|Q7RTQ7_HUMAN Kinesin light chain OS=Homo sapiens OX=9606 GN=KNS2 PE=2 SV=1;tr|B4DS14|B4DS14_HUMAN Kinesin light chain OS=Homo sapiens OX=9606 PE=2 SV=1;tr|F8W6L3	0.0575332	0.00723312	212	0	25.8457	25.9882
PG1274	Q8N684;F5H669;B4DGF8;Q8N684-3;Q8N684-2	Cleavage and polyadenylation specificity factor subunit 7	CPSF7	sp|Q8N684|CPSF7_HUMAN Cleavage and polyadenylation specificity factor subunit 7 OS=Homo sapiens OX=9606 GN=CPSF7 PE=1 SV=1;tr|F5H669|F5H669_HUMAN Cleavage and polyadenylation-specificity factor subunit 7 (Fragment) OS=Homo sapiens OX=9606 GN=CPSF7 PE=1 SV=	-0.0147425	0.00168015	820	29.8792	29.9855	29.8425
PG1277	P30876;C9J4M6;B4DH29;C9J2Y9;B4DHJ3;B4DR40	DNA-directed RNA polymerase II subunit RPB2;DNA-directed RNA polymerase	POLR2B	sp|P30876|RPB2_HUMAN DNA-directed RNA polymerase II subunit RPB2 OS=Homo sapiens OX=9606 GN=POLR2B PE=1 SV=1;tr|C9J4M6|C9J4M6_HUMAN DNA-directed RNA polymerase subunit beta OS=Homo sapiens OX=9606 GN=POLR2B PE=1 SV=3;tr|B4DH29|B4DH29_HUMAN DNA-directed RNA	0.00801532	0.00268909	1177	27.3729	27.3386	27.3448
PG1281	P20073;B4DT77;B4DWU2;B4DHY4;P20073-2;Q53HM8;B2R7L2;B2R657	Annexin A7;Annexin	ANXA7	sp|P20073|ANXA7_HUMAN Annexin A7 OS=Homo sapiens OX=9606 GN=ANXA7 PE=1 SV=3;tr|B4DT77|B4DT77_HUMAN Annexin OS=Homo sapiens OX=9606 PE=2 SV=1;tr|B4DWU2|B4DWU2_HUMAN Annexin OS=Homo sapiens OX=9606 PE=2 SV=1;tr|B4DHY4|B4DHY4_HUMAN Annexin OS=Homo sapiens OX=	-0.0140778	0.00201592	935	28.7372	29.3196	29.3011
PG1283	O60684;B4DII5;B4DWX3;Q5TFJ7	Importin subunit alpha-7;Importin subunit alpha	KPNA6	sp|O60684|IMA7_HUMAN Importin subunit alpha-7 OS=Homo sapiens OX=9606 GN=KPNA6 PE=1 SV=1;tr|B4DII5|B4DII5_HUMAN Importin subunit alpha OS=Homo sapiens OX=9606 PE=2 SV=1;tr|B4DWX3|B4DWX3_HUMAN Importin subunit alpha OS=Homo sapiens OX=9606 PE=2 SV=1;tr|Q5TF	-0.00912769	-0.0516757	375	0	0	0
PG1286	Q14697;F5H6X6;B4DSM6;V9HWJ0;B4DJ30;Q14697-2;B4DIW2;A0A024R592;E9PKU7;B4DZ53	Neutral alpha-glucosidase AB	GANAB;HEL-S-164nA	sp|Q14697|GANAB_HUMAN Neutral alpha-glucosidase AB OS=Homo sapiens OX=9606 GN=GANAB PE=1 SV=3;tr|F5H6X6|F5H6X6_HUMAN Neutral alpha-glucosidase AB OS=Homo sapiens OX=9606 GN=GANAB PE=1 SV=1;tr|B4DSM6|B4DSM6_HUMAN cDNA FLJ54057, highly similar to Neutral alp	0.00938521	0.0101711	351	0	27.6462	28.3026
PG1288	P28331;B4DJ81;E5KRK5;P28331-3;P28331-4;P28331-5;P28331-2;A0A291FIZ5	NADH-ubiquinone oxidoreductase 75 kDa subunit, mitochondrial	NDUFS1	sp|P28331|NDUS1_HUMAN NADH-ubiquinone oxidoreductase 75 kDa subunit, mitochondrial OS=Homo sapiens OX=9606 GN=NDUFS1 PE=1 SV=3;tr|B4DJ81|B4DJ81_HUMAN NADH-ubiquinone oxidoreductase 75 kDa subunit, mitochondrial OS=Homo sapiens OX=9606 GN=NDUFS1 PE=1 SV=1;t	-0.014024	0.0439325	440	0	0	0
PG1289	Q92990;B4DJ85	Glomulin	GLMN	sp|Q92990|GLMN_HUMAN Glomulin OS=Homo sapiens OX=9606 GN=GLMN PE=1 SV=2;tr|B4DJ85|B4DJ85_HUMAN cDNA FLJ60587, highly similar to Glomulin OS=Homo sapiens OX=9606 PE=2 SV=1	0.0180477	0.0136059	774	0	25.1844	0
PG1291	P28799;B4DJI2;K7EKL3;P28799-3;P28799-2	Granulins;Acrogranin;Paragranulin;Granulin-1;Granulin-2;Granulin-3;Granulin-4;Granulin-5;Granulin-6;Granulin-7	GRN	sp|P28799|GRN_HUMAN Progranulin OS=Homo sapiens OX=9606 GN=GRN PE=1 SV=2;tr|B4DJI2|B4DJI2_HUMAN cDNA FLJ53342, highly similar to Granulins OS=Homo sapiens OX=9606 PE=2 SV=1;tr|K7EKL3|K7EKL3_HUMAN Progranulin (Fragment) OS=Homo sapiens OX=9606 GN=GRN PE=1 S	0.0211165	-0.0168521	76	0	29.7256	30.1064
PG1294	P09001;H0Y9G6;E7ETU7;B4DKM0;D6RC14;E9PF06;B4DW56	39S ribosomal protein L3, mitochondrial	MRPL3	sp|P09001|RM03_HUMAN 39S ribosomal protein L3, mitochondrial OS=Homo sapiens OX=9606 GN=MRPL3 PE=1 SV=1;tr|H0Y9G6|H0Y9G6_HUMAN 39S ribosomal protein L3, mitochondrial (Fragment) OS=Homo sapiens OX=9606 GN=MRPL3 PE=1 SV=1;tr|E7ETU7|E7ETU7_HUMAN 39S ribosoma	-0.0209782	-0.00782315	337	27.5246	27.6604	0
PG1297	P36542;B4DL14;Q8TAS0;P36542-2;B4DFE6	ATP synthase subunit gamma, mitochondrial;ATP synthase subunit gamma	ATP5C1	sp|P36542|ATPG_HUMAN ATP synthase subunit gamma, mitochondrial OS=Homo sapiens OX=9606 GN=ATP5F1C PE=1 SV=1;tr|B4DL14|B4DL14_HUMAN ATP synthase subunit gamma OS=Homo sapiens OX=9606 PE=2 SV=1;tr|Q8TAS0|Q8TAS0_HUMAN ATP synthase subunit gamma (Fragment) OS=	0.0615057	0.0530519	1224	0	27.1664	25.7556
PG1298	O75152;B4DLG2;E9PQ61;E9PBY7;Q0D2N5	Zinc finger CCCH domain-containing protein 11A	ZC3H11A	sp|O75152|ZC11A_HUMAN Zinc finger CCCH domain-containing protein 11A OS=Homo sapiens OX=9606 GN=ZC3H11A PE=1 SV=3;tr|B4DLG2|B4DLG2_HUMAN cDNA FLJ58196, highly similar to Zinc finger CCCH domain-containing protein 11A OS=Homo sapiens OX=9606 PE=2 SV=1;tr|E9	0.0393759	0.0674842	685	0	25.6491	25.3885
PG1300	B4DLN1;Q9UBX3;P52815;B4E1E9;A0A0S2Z3I3;A0A0S2Z382;A0A0S2Z3G3;F6RGN5;Q9UBX3-2	Mitochondrial dicarboxylate carrier;39S ribosomal protein L12, mitochondrial	SLC25A10;MRPL12	tr|B4DLN1|B4DLN1_HUMAN cDNA FLJ60124, highly similar to Mitochondrial dicarboxylate carrier OS=Homo sapiens OX=9606 PE=2 SV=1;sp|Q9UBX3|DIC_HUMAN Mitochondrial dicarboxylate carrier OS=Homo sapiens OX=9606 GN=SLC25A10 PE=1 SV=2;sp|P52815|RM12_HUMAN 39S rib	0.0687615	0.0252387	695	0	25.988	26.9016
PG1303	P50395;Q6IAT1;B4DLV7;Q5SX91;Q5SX87;P50395-2	Rab GDP dissociation inhibitor beta	GDI2	sp|P50395|GDIB_HUMAN Rab GDP dissociation inhibitor beta OS=Homo sapiens OX=9606 GN=GDI2 PE=1 SV=2;tr|Q6IAT1|Q6IAT1_HUMAN Rab GDP dissociation inhibitor OS=Homo sapiens OX=9606 GN=GDI2 PE=2 SV=1;tr|B4DLV7|B4DLV7_HUMAN Rab GDP dissociation inhibitor OS=Homo	-0.00729398	-0.0930355	78	28.0496	0	0
PG1305	Q15691;B4DM33;A2VCR0	Microtubule-associated protein RP/EB family member 1	MAPRE1	sp|Q15691|MARE1_HUMAN Microtubule-associated protein RP/EB family member 1 OS=Homo sapiens OX=9606 GN=MAPRE1 PE=1 SV=3;tr|B4DM33|B4DM33_HUMAN cDNA FLJ52068, highly similar to Microtubule-associated protein RP/EB family member 1 OS=Homo sapiens OX=9606 PE=2	0.0272563	0.0236379	1253	0	27.267	27.9037
PG1306	Q02543;M0R117;B4DM74;B2R4C0;M0R0P7;M0R3D6;M0R1A7;Q53HD3;Q32XH3;B4DM94;B4DUV3	60S ribosomal protein L18a	RPL18A	sp|Q02543|RL18A_HUMAN 60S ribosomal protein L18a OS=Homo sapiens OX=9606 GN=RPL18A PE=1 SV=2;tr|M0R117|M0R117_HUMAN 60S ribosomal protein L18a OS=Homo sapiens OX=9606 GN=RPL18A PE=1 SV=1;tr|B4DM74|B4DM74_HUMAN 60S ribosomal protein L18a OS=Homo sapiens OX=	-0.016351	0.00191421	737	31.5264	31.2792	30.6613
PG1307	P00367;B4E0N9;B4DMF5;Q53GW3;E9KL48;B4DMG8;P00367-2;P00367-3;B3KT18	Glutamate dehydrogenase 1, mitochondrial;Glutamate dehydrogenase	GLUD1	sp|P00367|DHE3_HUMAN Glutamate dehydrogenase 1, mitochondrial OS=Homo sapiens OX=9606 GN=GLUD1 PE=1 SV=2;tr|B4E0N9|B4E0N9_HUMAN Glutamate dehydrogenase OS=Homo sapiens OX=9606 PE=2 SV=1;tr|B4DMF5|B4DMF5_HUMAN Glutamate dehydrogenase OS=Homo sapiens OX=9606	0.0142569	0.0237094	346	0	0	0
PG1309	O75190;B4DVN1;E9PH18;B4DMJ9;C9J2P2;B4DNN5;A7UJ17;C9J2C4;C9JB42;F8WCZ4;C9JDX6;C9JDR7;A0A0J9YX62;B4DNF1;O75190-2;O75190-3	DnaJ homolog subfamily B member 6	DNAJB6	sp|O75190|DNJB6_HUMAN DnaJ homolog subfamily B member 6 OS=Homo sapiens OX=9606 GN=DNAJB6 PE=1 SV=2;tr|B4DVN1|B4DVN1_HUMAN cDNA FLJ52214, highly similar to DnaJ homolog subfamily B member 6 OS=Homo sapiens OX=9606 PE=2 SV=1;tr|E9PH18|E9PH18_HUMAN DnaJ homo	0.0179135	0.0432383	579	0	0	26.5393
PG1312	Q9Y4E8;Q9Y4E8-2;Q9Y4E8-4;B4DN46;B7Z3J0;F8W0H4;Q2NL66;Q9Y4E8-3;F8VZG8;H0YI31	Ubiquitin carboxyl-terminal hydrolase 15	USP15	sp|Q9Y4E8|UBP15_HUMAN Ubiquitin carboxyl-terminal hydrolase 15 OS=Homo sapiens OX=9606 GN=USP15 PE=1 SV=3;sp|Q9Y4E8-2|UBP15_HUMAN Isoform 2 of Ubiquitin carboxyl-terminal hydrolase 15 OS=Homo sapiens OX=9606 GN=USP15;sp|Q9Y4E8-4|UBP15_HUMAN Isoform 4 of Ub	0.0375849	-0.0174285	103	0	25.1954	25.5245
PG1313	Q13098;Q13098-6;C9JFE4;B4DND6;Q13098-5;Q13098-7;A0A096LP07;A0A096LPJ3;A8K070	COP9 signalosome complex subunit 1	GPS1	sp|Q13098|CSN1_HUMAN COP9 signalosome complex subunit 1 OS=Homo sapiens OX=9606 GN=GPS1 PE=1 SV=4;sp|Q13098-6|CSN1_HUMAN Isoform 3 of COP9 signalosome complex subunit 1 OS=Homo sapiens OX=9606 GN=GPS1;tr|C9JFE4|C9JFE4_HUMAN COP9 signalosome complex subunit	0.0304494	-0.0248485	29	0	0	0
PG1314	P35080;P35080-2;C9J712;C9J0J7;C9JQ45;G5E9Q6;B4DNH1;D3DNI2;D3DNI3;C9J2N0	Profilin-2;Profilin	PFN2	sp|P35080|PROF2_HUMAN Profilin-2 OS=Homo sapiens OX=9606 GN=PFN2 PE=1 SV=3;sp|P35080-2|PROF2_HUMAN Isoform IIb of Profilin-2 OS=Homo sapiens OX=9606 GN=PFN2;tr|C9J712|C9J712_HUMAN Profilin OS=Homo sapiens OX=9606 GN=PFN2 PE=1 SV=1;tr|C9J0J7|C9J0J7_HUMAN Pr	-0.0290821	0.0293916	1306	0	0	0
PG1316	P23921;B4DNN4;B4E0I8;Q53GZ5;B4DS95;B4DXD1;E9PL69	Ribonucleoside-diphosphate reductase large subunit;Ribonucleoside-diphosphate reductase	RRM1	sp|P23921|RIR1_HUMAN Ribonucleoside-diphosphate reductase large subunit OS=Homo sapiens OX=9606 GN=RRM1 PE=1 SV=1;tr|B4DNN4|B4DNN4_HUMAN Ribonucleoside-diphosphate reductase OS=Homo sapiens OX=9606 PE=2 SV=1;tr|B4E0I8|B4E0I8_HUMAN Ribonucleoside-diphosphat	-0.00783008	-0.0548063	721	27.1997	27.0153	0
PG1318	P49005;B4DP28;F8W8R3;A0A087WWF6;C9IZD2;C9J8Z7;C9JLE1;C9JHC7	DNA polymerase delta subunit 2	POLD2	sp|P49005|DPOD2_HUMAN DNA polymerase delta subunit 2 OS=Homo sapiens OX=9606 GN=POLD2 PE=1 SV=1;tr|B4DP28|B4DP28_HUMAN DNA polymerase delta subunit 2 OS=Homo sapiens OX=9606 PE=2 SV=1;tr|F8W8R3|F8W8R3_HUMAN DNA polymerase delta subunit 2 OS=Homo sapiens OX	-0.0079242	-0.0062067	378	0	0	0
PG1320	P50995;B4DPJ2;Q5T0G8;P50995-2;Q6ICS0;Q59EP1;B7Z6L0	Annexin A11;Annexin	ANXA11	sp|P50995|ANX11_HUMAN Annexin A11 OS=Homo sapiens OX=9606 GN=ANXA11 PE=1 SV=1;tr|B4DPJ2|B4DPJ2_HUMAN Annexin OS=Homo sapiens OX=9606 PE=2 SV=1;tr|Q5T0G8|Q5T0G8_HUMAN Annexin OS=Homo sapiens OX=9606 GN=ANXA11 PE=2 SV=1;sp|P50995-2|ANX11_HUMAN Isoform 2 of A	-0.0152587	0.00311791	828	29.5397	29.0757	29.8155
PG1326	Q8TF68;B4DQU6;D3DUR9;Q8TF68-3;Q8TF68-2;E9PHB3	Zinc finger protein 384	ZNF384	sp|Q8TF68|ZN384_HUMAN Zinc finger protein 384 OS=Homo sapiens OX=9606 GN=ZNF384 PE=1 SV=2;tr|B4DQU6|B4DQU6_HUMAN cDNA FLJ54869, highly similar to Zinc finger protein 384 OS=Homo sapiens OX=9606 PE=2 SV=1;tr|D3DUR9|D3DUR9_HUMAN Zinc finger protein 384, isof	0.0304557	0.0484365	1302	0	0	25.8663
PG1328	Q14498-2;B4DRA0;Q14498;Q14498-3;A0A384NQ03;Q6N037;B4E1M7;Q68DD9;B3KWX7;B4DLM0;G3XAC6;E1P5S2;B7Z4L7;H0Y4X3;Q6MZY7;Q7Z3L0;A0A0U1RQH7;A0A0U1RQW2	RNA-binding protein 39	RBM39;DKFZp686A11192;DKFZp781C0423;RNPC2;DKFZp686C17209;DKFZp781I1140	sp|Q14498-2|RBM39_HUMAN Isoform 2 of RNA-binding protein 39 OS=Homo sapiens OX=9606 GN=RBM39;tr|B4DRA0|B4DRA0_HUMAN cDNA FLJ58459, highly similar to RNA-binding region-containing protein 2 OS=Homo sapiens OX=9606 PE=2 SV=1;sp|Q14498|RBM39_HUMAN RNA-binding	-0.0148791	0.00297875	922	30.2604	30.2242	30.4676
PG1329	Q15437;B4DRA5;B4DJW8;A0A2R8YFH5;Q5QPE2	Protein transport protein Sec23B	SEC23B	sp|Q15437|SC23B_HUMAN Protein transport protein Sec23B OS=Homo sapiens OX=9606 GN=SEC23B PE=1 SV=2;tr|B4DRA5|B4DRA5_HUMAN Protein transport protein SEC23 OS=Homo sapiens OX=9606 PE=2 SV=1;tr|B4DJW8|B4DJW8_HUMAN Protein transport protein SEC23 OS=Homo sapie	0.00383149	-0.0142813	1361	27.4762	26.2624	27.7607
PG1334	B4DSQ5;Q15436;F5H365;B4DF60;Q15436-2;B4E0Q9	Protein transport protein Sec23A	SEC23A	tr|B4DSQ5|B4DSQ5_HUMAN Protein transport protein SEC23 OS=Homo sapiens OX=9606 PE=2 SV=1;sp|Q15436|SC23A_HUMAN Protein transport protein Sec23A OS=Homo sapiens OX=9606 GN=SEC23A PE=1 SV=2;tr|F5H365|F5H365_HUMAN Protein transport protein SEC23 OS=Homo sapie	-0.0155108	0.000283926	553	28.3722	28.0475	28.0902
PG1336	Q9UKA9;B4DSU5;Q9UKA9-2;Q9UKA9-3;B4DSS8;Q9UKA9-4;B4DI28;Q9UKA9-5;Q9UKA9-6	Polypyrimidine tract-binding protein 2	PTBP2	sp|Q9UKA9|PTBP2_HUMAN Polypyrimidine tract-binding protein 2 OS=Homo sapiens OX=9606 GN=PTBP2 PE=1 SV=1;tr|B4DSU5|B4DSU5_HUMAN cDNA FLJ55583, highly similar to Polypyrimidine tract-binding protein 2 OS=Homo sapiens OX=9606 PE=2 SV=1;sp|Q9UKA9-2|PTBP2_HUMAN	-0.0146756	0.00282702	1021	27.4488	27.4859	27.0552
PG1341	Q969Z0;D3DVL7;B4DU42;B3KRS4;B3KMT3;Q969Z0-2;C9IZN7;B3KM73	Protein TBRG4	TBRG4	sp|Q969Z0|FAKD4_HUMAN FAST kinase domain-containing protein 4 OS=Homo sapiens OX=9606 GN=TBRG4 PE=1 SV=1;tr|D3DVL7|D3DVL7_HUMAN Transforming growth factor beta regulator 4, isoform CRA_b OS=Homo sapiens OX=9606 GN=TBRG4 PE=4 SV=1;tr|B4DU42|B4DU42_HUMAN cDN	0.027388	-0.00991339	342	0	26.242	0
PG1342	P33240;B4DUD5;P33240-2;E9PID8;E7EWR4;B3V096	Cleavage stimulation factor subunit 2	CSTF2	sp|P33240|CSTF2_HUMAN Cleavage stimulation factor subunit 2 OS=Homo sapiens OX=9606 GN=CSTF2 PE=1 SV=1;tr|B4DUD5|B4DUD5_HUMAN cDNA FLJ58787, highly similar to Cleavage stimulation factor 64 kDa subunit OS=Homo sapiens OX=9606 PE=2 SV=1;sp|P33240-2|CSTF2_HU	-0.0123292	0.00452398	1070	27.1087	28.1303	28.5841
PG1343	Q3MHD2;B4DUG4;Q3MHD2-2;K7ELG9	Protein LSM12 homolog	LSM12	sp|Q3MHD2|LSM12_HUMAN Protein LSM12 homolog OS=Homo sapiens OX=9606 GN=LSM12 PE=1 SV=2;tr|B4DUG4|B4DUG4_HUMAN cDNA FLJ51308 OS=Homo sapiens OX=9606 PE=2 SV=1;sp|Q3MHD2-2|LSM12_HUMAN Isoform 2 of Protein LSM12 homolog OS=Homo sapiens OX=9606 GN=LSM12;tr|K7E	0.0382682	-0.00292915	525	0	26.1787	0
PG1345	O00154;O00154-2;O00154-4;B4DUX0;K7EKP8;O00154-3;O00154-6;O00154-5;O00154-7	Cytosolic acyl coenzyme A thioester hydrolase	ACOT7	sp|O00154|BACH_HUMAN Cytosolic acyl coenzyme A thioester hydrolase OS=Homo sapiens OX=9606 GN=ACOT7 PE=1 SV=3;sp|O00154-2|BACH_HUMAN Isoform 2 of Cytosolic acyl coenzyme A thioester hydrolase OS=Homo sapiens OX=9606 GN=ACOT7;sp|O00154-4|BACH_HUMAN Isoform	0.0042088	0.0065889	1364	0	0	0
PG1347	B4DVJ0;P06744;A0A1W6AYU6;B4DE36;P06744-2;A0A2U3TZU2;A0A2R8Y6C7;A0A0J9YXP8;K7EQ48;A0A0J9YX90;A0A0J9YYH3;K7ERC6	Glucose-6-phosphate isomerase	GPI	tr|B4DVJ0|B4DVJ0_HUMAN Glucose-6-phosphate isomerase OS=Homo sapiens OX=9606 PE=2 SV=1;sp|P06744|G6PI_HUMAN Glucose-6-phosphate isomerase OS=Homo sapiens OX=9606 GN=GPI PE=1 SV=4;tr|A0A1W6AYU6|A0A1W6AYU6_HUMAN Glucose-6-phosphate isomerase OS=Homo sapiens	-0.00703045	-0.0246966	249	27.8309	28.2485	28.1519
PG1349	P14678;P63162;Q9UIS4;P14678-2;P14678-3;J3QLE5;Q66K91;Q5XPV6;B4DVS0;X5DP00;Q15182;P63162-2;J3KRY3;S4R3P3;Q6LBS1;Q53HE7	Small nuclear ribonucleoprotein-associated proteins B and B;Small nuclear ribonucleoprotein-associated protein N;Small nuclear ribonucleoprotein-associated protein	SNRPB;SNRPN	sp|P14678|RSMB_HUMAN Small nuclear ribonucleoprotein-associated proteins B and B OS=Homo sapiens OX=9606 GN=SNRPB PE=1 SV=2;sp|P63162|RSMN_HUMAN Small nuclear ribonucleoprotein-associated protein N OS=Homo sapiens OX=9606 GN=SNRPN PE=1 SV=1;tr|Q9UIS4|Q9UI	-0.0159363	0.00276908	285	31.0254	31.0323	31.0238
PG1351	P67936;V9HW56;B4DVY2;A0A2R8Y5V9;B4DTB1;P67936-2;K7ENT6;A0A2R8YE05;A0A2R8YH90;A0A2R8YGX3;A0A2R8YHD2;A0A2R8YEU4	Tropomyosin alpha-4 chain	TPM4;HEL-S-108	sp|P67936|TPM4_HUMAN Tropomyosin alpha-4 chain OS=Homo sapiens OX=9606 GN=TPM4 PE=1 SV=3;tr|V9HW56|V9HW56_HUMAN Epididymis secretory protein Li 108 OS=Homo sapiens OX=9606 GN=HEL-S-108 PE=2 SV=1;tr|B4DVY2|B4DVY2_HUMAN cDNA FLJ54184, highly similar to Tropo	0.0473722	-0.010934	77	0	24.3951	23.5813
PG1352	O60678;B4DWB1;Q8WUV3;B4DP44;O60678-2	Protein arginine N-methyltransferase 3	PRMT3	sp|O60678|ANM3_HUMAN Protein arginine N-methyltransferase 3 OS=Homo sapiens OX=9606 GN=PRMT3 PE=1 SV=4;tr|B4DWB1|B4DWB1_HUMAN cDNA FLJ61431, highly similar to Protein arginine N-methyltransferase 3 OS=Homo sapiens OX=9606 PE=2 SV=1;tr|Q8WUV3|Q8WUV3_HUMAN P	0.00691157	-0.0751756	321	26.9325	26.8846	26.9503
PG1356	Q53GQ0;B4DWS6;D3DR22;A0A1B0GVY6;A0A1B0GV93;B3KQJ0	Very-long-chain 3-oxoacyl-CoA reductase	HSD17B12	sp|Q53GQ0|DHB12_HUMAN Very-long-chain 3-oxoacyl-CoA reductase OS=Homo sapiens OX=9606 GN=HSD17B12 PE=1 SV=2;tr|B4DWS6|B4DWS6_HUMAN cDNA FLJ61181, highly similar to Homo sapiens hydroxysteroid (17-beta) dehydrogenase 12 (HSD17B12), mRNA OS=Homo sapiens OX=9	0.0296725	-0.0246081	55	0	0	0
PG1361	Q12905;B4DY09;F4ZW62;Q53FG3;F4ZW63	Interleukin enhancer-binding factor 2	ILF2	sp|Q12905|ILF2_HUMAN Interleukin enhancer-binding factor 2 OS=Homo sapiens OX=9606 GN=ILF2 PE=1 SV=2;tr|B4DY09|B4DY09_HUMAN Interleukin enhancer-binding factor 2 OS=Homo sapiens OX=9606 GN=ILF2 PE=1 SV=1;tr|F4ZW62|F4ZW62_HUMAN NF45 OS=Homo sapiens OX=9606	-0.0144706	0.00303001	949	33.3595	33.4576	33.7338
PG1362	P08243;B4DY32;P08243-3;P08243-2;F8WEJ5	Asparagine synthetase [glutamine-hydrolyzing]	ASNS	sp|P08243|ASNS_HUMAN Asparagine synthetase [glutamine-hydrolyzing] OS=Homo sapiens OX=9606 GN=ASNS PE=1 SV=4;tr|B4DY32|B4DY32_HUMAN Asparagine synthetase [glutamine-hydrolyzing] OS=Homo sapiens OX=9606 PE=2 SV=1;sp|P08243-3|ASNS_HUMAN Isoform 3 of Asparagi	0.0079352	0.00398786	1175	27.8791	27.5659	27.5188
PG1367	O00267;O00267-2;B4E0Q4;B4DZJ7;B4DJK4	Transcription elongation factor SPT5	SUPT5H	sp|O00267|SPT5H_HUMAN Transcription elongation factor SPT5 OS=Homo sapiens OX=9606 GN=SUPT5H PE=1 SV=1;sp|O00267-2|SPT5H_HUMAN Isoform 2 of Transcription elongation factor SPT5 OS=Homo sapiens OX=9606 GN=SUPT5H;tr|B4E0Q4|B4E0Q4_HUMAN DRB sensitivity-induci	-0.0142251	0.0031633	812	28.0558	27.875	28.1965
PG1368	Q9Y4P1;C9JIK8;B4DZK0;Q9Y4P1-6;Q9Y4P1-2;Q63HN5;F2Z2K8;H0Y2Y0	Cysteine protease ATG4B	ATG4B;DKFZp686G0859	sp|Q9Y4P1|ATG4B_HUMAN Cysteine protease ATG4B OS=Homo sapiens OX=9606 GN=ATG4B PE=1 SV=2;tr|C9JIK8|C9JIK8_HUMAN Cysteine protease (Fragment) OS=Homo sapiens OX=9606 GN=ATG4B PE=1 SV=1;tr|B4DZK0|B4DZK0_HUMAN Cysteine protease OS=Homo sapiens OX=9606 PE=2 SV	0.0703511	0.0122518	165	0	25.3498	25.4961
PG1371	B4E074;Q9NVX2;B4E303;A0A0A0MRH0;K7EN33	Notchless protein homolog 1	NLE1	tr|B4E074|B4E074_HUMAN Notchless protein homolog 1 OS=Homo sapiens OX=9606 PE=1 SV=1;sp|Q9NVX2|NLE1_HUMAN Notchless protein homolog 1 OS=Homo sapiens OX=9606 GN=NLE1 PE=1 SV=4;tr|B4E303|B4E303_HUMAN Notchless protein homolog 1 OS=Homo sapiens OX=9606 PE=2	0.00337553	-0.0138319	1284	27.3268	27.1465	27.5073
PG1374	Q9BY77;Q96DI9;F6VRR5;B4E0L0;Q9BY77-2;F8WCX5;Q659C6;B4DMM2	Polymerase delta-interacting protein 3	POLDIP3;DKFZp434G0310	sp|Q9BY77|PDIP3_HUMAN Polymerase delta-interacting protein 3 OS=Homo sapiens OX=9606 GN=POLDIP3 PE=1 SV=2;tr|Q96DI9|Q96DI9_HUMAN POLDIP3 protein (Fragment) OS=Homo sapiens OX=9606 GN=POLDIP3 PE=2 SV=2;tr|F6VRR5|F6VRR5_HUMAN Polymerase delta-interacting pro	0.0247696	-0.0128187	1194	26.0015	26.142	26.2806
PG1376	B4E0X8;Q96AE4-2;A0A384MDX9;B4DWL1	Far upstream element-binding protein 1	FUBP1	tr|B4E0X8|B4E0X8_HUMAN cDNA FLJ61021, highly similar to Far upstream element-binding protein 1 OS=Homo sapiens OX=9606 PE=2 SV=1;sp|Q96AE4-2|FUBP1_HUMAN Isoform 2 of Far upstream element-binding protein 1 OS=Homo sapiens OX=9606 GN=FUBP1;tr|A0A384MDX9|A0A3	-0.0156248	0.0021424	1207	33.8234	33.2971	33.2897
PG1377	Q9P289;B4E0Y9;Q499L9;Q9P289-3;Q9NWX4;Q9P289-2;Q8NBY1;Q5U0E6;Q9Y6E0;B4DR80;B4DMR0;B4DT57;H0Y630;Q96SR7;Q9Y6E0-2;Q6P0Y1	Serine/threonine-protein kinase 26;Serine/threonine-protein kinase 24;Serine/threonine-protein kinase 24 36 kDa subunit;Serine/threonine-protein kinase 24 12 kDa subunit	STK26;MST4;HEL-S-95;STK24	sp|Q9P289|STK26_HUMAN Serine/threonine-protein kinase 26 OS=Homo sapiens OX=9606 GN=STK26 PE=1 SV=2;tr|B4E0Y9|B4E0Y9_HUMAN Serine/threonine-protein kinase 26 OS=Homo sapiens OX=9606 GN=STK26 PE=1 SV=1;tr|Q499L9|Q499L9_HUMAN Serine/threonine protein kinase	0.0483082	0.00109496	432	0	26.6019	26.9371
PG1378	B4E106;Q5T8R3;Q5T8R5;P53985-2	Monocarboxylate transporter 1	SLC16A1	tr|B4E106|B4E106_HUMAN Monocarboxylate transporter 1 OS=Homo sapiens OX=9606 PE=2 SV=1;tr|Q5T8R3|Q5T8R3_HUMAN Monocarboxylate transporter 1 (Fragment) OS=Homo sapiens OX=9606 GN=SLC16A1 PE=1 SV=1;tr|Q5T8R5|Q5T8R5_HUMAN Monocarboxylate transporter 1 (Fragme	-0.00811685	0.0226037	228	25.9457	26.2831	25.4027
PG1383	Q86U44;B4E2F6;H0YFV6;B4E349;F5H6D8;B4DTN4;B3KSH0	N6-adenosine-methyltransferase 70 kDa subunit	METTL3	sp|Q86U44|MTA70_HUMAN N6-adenosine-methyltransferase catalytic subunit OS=Homo sapiens OX=9606 GN=METTL3 PE=1 SV=2;tr|B4E2F6|B4E2F6_HUMAN cDNA FLJ61069, highly similar to N6-adenosine-methyltransferase 70 kDa subunit OS=Homo sapiens OX=9606 PE=2 SV=1;tr|H0	0.013071	0.00495026	559	0	0	26.6929
PG1386	P08195;P08195-3;B4E2Z3;F5GZS6;J3KPF3;P08195-2;P08195-4;F5H867;F5H0E2;B4E3E4;F5GZI0;H0YFS2;A0A024R599	4F2 cell-surface antigen heavy chain	SLC3A2	sp|P08195|4F2_HUMAN 4F2 cell-surface antigen heavy chain OS=Homo sapiens OX=9606 GN=SLC3A2 PE=1 SV=3;sp|P08195-3|4F2_HUMAN Isoform 3 of 4F2 cell-surface antigen heavy chain OS=Homo sapiens OX=9606 GN=SLC3A2;tr|B4E2Z3|B4E2Z3_HUMAN cDNA FLJ54090, highly simi	0.0620655	0.0523599	1422	0	26.3848	27.2208
PG1387	P49585;Q9Y5K3;Q9Y5K3-3;C9JVS0;C9JPY0;F8WAZ5;F2Z2B1;H7C1T3;C9J2E1;D3DXB2;C9J050;B4E322;C9JEJ2;Q9Y5K3-2;Q9Y5K3-4	Choline-phosphate cytidylyltransferase A;Choline-phosphate cytidylyltransferase B	PCYT1A;PCYT1B;hCG_2002711	sp|P49585|PCY1A_HUMAN Choline-phosphate cytidylyltransferase A OS=Homo sapiens OX=9606 GN=PCYT1A PE=1 SV=2;sp|Q9Y5K3|PCY1B_HUMAN Choline-phosphate cytidylyltransferase B OS=Homo sapiens OX=9606 GN=PCYT1B PE=1 SV=1;sp|Q9Y5K3-3|PCY1B_HUMAN Isoform 3 of Choli	-0.0166839	-0.0160782	318	0	0	0
PG1389	Q92890;C9J6N9;Q541A5;B4E3I3;Q92890-3;Q92890-1;C9JNP9;C9IZG3;B7Z9N3	Ubiquitin fusion degradation protein 1 homolog	UFD1L;ufd1	sp|Q92890|UFD1_HUMAN Ubiquitin recognition factor in ER-associated degradation protein 1 OS=Homo sapiens OX=9606 GN=UFD1 PE=1 SV=3;tr|C9J6N9|C9J6N9_HUMAN Ubiquitin recognition factor in ER-associated degradation protein 1 (Fragment) OS=Homo sapiens OX=9606	0.018357	-0.0507847	448	0	0	0
PG1391	Q9BR39;B4E3T9;Q86VZ3	Junctophilin-2	JPH2	sp|Q9BR39|JPH2_HUMAN Junctophilin-2 OS=Homo sapiens OX=9606 GN=JPH2 PE=1 SV=2;tr|B4E3T9|B4E3T9_HUMAN cDNA FLJ51473, highly similar to Junctophilin-2 OS=Homo sapiens OX=9606 PE=2 SV=1;tr|Q86VZ3|Q86VZ3_HUMAN JPH2 protein (Fragment) OS=Homo sapiens OX=9606 GN	-0.0182607	0.00239208	920	36.59	33.6792	35.9669
PG1392	P20042;Q6IBR8;B5BU01;Q96I16	Eukaryotic translation initiation factor 2 subunit 2	EIF2S2	sp|P20042|IF2B_HUMAN Eukaryotic translation initiation factor 2 subunit 2 OS=Homo sapiens OX=9606 GN=EIF2S2 PE=1 SV=2;tr|Q6IBR8|Q6IBR8_HUMAN Eukaryotic translation initiation factor 2, subunit 2 beta, 38kDa OS=Homo sapiens OX=9606 GN=EIF2S2 PE=2 SV=1;tr|B5	-0.00923639	-0.0260911	246	27.8769	27.9082	27.4295
PG1393	P31946;V9HWD6;B5BU24;P31946-2	14-3-3 protein beta/alpha;14-3-3 protein beta/alpha, N-terminally processed	YWHAB;HEL-S-1	sp|P31946|1433B_HUMAN 14-3-3 protein beta/alpha OS=Homo sapiens OX=9606 GN=YWHAB PE=1 SV=3;tr|V9HWD6|V9HWD6_HUMAN Epididymis secretory protein Li 1 OS=Homo sapiens OX=9606 GN=HEL-S-1 PE=2 SV=1;tr|B5BU24|B5BU24_HUMAN 14-3-3 protein beta/alpha OS=Homo sapien	-0.0145313	0.00377432	962	27.4957	27.3976	27.8816
PG1394	Q9Y5A9;B5BU99;Q9Y5A9-2	YTH domain-containing family protein 2	YTHDF2	sp|Q9Y5A9|YTHD2_HUMAN YTH domain-containing family protein 2 OS=Homo sapiens OX=9606 GN=YTHDF2 PE=1 SV=2;tr|B5BU99|B5BU99_HUMAN High glucose-regulated protein 8 OS=Homo sapiens OX=9606 GN=YTHDF2 PE=2 SV=1;sp|Q9Y5A9-2|YTHD2_HUMAN Isoform 2 of YTH domain-con	-0.0161426	0.00246168	927	30.4386	29.3127	29.7822
PG1395	P05455;B5BUB5;E7ERC4;Q14730	Lupus La protein	SSB	sp|P05455|LA_HUMAN Lupus La protein OS=Homo sapiens OX=9606 GN=SSB PE=1 SV=2;tr|B5BUB5|B5BUB5_HUMAN Autoantigen La (Fragment) OS=Homo sapiens OX=9606 GN=SSB PE=2 SV=1;tr|E7ERC4|E7ERC4_HUMAN Lupus La protein (Fragment) OS=Homo sapiens OX=9606 GN=SSB PE=1 SV	-0.0146862	0.00164878	265	30.5202	30.5797	30.1893
PG1396	P35250;B5BUD2;P35250-2;Q75MT5;A0A087WVY3	Replication factor C subunit 2	RFC2	sp|P35250|RFC2_HUMAN Replication factor C subunit 2 OS=Homo sapiens OX=9606 GN=RFC2 PE=1 SV=3;tr|B5BUD2|B5BUD2_HUMAN Replication factor C 2 isoform 1 (Fragment) OS=Homo sapiens OX=9606 GN=RFC2 PE=2 SV=1;sp|P35250-2|RFC2_HUMAN Isoform 2 of Replication facto	0.0249041	-0.0048979	350	0	0	26.0279
PG1400	P62826;B5MDF5;J3KQE5;F5H018;H0YFC6	GTP-binding nuclear protein Ran	RAN	sp|P62826|RAN_HUMAN GTP-binding nuclear protein Ran OS=Homo sapiens OX=9606 GN=RAN PE=1 SV=3;tr|B5MDF5|B5MDF5_HUMAN GTP-binding nuclear protein Ran OS=Homo sapiens OX=9606 GN=RAN PE=1 SV=1;tr|J3KQE5|J3KQE5_HUMAN GTP-binding nuclear protein Ran (Fragment) O	-0.01629	6.11898e-05	811	31.7589	30.9337	30.6179
PG1411	Q8WU90;B7Z592	Zinc finger CCCH domain-containing protein 15	ZC3H15	sp|Q8WU90|ZC3HF_HUMAN Zinc finger CCCH domain-containing protein 15 OS=Homo sapiens OX=9606 GN=ZC3H15 PE=1 SV=1;tr|B7Z592|B7Z592_HUMAN Zinc finger CCCH domain-containing protein 15 OS=Homo sapiens OX=9606 PE=2 SV=1	0.0193078	0.0523871	698	0	26.3752	24.6605
PG1413	Q9H6Z4;Q9H6Z4-2;Q9H6Z4-3;B7Z5P4;B7Z7F3;Q53GE1;K7EIJ4;Q308M8	Ran-binding protein 3	RANBP3	sp|Q9H6Z4|RANB3_HUMAN Ran-binding protein 3 OS=Homo sapiens OX=9606 GN=RANBP3 PE=1 SV=1;sp|Q9H6Z4-2|RANB3_HUMAN Isoform 2 of Ran-binding protein 3 OS=Homo sapiens OX=9606 GN=RANBP3;sp|Q9H6Z4-3|RANB3_HUMAN Isoform 3 of Ran-binding protein 3 OS=Homo sapiens	0.0136497	0.0237198	380	0	0	0
PG1417	Q8NEY8;F8W6A0;B7Z8M9;B7Z695;Q8NEY8-3;Q8NEY8-5;F8WF16;B7Z615;B7Z8L1	Periphilin-1	PPHLN1	sp|Q8NEY8|PPHLN_HUMAN Periphilin-1 OS=Homo sapiens OX=9606 GN=PPHLN1 PE=1 SV=2;tr|F8W6A0|F8W6A0_HUMAN Periphilin-1 OS=Homo sapiens OX=9606 GN=PPHLN1 PE=1 SV=1;tr|B7Z8M9|B7Z8M9_HUMAN cDNA FLJ58824, highly similar to Periphilin-1 OS=Homo sapiens OX=9606 PE=2	0.015234	0.0254035	419	0	0	0
PG1419	P68133;P68032;B7Z6P1;P63267;D2JYH4;A8K3K1;P62736;B3KW67;Q7Z7J6;A6NL76;B4DUI8;B8ZZJ2;F6QUT6;F6UVQ4;C9JFL5;B7Z6I1;F8WB63	Actin, alpha skeletal muscle;Actin, alpha cardiac muscle 1;Actin, gamma-enteric smooth muscle;Actin, aortic smooth muscle	ACTA1;ACTC1;ACTG2;ACTA2	sp|P68133|ACTS_HUMAN Actin, alpha skeletal muscle OS=Homo sapiens OX=9606 GN=ACTA1 PE=1 SV=1;sp|P68032|ACTC_HUMAN Actin, alpha cardiac muscle 1 OS=Homo sapiens OX=9606 GN=ACTC1 PE=1 SV=1;tr|B7Z6P1|B7Z6P1_HUMAN cDNA FLJ53662, highly similar to Actin, alpha	-0.0143099	0.0054047	621	30.4909	30.8667	31.7125
PG1420	P60660;J3KND3;G3V1V0;G8JLA2;F8W1R7;B7Z6Z4;P60660-2;F8VPF3;Q6IBG5;G3V1Y7	Myosin light polypeptide 6	MYL6	sp|P60660|MYL6_HUMAN Myosin light polypeptide 6 OS=Homo sapiens OX=9606 GN=MYL6 PE=1 SV=2;tr|J3KND3|J3KND3_HUMAN Myosin light polypeptide 6 OS=Homo sapiens OX=9606 GN=MYL6 PE=1 SV=1;tr|G3V1V0|G3V1V0_HUMAN Myosin light polypeptide 6 OS=Homo sapiens OX=9606	0.0145898	-0.0212409	405	25.7105	26.7748	26.0729
PG1422	O94913;E9PQ01;E9PKN0;B7Z7X4	Pre-mRNA cleavage complex 2 protein Pcf11	PCF11	sp|O94913|PCF11_HUMAN Pre-mRNA cleavage complex 2 protein Pcf11 OS=Homo sapiens OX=9606 GN=PCF11 PE=1 SV=3;tr|E9PQ01|E9PQ01_HUMAN Pre-mRNA cleavage complex 2 protein Pcf11 (Fragment) OS=Homo sapiens OX=9606 GN=PCF11 PE=1 SV=8;tr|E9PKN0|E9PKN0_HUMAN Pre-mRN	0.0498639	-0.0132022	98	0	0	26.5523
PG1424	P55786;E9PLK3;B7Z899;P55786-2;B7Z4B2;B3KU93;B7Z1H4;B7Z1V9;H0YDG0	Puromycin-sensitive aminopeptidase	NPEPPS	sp|P55786|PSA_HUMAN Puromycin-sensitive aminopeptidase OS=Homo sapiens OX=9606 GN=NPEPPS PE=1 SV=2;tr|E9PLK3|E9PLK3_HUMAN Aminopeptidase OS=Homo sapiens OX=9606 GN=NPEPPS PE=1 SV=1;tr|B7Z899|B7Z899_HUMAN Aminopeptidase OS=Homo sapiens OX=9606 PE=2 SV=1;sp|	0.0294566	0.00517242	390	0	0	26.0635
PG1425	P62820;E7END7;B7Z8M7;Q5U0I6;P62820-2;P62820-3;Q96RD8	Ras-related protein Rab-1A	RAB1A	sp|P62820|RAB1A_HUMAN Ras-related protein Rab-1A OS=Homo sapiens OX=9606 GN=RAB1A PE=1 SV=3;tr|E7END7|E7END7_HUMAN Ras-related protein Rab-1A OS=Homo sapiens OX=9606 GN=RAB1A PE=1 SV=1;tr|B7Z8M7|B7Z8M7_HUMAN cDNA FLJ57768, highly similar to Ras-related pro	-0.0141866	0.00380354	926	29.0305	29.0524	29.4059
PG1431	Q8TB72;Q8TB72-3;B7ZL34;Q8TB72-2;Q8TB72-4;A0A0C4DG68;A0A0A0MR59	Pumilio homolog 2	PUM2	sp|Q8TB72|PUM2_HUMAN Pumilio homolog 2 OS=Homo sapiens OX=9606 GN=PUM2 PE=1 SV=2;sp|Q8TB72-3|PUM2_HUMAN Isoform 3 of Pumilio homolog 2 OS=Homo sapiens OX=9606 GN=PUM2;tr|B7ZL34|B7ZL34_HUMAN PUM2 protein OS=Homo sapiens OX=9606 GN=PUM2 PE=2 SV=1;sp|Q8TB72-2	0.0120955	-0.0404559	396	28.0934	28.0321	28.174
PG1432	Q8TEQ6;B7ZLC9;Q58EZ8	Gem-associated protein 5	GEMIN5	sp|Q8TEQ6|GEMI5_HUMAN Gem-associated protein 5 OS=Homo sapiens OX=9606 GN=GEMIN5 PE=1 SV=3;tr|B7ZLC9|B7ZLC9_HUMAN GEMIN5 protein OS=Homo sapiens OX=9606 GN=GEMIN5 PE=2 SV=1;tr|Q58EZ8|Q58EZ8_HUMAN GEMIN5 protein (Fragment) OS=Homo sapiens OX=9606 GN=GEMIN5	0.0419552	0.00589095	1225	0	24.7531	26.0943
PG1436	P40925;B9A041;V9HWF2;P40925-2;P40925-3;B8ZZ51;A0A5K1VW95;C9JF79	Malate dehydrogenase, cytoplasmic;Malate dehydrogenase	MDH1;HEL-S-32	sp|P40925|MDHC_HUMAN Malate dehydrogenase, cytoplasmic OS=Homo sapiens OX=9606 GN=MDH1 PE=1 SV=4;tr|B9A041|B9A041_HUMAN Malate dehydrogenase, cytoplasmic OS=Homo sapiens OX=9606 GN=MDH1 PE=1 SV=1;tr|V9HWF2|V9HWF2_HUMAN Malate dehydrogenase OS=Homo sapiens	0.0647075	0.00703749	186	0	27.5914	27.9321
PG1439	P11387;B9EG90	DNA topoisomerase 1	TOP1	sp|P11387|TOP1_HUMAN DNA topoisomerase 1 OS=Homo sapiens OX=9606 GN=TOP1 PE=1 SV=2;tr|B9EG90|B9EG90_HUMAN DNA topoisomerase I OS=Homo sapiens OX=9606 GN=TOP1 PE=2 SV=1	-0.0168867	0.00180939	932	27.965	28.1604	27.6702
PG1440	Q92925;J3KMX2;B9EGA3;Q92925-3;Q92925-2;J3QWB6	SWI/SNF-related matrix-associated actin-dependent regulator of chromatin subfamily D member 2	SMARCD2	sp|Q92925|SMRD2_HUMAN SWI/SNF-related matrix-associated actin-dependent regulator of chromatin subfamily D member 2 OS=Homo sapiens OX=9606 GN=SMARCD2 PE=1 SV=3;tr|J3KMX2|J3KMX2_HUMAN SWI/SNF-related matrix-associated actin-dependent regulator of chromatin	0.0513256	0.0238552	613	0	26.0127	26.13
PG1441	Q8IXT5;B9ZVT1	RNA-binding protein 12B	RBM12B	sp|Q8IXT5|RB12B_HUMAN RNA-binding protein 12B OS=Homo sapiens OX=9606 GN=RBM12B PE=1 SV=2;tr|B9ZVT1|B9ZVT1_HUMAN RNA-binding protein 12B OS=Homo sapiens OX=9606 GN=RBM12B PE=1 SV=2	0.018377	-0.050587	413	0	0	0
PG1443	C7DJS2		GSTP1	tr|C7DJS2|C7DJS2_HUMAN GST class-pi (Fragment) OS=Homo sapiens OX=9606 GN=GSTP1 PE=2 SV=1	0.0218103	0.0203247	540	0	26.2141	26.5219
PG1445	P30626;C9J0K6;P30626-3;P30626-2;B4DHQ6	Sorcin	SRI	sp|P30626|SORCN_HUMAN Sorcin OS=Homo sapiens OX=9606 GN=SRI PE=1 SV=1;tr|C9J0K6|C9J0K6_HUMAN Sorcin OS=Homo sapiens OX=9606 GN=SRI PE=1 SV=1;sp|P30626-3|SORCN_HUMAN Isoform 3 of Sorcin OS=Homo sapiens OX=9606 GN=SRI;sp|P30626-2|SORCN_HUMAN Isoform 2 of Sor	0.00410302	-0.0174897	1144	28.9547	28.7372	28.0055
PG1447	O43324;D6RBD7;C9J1V9;O43324-2;D6RCQ0;H0YAL7	Eukaryotic translation elongation factor 1 epsilon-1	EEF1E1;EEF1E1-BLOC1S5	sp|O43324|MCA3_HUMAN Eukaryotic translation elongation factor 1 epsilon-1 OS=Homo sapiens OX=9606 GN=EEF1E1 PE=1 SV=1;tr|D6RBD7|D6RBD7_HUMAN Eukaryotic translation elongation factor 1 epsilon-1 OS=Homo sapiens OX=9606 GN=EEF1E1 PE=1 SV=1;tr|C9J1V9|C9J1V9_H	0.0433181	0.0275663	1415	0	27.3101	27.915
PG1455	Q9NYK5;C9JG87;Q9NYK5-2	39S ribosomal protein L39, mitochondrial	MRPL39	sp|Q9NYK5|RM39_HUMAN 39S ribosomal protein L39, mitochondrial OS=Homo sapiens OX=9606 GN=MRPL39 PE=1 SV=3;tr|C9JG87|C9JG87_HUMAN 39S ribosomal protein L39, mitochondrial (Fragment) OS=Homo sapiens OX=9606 GN=MRPL39 PE=1 SV=1;sp|Q9NYK5-2|RM39_HUMAN Isoform	0.0631446	-0.00566496	557	0	26.7904	26.6863
PG1458	P52434;C9JLU1;P52434-4;P52434-3;P52434-2	DNA-directed RNA polymerases I, II, and III subunit RPABC3	POLR2H	sp|P52434|RPAB3_HUMAN DNA-directed RNA polymerases I, II, and III subunit RPABC3 OS=Homo sapiens OX=9606 GN=POLR2H PE=1 SV=4;tr|C9JLU1|C9JLU1_HUMAN DNA-directed RNA polymerases I, II, and III subunit RPABC3 (Fragment) OS=Homo sapiens OX=9606 GN=POLR2H PE=1	0.0488696	0.0114794	20	0	26.6979	27.9244
PG1459	Q13427;Q32LZ0;C9JM79;Q2NKQ6;E9PG73;C9JN15;Q6P432;Q13427-2	Peptidyl-prolyl cis-trans isomerase G;Peptidyl-prolyl cis-trans isomerase	PPIG	sp|Q13427|PPIG_HUMAN Peptidyl-prolyl cis-trans isomerase G OS=Homo sapiens OX=9606 GN=PPIG PE=1 SV=2;tr|Q32LZ0|Q32LZ0_HUMAN PPIG protein (Fragment) OS=Homo sapiens OX=9606 GN=PPIG PE=2 SV=1;tr|C9JM79|C9JM79_HUMAN Peptidyl-prolyl cis-trans isomerase G (Frag	-0.00393342	-0.0338656	40	0	0	0
PG1460	P83731;C9JXB8;C9JNW5;V9HW01	60S ribosomal protein L24	RPL24;HEL-S-310	sp|P83731|RL24_HUMAN 60S ribosomal protein L24 OS=Homo sapiens OX=9606 GN=RPL24 PE=1 SV=1;tr|C9JXB8|C9JXB8_HUMAN 60S ribosomal protein L24 OS=Homo sapiens OX=9606 GN=RPL24 PE=1 SV=1;tr|C9JNW5|C9JNW5_HUMAN 60S ribosomal protein L24 OS=Homo sapiens OX=9606 G	-0.0157663	0.0032935	878	31.7601	32.5755	31.5612
PG1463	Q9UFW8;C9JUJ0	CGG triplet repeat-binding protein 1	CGGBP1	sp|Q9UFW8|CGBP1_HUMAN CGG triplet repeat-binding protein 1 OS=Homo sapiens OX=9606 GN=CGGBP1 PE=1 SV=2;tr|C9JUJ0|C9JUJ0_HUMAN CGG triplet repeat-binding protein 1 (Fragment) OS=Homo sapiens OX=9606 GN=CGGBP1 PE=1 SV=1	0.0541469	-0.0421988	624	0	26.1221	25.0833
PG1528	P63104;D0PNI1;E7EX29;B0AZS6;P63104-2;B7Z2E6;H0YB80	14-3-3 protein zeta/delta	YWHAZ	sp|P63104|1433Z_HUMAN 14-3-3 protein zeta/delta OS=Homo sapiens OX=9606 GN=YWHAZ PE=1 SV=1;tr|D0PNI1|D0PNI1_HUMAN Epididymis luminal protein 4 OS=Homo sapiens OX=9606 GN=YWHAZ PE=2 SV=1;tr|E7EX29|E7EX29_HUMAN 14-3-3 protein zeta/delta (Fragment) OS=Homo sa	-0.0135598	0.006454	707	28.005	29.4091	29.5785
PG1529	Q9BZE4;Q8N4P8;Q53GS0;D2CFK9;Q9BZE4-2;Q5T3R7;O60747;B4DHR2;Q9BZE4-3	Nucleolar GTP-binding protein 1	GTPBP4	sp|Q9BZE4|NOG1_HUMAN Nucleolar GTP-binding protein 1 OS=Homo sapiens OX=9606 GN=GTPBP4 PE=1 SV=3;tr|Q8N4P8|Q8N4P8_HUMAN Nucleolar GTP-binding protein 1 (Fragment) OS=Homo sapiens OX=9606 GN=GTPBP4 PE=2 SV=1;tr|Q53GS0|Q53GS0_HUMAN Nucleolar GTP-binding prot	0.0029099	0.00891221	1268	0	0	25.6537
PG1530	Q6V1P9;D3DP12;B3KT73;A0A0A0MRC0;Q6V1P9-5	Protocadherin-23	DCHS2	sp|Q6V1P9|PCD23_HUMAN Protocadherin-23 OS=Homo sapiens OX=9606 GN=DCHS2 PE=2 SV=2;tr|D3DP12|D3DP12_HUMAN Dachsous 2 (Drosophila), isoform CRA_b OS=Homo sapiens OX=9606 GN=DCHS2 PE=4 SV=1;tr|B3KT73|B3KT73_HUMAN cDNA FLJ37784 fis, clone BRHIP2028303, highly	0.0263809	0.0330448	1349	0	0	28.4839
PG1536	Q15287;H3BV80;H3BMM9;H3BTC0;D3DU92;Q15287-3;Q15287-2;H3BPG5;H3BMS0;A0A024R9P1	RNA-binding protein with serine-rich domain 1	RNPS1;hCG_2026745	sp|Q15287|RNPS1_HUMAN RNA-binding protein with serine-rich domain 1 OS=Homo sapiens OX=9606 GN=RNPS1 PE=1 SV=1;tr|H3BV80|H3BV80_HUMAN RNA-binding protein with serine-rich domain 1 OS=Homo sapiens OX=9606 GN=RNPS1 PE=1 SV=2;tr|H3BMM9|H3BMM9_HUMAN RNA-bindin	0.00466821	-0.00024729	1288	27.9029	0	27.4454
PG1537	Q49A26;K7EMM8;D3DUE6;D3DUE7;Q49A26-2;Q49A26-3;Q49A26-5;Q49A26-4	Putative oxidoreductase GLYR1	GLYR1;N-PAC	sp|Q49A26|GLYR1_HUMAN Putative oxidoreductase GLYR1 OS=Homo sapiens OX=9606 GN=GLYR1 PE=1 SV=4;tr|K7EMM8|K7EMM8_HUMAN Glyoxylate reductase 1 homolog (Fragment) OS=Homo sapiens OX=9606 GN=GLYR1 PE=1 SV=2;tr|D3DUE6|D3DUE6_HUMAN Glyoxylate reductase 1 homolog	-0.00103948	-0.0490882	680	0	28.076	0
PG1540	Q93008;D3DWB6;Q93008-1	Probable ubiquitin carboxyl-terminal hydrolase FAF-X;Ubiquitin carboxyl-terminal hydrolase	USP9X	sp|Q93008|USP9X_HUMAN Probable ubiquitin carboxyl-terminal hydrolase FAF-X OS=Homo sapiens OX=9606 GN=USP9X PE=1 SV=3;tr|D3DWB6|D3DWB6_HUMAN Ubiquitin specific peptidase 9, X-linked, isoform CRA_b OS=Homo sapiens OX=9606 GN=USP9X PE=4 SV=1;sp|Q93008-1|USP9	0.0268613	0.00677334	611	26.7142	25.9442	26.1875
PG1541	Q10570;D3DWL9	Cleavage and polyadenylation specificity factor subunit 1	CPSF1	sp|Q10570|CPSF1_HUMAN Cleavage and polyadenylation specificity factor subunit 1 OS=Homo sapiens OX=9606 GN=CPSF1 PE=1 SV=2;tr|D3DWL9|D3DWL9_HUMAN Cleavage and polyadenylation specific factor 1, 160kDa, isoform CRA_a OS=Homo sapiens OX=9606 GN=CPSF1 PE=4 SV	0.0089206	-8.34715e-05	1061	28.5212	28.0792	28.3771
PG1542	P61758;D3DWY7;Q6FH24;P61758-2	Prefoldin subunit 3	VBP1	sp|P61758|PFD3_HUMAN Prefoldin subunit 3 OS=Homo sapiens OX=9606 GN=VBP1 PE=1 SV=4;tr|D3DWY7|D3DWY7_HUMAN von Hippel-Lindau binding protein 1, isoform CRA_b OS=Homo sapiens OX=9606 GN=VBP1 PE=3 SV=1;tr|Q6FH24|Q6FH24_HUMAN Prefoldin subunit 3 OS=Homo sapien	-0.0162998	0.0606044	322	0	0	0
PG1545	Q13557-6;Q13557-8;Q13557;Q13557-12;D6R938;E9PF82;Q13557-11;E9PBG7;Q13557-10;Q13557-4;B7Z2B0;Q13557-3;Q13557-5;Q13557-9;H0Y9C2;Q4G1A8;H0Y9J2;Q92991	Calcium/calmodulin-dependent protein kinase type II subunit delta	CAMK2D	sp|Q13557-6|KCC2D_HUMAN Isoform Delta 9 of Calcium/calmodulin-dependent protein kinase type II subunit delta OS=Homo sapiens OX=9606 GN=CAMK2D;sp|Q13557-8|KCC2D_HUMAN Isoform Delta 6 of Calcium/calmodulin-dependent protein kinase type II subunit delta OS=H	0.0341233	0.0334233	534	0	0	24.9866
PG1548	Q13363;Q13363-2;D6RAX2;X5D7T7;X5D8Y5;Q4KMQ8;E7ESU7;E7EPF8;E9PGB1	C-terminal-binding protein 1	CTBP1	sp|Q13363|CTBP1_HUMAN C-terminal-binding protein 1 OS=Homo sapiens OX=9606 GN=CTBP1 PE=1 SV=2;sp|Q13363-2|CTBP1_HUMAN Isoform 2 of C-terminal-binding protein 1 OS=Homo sapiens OX=9606 GN=CTBP1;tr|D6RAX2|D6RAX2_HUMAN C-terminal-binding protein 1 (Fragment)	0.0241196	-0.00405125	452	0	0	26.1215
PG1551	Q6UX04;D6REK3;Q6UX04-2	Peptidyl-prolyl cis-trans isomerase CWC27 homolog	CWC27	sp|Q6UX04|CWC27_HUMAN Spliceosome-associated protein CWC27 homolog OS=Homo sapiens OX=9606 GN=CWC27 PE=1 SV=1;tr|D6REK3|D6REK3_HUMAN Spliceosome-associated protein CWC27 homolog OS=Homo sapiens OX=9606 GN=CWC27 PE=1 SV=1;sp|Q6UX04-2|CWC27_HUMAN Isoform 2 o	-0.0125511	0.0298692	1447.5	0	0	26.3452
PG1554	Q9UL40;D6RJ07;Q9UL40-3;Q9UL40-2;B7Z6B6;B7Z6Q2;B7Z4J8	Zinc finger protein 346	ZNF346	sp|Q9UL40|ZN346_HUMAN Zinc finger protein 346 OS=Homo sapiens OX=9606 GN=ZNF346 PE=1 SV=1;tr|D6RJ07|D6RJ07_HUMAN Zinc finger protein 346 OS=Homo sapiens OX=9606 GN=ZNF346 PE=1 SV=1;sp|Q9UL40-3|ZN346_HUMAN Isoform 3 of Zinc finger protein 346 OS=Homo sapien	-0.0219646	-0.0279468	1121	28.1186	28.4649	29.2339
PG1555	P53007;Q6LAP8;D9HTE9;B4DP62	Tricarboxylate transport protein, mitochondrial	SLC25A1	sp|P53007|TXTP_HUMAN Tricarboxylate transport protein, mitochondrial OS=Homo sapiens OX=9606 GN=SLC25A1 PE=1 SV=2;tr|Q6LAP8|Q6LAP8_HUMAN Mitochondrial citrate transport protein (Fragment) OS=Homo sapiens OX=9606 PE=3 SV=1;tr|D9HTE9|D9HTE9_HUMAN Plasma memb	-0.0114741	-0.0290659	315	0	0	0
PG1556	P30086;D9IAI1;A0A0K0K1J6;B4DRT4;V9HW05	Phosphatidylethanolamine-binding protein 1;Hippocampal cholinergic neurostimulating peptide	PEBP1;HEL-S-34;HEL-210	sp|P30086|PEBP1_HUMAN Phosphatidylethanolamine-binding protein 1 OS=Homo sapiens OX=9606 GN=PEBP1 PE=1 SV=3;tr|D9IAI1|D9IAI1_HUMAN Epididymis secretory protein Li 34 OS=Homo sapiens OX=9606 GN=HEL-S-34 PE=2 SV=1;tr|A0A0K0K1J6|A0A0K0K1J6_HUMAN Epididymis se	0.0034261	-0.0129118	1305	27.5257	27.1725	27.7015
PG1557	dCas9			dCas9	-0.0152288	0.00228333	931	35.1404	35.6054	34.8366
PG1558	E1NZA1;Q92616;A0A024RBS1	Translational activator GCN1	PRIC295;GCN1L1	tr|E1NZA1|E1NZA1_HUMAN Peroxisome proliferator activated receptor interacting complex protein OS=Homo sapiens OX=9606 GN=PRIC295 PE=2 SV=1;sp|Q92616|GCN1_HUMAN eIF-2-alpha kinase activator GCN1 OS=Homo sapiens OX=9606 GN=GCN1 PE=1 SV=6;tr|A0A024RBS1|A0A024	-0.0100373	-9.89883e-05	73	26.8818	28.0178	27.9773
PG1560	Q96RP9;Q96RP9-2;E5KND7;E5KND5;C9IZ01	Elongation factor G, mitochondrial	GFM1	sp|Q96RP9|EFGM_HUMAN Elongation factor G, mitochondrial OS=Homo sapiens OX=9606 GN=GFM1 PE=1 SV=2;sp|Q96RP9-2|EFGM_HUMAN Isoform 2 of Elongation factor G, mitochondrial OS=Homo sapiens OX=9606 GN=GFM1;tr|E5KND7|E5KND7_HUMAN Elongation factor G, mitochondri	0.0319533	0.0266981	654	0	0	27.6363
PG1561	P42704;E5KNY5;B4DSR0	Leucine-rich PPR motif-containing protein, mitochondrial	LRPPRC	sp|P42704|LPPRC_HUMAN Leucine-rich PPR motif-containing protein, mitochondrial OS=Homo sapiens OX=9606 GN=LRPPRC PE=1 SV=3;tr|E5KNY5|E5KNY5_HUMAN Leucine-rich PPR-motif containing OS=Homo sapiens OX=9606 GN=LRPPRC PE=4 SV=1;tr|B4DSR0|B4DSR0_HUMAN cDNA FLJ6	-0.0148055	0.00366231	1264	28.5097	28.7406	28.8069
PG1562	Q00059;Q6LES8;E5KSX8;E5KSU5;Q00059-2;H7BYN3	Transcription factor A, mitochondrial	TFAM	sp|Q00059|TFAM_HUMAN Transcription factor A, mitochondrial OS=Homo sapiens OX=9606 GN=TFAM PE=1 SV=1;tr|Q6LES8|Q6LES8_HUMAN TFAM protein (Fragment) OS=Homo sapiens OX=9606 GN=TFAM PE=2 SV=1;tr|E5KSX8|E5KSX8_HUMAN Mitochondrial transcription factor A OS=Hom	0.0423357	0.0668387	1331	0	26.2096	26.0516
PG1563	E5RFV9;E5RFI5;E5RIN1;E5RHZ3;Q9Y2G2-3;Q9Y2G2-5		CARD8	tr|E5RFV9|E5RFV9_HUMAN Caspase recruitment domain-containing protein 8 OS=Homo sapiens OX=9606 GN=CARD8 PE=1 SV=1;tr|E5RFI5|E5RFI5_HUMAN Caspase recruitment domain-containing protein 8 OS=Homo sapiens OX=9606 GN=CARD8 PE=1 SV=1;tr|E5RIN1|E5RIN1_HUMAN Caspa	0.0264597	-0.0195392	513	0	0	0
PG1564	O60925;E5RGS4	Prefoldin subunit 1	PFDN1	sp|O60925|PFD1_HUMAN Prefoldin subunit 1 OS=Homo sapiens OX=9606 GN=PFDN1 PE=1 SV=2;tr|E5RGS4|E5RGS4_HUMAN Prefoldin subunit 1 OS=Homo sapiens OX=9606 GN=PFDN1 PE=1 SV=1	-0.00161718	0.0750999	161	0	0	24.1887
PG1567	O75347;E5RIW3;Q6FGD7;E5RJD8;E5RHG6;O75347-2	Tubulin-specific chaperone A	TBCA	sp|O75347|TBCA_HUMAN Tubulin-specific chaperone A OS=Homo sapiens OX=9606 GN=TBCA PE=1 SV=3;tr|E5RIW3|E5RIW3_HUMAN Tubulin-specific chaperone A OS=Homo sapiens OX=9606 GN=TBCA PE=1 SV=1;tr|Q6FGD7|Q6FGD7_HUMAN Tubulin-specific chaperone A OS=Homo sapiens OX	0.0588238	0.013615	1353	0	27.5047	27.8154
PG1568	P63208;E5RJR5	S-phase kinase-associated protein 1	SKP1	sp|P63208|SKP1_HUMAN S-phase kinase-associated protein 1 OS=Homo sapiens OX=9606 GN=SKP1 PE=1 SV=2;tr|E5RJR5|E5RJR5_HUMAN S-phase kinase-associated protein 1 OS=Homo sapiens OX=9606 GN=SKP1 PE=1 SV=1	0.0179627	0.0174035	734	0	26.7905	28.3736
PG1569	Q01469;E7DVW5;I6L8B7	Fatty acid-binding protein, epidermal	FABP5	sp|Q01469|FABP5_HUMAN Fatty acid-binding protein 5 OS=Homo sapiens OX=9606 GN=FABP5 PE=1 SV=3;tr|E7DVW5|E7DVW5_HUMAN Fatty acid binding protein 5 (Psoriasis-associated) OS=Homo sapiens OX=9606 GN=FABP5 PE=3 SV=1;tr|I6L8B7|I6L8B7_HUMAN Fatty acid-binding pr	-0.0160866	0.0029714	732	30.2588	30.235	30.172
PG1570	Q9Y520;E7EPN9;Q9Y520-4;Q9Y520-5;Q9Y520-7;Q9Y520-3;Q9Y520-6;Q9Y520-2	Protein PRRC2C	PRRC2C	sp|Q9Y520|PRC2C_HUMAN Protein PRRC2C OS=Homo sapiens OX=9606 GN=PRRC2C PE=1 SV=4;tr|E7EPN9|E7EPN9_HUMAN Protein PRRC2C OS=Homo sapiens OX=9606 GN=PRRC2C PE=1 SV=1;sp|Q9Y520-4|PRC2C_HUMAN Isoform 4 of Protein PRRC2C OS=Homo sapiens OX=9606 GN=PRRC2C;sp|Q9Y5	0.0419153	-0.010709	334	26.5026	26.9102	25.6822
PG1571	O15160;E7EQB9;A0A2R8YEZ4;Q96HT3;A0A2R8Y5D3;O15160-2;A0A2R8YEY5;D6RDJ3;B4DEC2;A0A2R8Y8D6	DNA-directed RNA polymerases I and III subunit RPAC1	POLR1C	sp|O15160|RPAC1_HUMAN DNA-directed RNA polymerases I and III subunit RPAC1 OS=Homo sapiens OX=9606 GN=POLR1C PE=1 SV=1;tr|E7EQB9|E7EQB9_HUMAN DNA-directed RNA polymerases I and III subunit RPAC1 OS=Homo sapiens OX=9606 GN=POLR1C PE=1 SV=1;tr|A0A2R8YEZ4|A0A	0.00973133	0.00406907	1421	27.4285	27.8908	28.4705
PG1573	O15347;E9PES6;E7ES08;E7EQU1;Q7Z684	High mobility group protein B3	HMGB3;DKFZp779G118	sp|O15347|HMGB3_HUMAN High mobility group protein B3 OS=Homo sapiens OX=9606 GN=HMGB3 PE=1 SV=4;tr|E9PES6|E9PES6_HUMAN High mobility group protein B3 (Fragment) OS=Homo sapiens OX=9606 GN=HMGB3 PE=1 SV=1;tr|E7ES08|E7ES08_HUMAN High mobility group protein B	0.00813606	0.00330807	1394	27.3582	27.4835	27.7494
PG1577	E7EVA0;P27816;P27816-6;P27816-2;A0A024R2V0	Microtubule-associated protein;Microtubule-associated protein 4	MAP4	tr|E7EVA0|E7EVA0_HUMAN Microtubule-associated protein OS=Homo sapiens OX=9606 GN=MAP4 PE=1 SV=1;sp|P27816|MAP4_HUMAN Microtubule-associated protein 4 OS=Homo sapiens OX=9606 GN=MAP4 PE=1 SV=3;sp|P27816-6|MAP4_HUMAN Isoform 6 of Microtubule-associated prote	0.00966184	0.00257564	1143	30.135	29.3395	29.4903
PG1580	Q8WWY3;E7EVX8;B4DWW8;Q8WWY3-2;Q8WWY3-4;E7EU94;E7ESX0;E7EN72;Q8WWY3-3	U4/U6 small nuclear ribonucleoprotein Prp31	PRPF31	sp|Q8WWY3|PRP31_HUMAN U4/U6 small nuclear ribonucleoprotein Prp31 OS=Homo sapiens OX=9606 GN=PRPF31 PE=1 SV=2;tr|E7EVX8|E7EVX8_HUMAN Pre-mRNA-processing factor 31 OS=Homo sapiens OX=9606 GN=PRPF31 PE=1 SV=1;tr|B4DWW8|B4DWW8_HUMAN Pre-mRNA-processing factor	-0.0149056	0.00360104	964	27.8899	28.6548	28.5287
PG1581	Q14203-3;E7EX90;Q14203;Q14203-4;Q14203-6;Q6MZZ3;Q14203-2;Q14203-5;Q6AWB1;Q6AWB3	Dynactin subunit 1	DCTN1;DKFZp686I0746;DKFZp686E0752;DKFZp686E191	sp|Q14203-3|DCTN1_HUMAN Isoform 3 of Dynactin subunit 1 OS=Homo sapiens OX=9606 GN=DCTN1;tr|E7EX90|E7EX90_HUMAN Dynactin subunit 1 OS=Homo sapiens OX=9606 GN=DCTN1 PE=1 SV=1;sp|Q14203|DCTN1_HUMAN Dynactin subunit 1 OS=Homo sapiens OX=9606 GN=DCTN1 PE=1 SV=	0.00593299	0.0270763	580	0	0	25.8422
PG1582	P63244;E9KL35;J3KPE3;H0YAF8;H0Y8W2;D6RAC2;H0YAM7;D6RHH4;D6REE5;D6R9L0;D6R9Z1;D6RFX4;B4DVD2	Guanine nucleotide-binding protein subunit beta-2-like 1;Guanine nucleotide-binding protein subunit beta-2-like 1, N-terminally processed	GNB2L1	sp|P63244|RACK1_HUMAN Receptor of activated protein C kinase 1 OS=Homo sapiens OX=9606 GN=RACK1 PE=1 SV=3;tr|E9KL35|E9KL35_HUMAN Epididymis tissue sperm binding protein Li 3a OS=Homo sapiens OX=9606 PE=1 SV=1;tr|J3KPE3|J3KPE3_HUMAN Receptor of-activated pr	-0.0166998	0.00178821	773	31.0753	31.0967	30.4807
PG1583	Q86V81;E9PB61	THO complex subunit 4	ALYREF	sp|Q86V81|THOC4_HUMAN THO complex subunit 4 OS=Homo sapiens OX=9606 GN=ALYREF PE=1 SV=3;tr|E9PB61|E9PB61_HUMAN THO complex subunit 4 OS=Homo sapiens OX=9606 GN=ALYREF PE=1 SV=1	-0.0140514	0.00547614	1104	29.6724	29.9228	30.1428
PG1584	P22234;E9PBS1;P22234-2;B4DGX3;D6RF62	Multifunctional protein ADE2;Phosphoribosylaminoimidazole-succinocarboxamide synthase;Phosphoribosylaminoimidazole carboxylase	PAICS	sp|P22234|PUR6_HUMAN Multifunctional protein ADE2 OS=Homo sapiens OX=9606 GN=PAICS PE=1 SV=3;tr|E9PBS1|E9PBS1_HUMAN AIR carboxylase (Fragment) OS=Homo sapiens OX=9606 GN=PAICS PE=1 SV=1;sp|P22234-2|PUR6_HUMAN Isoform 2 of Multifunctional protein ADE2 OS=Ho	-0.0142564	0.00334727	1085	27.6686	28.0437	28.259
PG1585	Q16576;E9PC52;Q6FHQ0;Q16576-2;A8K6A2	Histone-binding protein RBBP7	RBBP7	sp|Q16576|RBBP7_HUMAN Histone-binding protein RBBP7 OS=Homo sapiens OX=9606 GN=RBBP7 PE=1 SV=1;tr|E9PC52|E9PC52_HUMAN Histone-binding protein RBBP7 OS=Homo sapiens OX=9606 GN=RBBP7 PE=1 SV=1;tr|Q6FHQ0|Q6FHQ0_HUMAN RBBP7 protein (Fragment) OS=Homo sapiens O	0.0136309	-0.0291433	289	28.7593	28.9748	29.1397
PG1586	Q15631;H7C1D4;E9PGT1;Q53GR3;Q15631-2;B3KRM8;B7Z5D9	Translin	TSN	sp|Q15631|TSN_HUMAN Translin OS=Homo sapiens OX=9606 GN=TSN PE=1 SV=1;tr|H7C1D4|H7C1D4_HUMAN Component 3 of promoter of RISC (Fragment) OS=Homo sapiens OX=9606 GN=TSN PE=1 SV=1;tr|E9PGT1|E9PGT1_HUMAN Component 3 of promoter of RISC OS=Homo sapiens OX=9606	0.00597222	-0.0145539	1138	28.6035	28.8416	29.2797
PG1590	P27361;P27361-3;E9PJF0;Q8NHX0;E9PQW4;L7RXH5;P27361-2;E9PBK7;Q7Z3H5	Mitogen-activated protein kinase 3;Mitogen-activated protein kinase	MAPK3;DKFZp686O0215	sp|P27361|MK03_HUMAN Mitogen-activated protein kinase 3 OS=Homo sapiens OX=9606 GN=MAPK3 PE=1 SV=4;sp|P27361-3|MK03_HUMAN Isoform 3 of Mitogen-activated protein kinase 3 OS=Homo sapiens OX=9606 GN=MAPK3;tr|E9PJF0|E9PJF0_HUMAN Mitogen-activated protein kina	-0.011595	-0.00409618	1447.5	25.1696	0	26.1674
PG1592	P29692;E9PK01;B2RAR6;E9PRY8;D3DWK1;Q9H7G6;Q71RH4;A0A087X1X7;P29692-2;E9PQ49;E9PI39;P29692-4;E9PL12;E9PQZ1;E9PPR1;E9PMW7	Elongation factor 1-delta	EEF1D	sp|P29692|EF1D_HUMAN Elongation factor 1-delta OS=Homo sapiens OX=9606 GN=EEF1D PE=1 SV=5;tr|E9PK01|E9PK01_HUMAN Elongation factor 1-delta (Fragment) OS=Homo sapiens OX=9606 GN=EEF1D PE=1 SV=1;tr|B2RAR6|B2RAR6_HUMAN cDNA, FLJ95068, highly similar to Homo s	-0.0142109	0.00470287	155	27.9532	28.2947	28.6064
PG1595	Q8N5M4;H0YDR3;E9PKV8	Tetratricopeptide repeat protein 9C	TTC9C	sp|Q8N5M4|TTC9C_HUMAN Tetratricopeptide repeat protein 9C OS=Homo sapiens OX=9606 GN=TTC9C PE=1 SV=1;tr|H0YDR3|H0YDR3_HUMAN Tetratricopeptide repeat protein 9C (Fragment) OS=Homo sapiens OX=9606 GN=TTC9C PE=1 SV=1;tr|E9PKV8|E9PKV8_HUMAN Tetratricopeptide r	0.0252541	-0.00385985	478	0	0	27.2166
PG1596	Q96K17;E9PL10;Q6PJ77;Q96K17-2	Transcription factor BTF3 homolog 4;Transcription factor BTF3	BTF3L4	sp|Q96K17|BT3L4_HUMAN Transcription factor BTF3 homolog 4 OS=Homo sapiens OX=9606 GN=BTF3L4 PE=1 SV=1;tr|E9PL10|E9PL10_HUMAN Transcription factor BTF3 OS=Homo sapiens OX=9606 GN=BTF3L4 PE=1 SV=1;tr|Q6PJ77|Q6PJ77_HUMAN Transcription factor BTF3 (Fragment) O	0.0282638	-0.00459983	469	0	0	29.0376
PG1597	Q9H0U4;E9PLD0;Q6FIG4;Q92928	Ras-related protein Rab-1B;Putative Ras-related protein Rab-1C	RAB1B;RAB1C	sp|Q9H0U4|RAB1B_HUMAN Ras-related protein Rab-1B OS=Homo sapiens OX=9606 GN=RAB1B PE=1 SV=1;tr|E9PLD0|E9PLD0_HUMAN Ras-related protein Rab-1B OS=Homo sapiens OX=9606 GN=RAB1B PE=1 SV=1;tr|Q6FIG4|Q6FIG4_HUMAN RAB1B protein OS=Homo sapiens OX=9606 GN=RAB1B P	0.00953025	0.00409359	1132	27.0992	27.7751	28.266
PG1598	Q9BQC3;E9PLL2;E9PMH7;Q9BQC3-2;E9PJH6	Diphthamide biosynthesis protein 2	DPH2	sp|Q9BQC3|DPH2_HUMAN 2-(3-amino-3-carboxypropyl)histidine synthase subunit 2 OS=Homo sapiens OX=9606 GN=DPH2 PE=1 SV=1;tr|E9PLL2|E9PLL2_HUMAN 2-(3-amino-3-carboxypropyl)histidine synthase subunit 2 OS=Homo sapiens OX=9606 GN=DPH2 PE=1 SV=1;tr|E9PMH7|E9PMH7	0.0120502	-0.0696646	16	0	0	0
PG1602	P23528;E9PP50;V9HWI5;G3V1A4;E9PK25;E9PQB7;B4E112;E9PLJ3;E9PS23	Cofilin-1	CFL1;HEL-S-15	sp|P23528|COF1_HUMAN Cofilin-1 OS=Homo sapiens OX=9606 GN=CFL1 PE=1 SV=3;tr|E9PP50|E9PP50_HUMAN Cofilin, non-muscle isoform (Fragment) OS=Homo sapiens OX=9606 GN=CFL1 PE=1 SV=8;tr|V9HWI5|V9HWI5_HUMAN Cofilin, non-muscle isoform OS=Homo sapiens OX=9606 GN=H	-0.0143029	0.00283612	1107	29.1174	29.109	29.1743
PG1604	P62861;E9PR30;E9PM49	40S ribosomal protein S30	FAU	sp|P62861|RS30_HUMAN 40S ribosomal protein S30 OS=Homo sapiens OX=9606 GN=FAU PE=1 SV=1;tr|E9PR30|E9PR30_HUMAN 40S ribosomal protein S30 OS=Homo sapiens OX=9606 GN=FAU PE=1 SV=1;tr|E9PM49|E9PM49_HUMAN 40S ribosomal protein S30 (Fragment) OS=Homo sapiens OX	-0.0300733	0.0157732	192	0	30.895	0
PG1608	O15027;O15027-5;F1T0I1;O15027-2;O15027-4;O15027-3;A4QN18;A0A3F2YNX0;A0A3F2YNZ0	Protein transport protein Sec16A	SEC16A	sp|O15027|SC16A_HUMAN Protein transport protein Sec16A OS=Homo sapiens OX=9606 GN=SEC16A PE=1 SV=4;sp|O15027-5|SC16A_HUMAN Isoform 5 of Protein transport protein Sec16A OS=Homo sapiens OX=9606 GN=SEC16A;tr|F1T0I1|F1T0I1_HUMAN Protein transport protein sec1	0.0658662	0.0411069	788	0	26.2505	26.9639
PG1610	P23025;W0FSR8;F2Z2T2	DNA repair protein complementing XP-A cells	XPA	sp|P23025|XPA_HUMAN DNA repair protein complementing XP-A cells OS=Homo sapiens OX=9606 GN=XPA PE=1 SV=1;tr|W0FSR8|W0FSR8_HUMAN Mutant xeroderma pigmentosum complementation group A (Fragment) OS=Homo sapiens OX=9606 GN=XPA PE=2 SV=1;tr|F2Z2T2|F2Z2T2_HUMAN	0.0103312	0.0410137	1447.5	0	0	24.7103
PG1613	O00764;F2Z2Y4;V9HWC3;O00764-3;O00764-2;G1UI32	Pyridoxal kinase	PDXK;HEL-S-1a	sp|O00764|PDXK_HUMAN Pyridoxal kinase OS=Homo sapiens OX=9606 GN=PDXK PE=1 SV=1;tr|F2Z2Y4|F2Z2Y4_HUMAN Pyridoxal kinase OS=Homo sapiens OX=9606 GN=PDXK PE=1 SV=1;tr|V9HWC3|V9HWC3_HUMAN Pyridoxal kinase OS=Homo sapiens OX=9606 GN=HEL-S-1a PE=2 SV=1;sp|O0076	0.0234177	-0.00440423	387	0	0	25.2401
PG1617	Q96FW1;J3KR44;F5GYJ8;F5GYN4;Q659F9;F5H6Q1;B4DPD5;F5H3F0	Ubiquitin thioesterase OTUB1	OTUB1;DKFZp564E242	sp|Q96FW1|OTUB1_HUMAN Ubiquitin thioesterase OTUB1 OS=Homo sapiens OX=9606 GN=OTUB1 PE=1 SV=2;tr|J3KR44|J3KR44_HUMAN Ubiquitin thioesterase OS=Homo sapiens OX=9606 GN=OTUB1 PE=1 SV=2;tr|F5GYJ8|F5GYJ8_HUMAN Ubiquitinyl hydrolase 1 OS=Homo sapiens OX=9606 GN	0.00351201	-0.0151178	1318	28.8751	29.0883	28.8369
PG1619	Q15286;F5H157	Ras-related protein Rab-35	RAB35	sp|Q15286|RAB35_HUMAN Ras-related protein Rab-35 OS=Homo sapiens OX=9606 GN=RAB35 PE=1 SV=1;tr|F5H157|F5H157_HUMAN Ras-related protein Rab-35 (Fragment) OS=Homo sapiens OX=9606 GN=RAB35 PE=1 SV=1	0.0138074	-0.0180843	26	0	0	0
PG1620	Q99816;F5H442;Q99816-2;Q86SI0;L0L6B6;D3DQY6	Tumor susceptibility gene 101 protein	TSG101	sp|Q99816|TS101_HUMAN Tumor susceptibility gene 101 protein OS=Homo sapiens OX=9606 GN=TSG101 PE=1 SV=2;tr|F5H442|F5H442_HUMAN Tumor susceptibility gene 101 protein OS=Homo sapiens OX=9606 GN=TSG101 PE=1 SV=1;sp|Q99816-2|TS101_HUMAN Isoform 2 of Tumor susc	0.0428115	0.000939819	412	0	24.6703	24.106
PG1621	Q9BQE3;F5H5D3;Q53GA7;B7Z1K5;Q8N532;A0A1W2PQM2	Tubulin alpha-1C chain	TUBA1C	sp|Q9BQE3|TBA1C_HUMAN Tubulin alpha-1C chain OS=Homo sapiens OX=9606 GN=TUBA1C PE=1 SV=1;tr|F5H5D3|F5H5D3_HUMAN Tubulin alpha chain OS=Homo sapiens OX=9606 GN=TUBA1C PE=1 SV=1;tr|Q53GA7|Q53GA7_HUMAN Tubulin alpha chain (Fragment) OS=Homo sapiens OX=9606 PE	0.0323498	0.0552818	1406	29.2975	29.7631	30.9638
PG1624	Q6L8Q7;F6T1Q0;Q6L8Q7-2	2,5-phosphodiesterase 12	PDE12	sp|Q6L8Q7|PDE12_HUMAN 2,5-phosphodiesterase 12 OS=Homo sapiens OX=9606 GN=PDE12 PE=1 SV=2;tr|F6T1Q0|F6T1Q0_HUMAN 2,5-phosphodiesterase 12 OS=Homo sapiens OX=9606 GN=PDE12 PE=1 SV=1;sp|Q6L8Q7-2|PDE12_HUMAN Isoform 2 of 2,5-phosphodiesterase 12 OS=Homo	0.027758	-0.0100018	373	0	26.8116	0
PG1625	P27708;F8VPD4;Q53SY7	CAD protein;Glutamine-dependent carbamoyl-phosphate synthase;Aspartate carbamoyltransferase;Dihydroorotase	CAD	sp|P27708|PYR1_HUMAN CAD protein OS=Homo sapiens OX=9606 GN=CAD PE=1 SV=3;tr|F8VPD4|F8VPD4_HUMAN Aspartate carbamoyltransferase OS=Homo sapiens OX=9606 GN=CAD PE=1 SV=1;tr|Q53SY7|Q53SY7_HUMAN Aspartate carbamoyltransferase (Fragment) OS=Homo sapiens OX=960	-0.0120645	0.00536031	682	27.4185	28.5197	28.8986
PG1629	P31483;F8W8I6;Q59G98;P31483-3;E5RGV5;E5RG67	Nucleolysin TIA-1 isoform p40	TIA1	sp|P31483|TIA1_HUMAN Nucleolysin TIA-1 isoform p40 OS=Homo sapiens OX=9606 GN=TIA1 PE=1 SV=3;tr|F8W8I6|F8W8I6_HUMAN Nucleolysin TIA-1 isoform p40 OS=Homo sapiens OX=9606 GN=TIA1 PE=1 SV=1;tr|Q59G98|Q59G98_HUMAN TIA1 protein variant (Fragment) OS=Homo sapie	-0.0137276	-0.000626418	890	30.6852	29.986	30.157
PG1630	Q9Y6M1;F8W930;Q9Y6M1-1;Q9Y6M1-5;Q9Y6M1-6;Q9Y6M1-3;Q9Y6M1-4;B4DKT5	Insulin-like growth factor 2 mRNA-binding protein 2	IGF2BP2	sp|Q9Y6M1|IF2B2_HUMAN Insulin-like growth factor 2 mRNA-binding protein 2 OS=Homo sapiens OX=9606 GN=IGF2BP2 PE=1 SV=2;tr|F8W930|F8W930_HUMAN Insulin-like growth factor 2 mRNA-binding protein 2 OS=Homo sapiens OX=9606 GN=IGF2BP2 PE=1 SV=1;sp|Q9Y6M1-1|IF2B2	-0.0163688	0.00283559	1111	29.2319	29.0335	29.0809
PG1636	Q29RF7;G1UI16	Sister chromatid cohesion protein PDS5 homolog A	PDS5A	sp|Q29RF7|PDS5A_HUMAN Sister chromatid cohesion protein PDS5 homolog A OS=Homo sapiens OX=9606 GN=PDS5A PE=1 SV=1;tr|G1UI16|G1UI16_HUMAN SCC-112 protein, isoform CRA_b OS=Homo sapiens OX=9606 GN=PDS5A PE=2 SV=1	-0.0159965	0.00383024	1323	28.1929	28.429	27.7303
PG1637	Q9BZZ5;Q9BZZ5-2;G3V1C3;Q9BZZ5-3;Q9BZZ5-5;Q9BZZ5-6;B4DDR3;Q9BZZ5-1	Apoptosis inhibitor 5	API5	sp|Q9BZZ5|API5_HUMAN Apoptosis inhibitor 5 OS=Homo sapiens OX=9606 GN=API5 PE=1 SV=3;sp|Q9BZZ5-2|API5_HUMAN Isoform 2 of Apoptosis inhibitor 5 OS=Homo sapiens OX=9606 GN=API5;tr|G3V1C3|G3V1C3_HUMAN Apoptosis inhibitor 5 OS=Homo sapiens OX=9606 GN=API5 PE=1	-0.0143242	0.00412627	982	27.5756	28.2867	28.0179
PG1642	P27695;G3V3M6;Q5TZP7;G3V5Q1;G3V3C7;A0A0C4DGK8;G3V5M0;G3V359	DNA-(apurinic or apyrimidinic site) lyase;DNA-(apurinic or apyrimidinic site) lyase, mitochondrial	APEX1	sp|P27695|APEX1_HUMAN DNA-(apurinic or apyrimidinic site) endonuclease OS=Homo sapiens OX=9606 GN=APEX1 PE=1 SV=2;tr|G3V3M6|G3V3M6_HUMAN DNA-(apurinic or apyrimidinic site) endonuclease (Fragment) OS=Homo sapiens OX=9606 GN=APEX1 PE=1 SV=1;tr|Q5TZP7|Q5TZP7	-0.0148483	0.00285798	1095	30.0785	29.6929	29.9691
PG1643	P07910-2;G3V4C1;B3KX96;P07910-4;G3V2D6	Heterogeneous nuclear ribonucleoproteins C1/C2	HNRNPC	sp|P07910-2|HNRPC_HUMAN Isoform C1 of Heterogeneous nuclear ribonucleoproteins C1/C2 OS=Homo sapiens OX=9606 GN=HNRNPC;tr|G3V4C1|G3V4C1_HUMAN Heterogeneous nuclear ribonucleoproteins C1/C2 OS=Homo sapiens OX=9606 GN=HNRNPC PE=1 SV=1;tr|B3KX96|B3KX96_HUMAN	-0.0149395	0.00350255	283	35.2629	35.48	35.3301
PG1647	G5E9A6;P51784;Q6P453	Ubiquitin carboxyl-terminal hydrolase;Ubiquitin carboxyl-terminal hydrolase 11	USP11	tr|G5E9A6|G5E9A6_HUMAN Ubiquitin carboxyl-terminal hydrolase OS=Homo sapiens OX=9606 GN=USP11 PE=1 SV=1;sp|P51784|UBP11_HUMAN Ubiquitin carboxyl-terminal hydrolase 11 OS=Homo sapiens OX=9606 GN=USP11 PE=1 SV=3;tr|Q6P453|Q6P453_HUMAN Ubiquitin carboxyl-term	0.028728	-0.0238028	31	0	0	0
PG1648	P82650;G5E9W7;G5E9V5;Q8NBL6;A8K9Y7;H7C5H3;H7C5F2;P82650-2	28S ribosomal protein S22, mitochondrial	MRPS22	sp|P82650|RT22_HUMAN 28S ribosomal protein S22, mitochondrial OS=Homo sapiens OX=9606 GN=MRPS22 PE=1 SV=1;tr|G5E9W7|G5E9W7_HUMAN 28S ribosomal protein S22, mitochondrial OS=Homo sapiens OX=9606 GN=MRPS22 PE=1 SV=1;tr|G5E9V5|G5E9V5_HUMAN 28S ribosomal prote	0.0194431	0.0762942	717	0	27.0394	26.6335
PG1649	Q92879;G5EA30;Q92879-2;Q92879-3;Q92879-4;Q92879-6;Q92879-5	CUGBP Elav-like family member 1	CELF1	sp|Q92879|CELF1_HUMAN CUGBP Elav-like family member 1 OS=Homo sapiens OX=9606 GN=CELF1 PE=1 SV=2;tr|G5EA30|G5EA30_HUMAN CUG triplet repeat, RNA binding protein 1, isoform CRA_c OS=Homo sapiens OX=9606 GN=CELF1 PE=1 SV=1;sp|Q92879-2|CELF1_HUMAN Isoform 2 of	-0.0166214	0.00207149	956	30.7637	30.3831	30.1483
PG1650	G8JLB6;P31943;A0A384MEJ3;E9PCY7;D6RBM0;E5RGV0;H0YB39	Heterogeneous nuclear ribonucleoprotein H;Heterogeneous nuclear ribonucleoprotein H, N-terminally processed	HNRNPH1	tr|G8JLB6|G8JLB6_HUMAN Heterogeneous nuclear ribonucleoprotein H OS=Homo sapiens OX=9606 GN=HNRNPH1 PE=1 SV=1;sp|P31943|HNRH1_HUMAN Heterogeneous nuclear ribonucleoprotein H OS=Homo sapiens OX=9606 GN=HNRNPH1 PE=1 SV=4;tr|A0A384MEJ3|A0A384MEJ3_HUMAN Epidid	-0.0154446	0.00232385	1009	34.6864	34.3287	34.2941
PG1651	Q9NR50;H0Y580;Q9HA31;Q9NR50-3;Q9NR50-2	Translation initiation factor eIF-2B subunit gamma	EIF2B3	sp|Q9NR50|EI2BG_HUMAN Translation initiation factor eIF-2B subunit gamma OS=Homo sapiens OX=9606 GN=EIF2B3 PE=1 SV=1;tr|H0Y580|H0Y580_HUMAN Translation initiation factor eIF-2B subunit gamma (Fragment) OS=Homo sapiens OX=9606 GN=EIF2B3 PE=1 SV=1;tr|Q9HA31|	0.0216074	-0.0193858	392	0	26.0965	0
PG1652	P83881;H0Y5B4;H7BZ11;J3KQN4	60S ribosomal protein L36a	RPL36A;RPL36A-HNRNPH2	sp|P83881|RL36A_HUMAN 60S ribosomal protein L36a OS=Homo sapiens OX=9606 GN=RPL36A PE=1 SV=2;tr|H0Y5B4|H0Y5B4_HUMAN 60S ribosomal protein L36a OS=Homo sapiens OX=9606 GN=RPL36A PE=1 SV=2;tr|H7BZ11|H7BZ11_HUMAN RPL36A-HNRNPH2 readthrough OS=Homo sapiens OX=	-0.00879397	-0.0348018	730	28.561	28.1796	0
PG1653	Q86Y56;H0Y650;B3KU91;B3KPE2;A0A024R803;Q86Y56-2;E9PGY2;B3KNN3;Q86Y56-3	Dynein assembly factor 5, axonemal	DNAAF5;FLJ20397	sp|Q86Y56|DAAF5_HUMAN Dynein assembly factor 5, axonemal OS=Homo sapiens OX=9606 GN=DNAAF5 PE=1 SV=4;tr|H0Y650|H0Y650_HUMAN Dynein assembly factor 5, axonemal (Fragment) OS=Homo sapiens OX=9606 GN=DNAAF5 PE=1 SV=1;tr|B3KU91|B3KU91_HUMAN cDNA FLJ39381 fis,	0.0614618	0.053169	1242	0	26.6143	26.9786
PG1658	Q96EY4;H0Y9X1;D6RA57;B7Z504	Translation machinery-associated protein 16	TMA16	sp|Q96EY4|TMA16_HUMAN Translation machinery-associated protein 16 OS=Homo sapiens OX=9606 GN=TMA16 PE=1 SV=2;tr|H0Y9X1|H0Y9X1_HUMAN Translation machinery-associated protein 16 (Fragment) OS=Homo sapiens OX=9606 GN=TMA16 PE=1 SV=1;tr|D6RA57|D6RA57_HUMAN Tra	0.0461394	0.04112	718	0	26.1427	27.5997
PG1662	Q14671;H0YEH2;Q14671-4;E9PR38	Pumilio homolog 1	PUM1	sp|Q14671|PUM1_HUMAN Pumilio homolog 1 OS=Homo sapiens OX=9606 GN=PUM1 PE=1 SV=3;tr|H0YEH2|H0YEH2_HUMAN Pumilio homolog 1 (Fragment) OS=Homo sapiens OX=9606 GN=PUM1 PE=1 SV=1;sp|Q14671-4|PUM1_HUMAN Isoform 4 of Pumilio homolog 1 OS=Homo sapiens OX=9606 GN=	0.00807707	0.00361709	1357	28.0901	27.5252	28.1656
PG1667	P25789;H0YMZ1;H0YL69;H0YMA1;H0YN18;B2RDG0;H0YLC2;H0YKT8;H0YLS6;H0YMI6;P25789-2	Proteasome subunit alpha type-4;Proteasome subunit alpha type;Proteasome subunit beta type	PSMA4	sp|P25789|PSA4_HUMAN Proteasome subunit alpha type-4 OS=Homo sapiens OX=9606 GN=PSMA4 PE=1 SV=1;tr|H0YMZ1|H0YMZ1_HUMAN Proteasome subunit alpha type (Fragment) OS=Homo sapiens OX=9606 GN=PSMA4 PE=1 SV=8;tr|H0YL69|H0YL69_HUMAN Proteasome subunit alpha type	0.00840919	-0.00875392	1122	26.8067	0	27.1802
PG1668	Q71UM5;H0YMV8;C9JLI6	40S ribosomal protein S27-like;40S ribosomal protein S27	RPS27L	sp|Q71UM5|RS27L_HUMAN 40S ribosomal protein S27-like OS=Homo sapiens OX=9606 GN=RPS27L PE=1 SV=3;tr|H0YMV8|H0YMV8_HUMAN 40S ribosomal protein S27 OS=Homo sapiens OX=9606 GN=RPS27L PE=1 SV=1;tr|C9JLI6|C9JLI6_HUMAN 40S ribosomal protein S27 OS=Homo sapiens O	0.0217365	0.0185835	140	24.9424	25.163	25.8823
PG1669	Q9GZS3;H0YN81;H0YL19;H0YMF9	WD repeat-containing protein 61;WD repeat-containing protein 61, N-terminally processed	WDR61	sp|Q9GZS3|WDR61_HUMAN WD repeat-containing protein 61 OS=Homo sapiens OX=9606 GN=WDR61 PE=1 SV=1;tr|H0YN81|H0YN81_HUMAN WD repeat-containing protein 61 (Fragment) OS=Homo sapiens OX=9606 GN=WDR61 PE=1 SV=1;tr|H0YL19|H0YL19_HUMAN WD repeat-containing protei	0.006232	-0.0128051	1240	29.5621	29.7761	30.7249
PG1674	P07741;H3BQZ9;P07741-2	Adenine phosphoribosyltransferase	APRT	sp|P07741|APT_HUMAN Adenine phosphoribosyltransferase OS=Homo sapiens OX=9606 GN=APRT PE=1 SV=2;tr|H3BQZ9|H3BQZ9_HUMAN Adenine phosphoribosyltransferase OS=Homo sapiens OX=9606 GN=APRT PE=1 SV=1;sp|P07741-2|APT_HUMAN Isoform 2 of Adenine phosphoribosyltran	0.0227152	0.00891187	1447.5	0	25.828	25.6106
PG1675	P22695;H3BRG4;H3BSJ9	Cytochrome b-c1 complex subunit 2, mitochondrial	UQCRC2	sp|P22695|QCR2_HUMAN Cytochrome b-c1 complex subunit 2, mitochondrial OS=Homo sapiens OX=9606 GN=UQCRC2 PE=1 SV=3;tr|H3BRG4|H3BRG4_HUMAN Cytochrome b-c1 complex subunit 2, mitochondrial OS=Homo sapiens OX=9606 GN=UQCRC2 PE=1 SV=1;tr|H3BSJ9|H3BSJ9_HUMAN Cyt	0.00739616	0.00354837	1235	27.459	26.9283	27.6087
PG1676	P19784;H3BSA1;H3BV19	Casein kinase II subunit alpha	CSNK2A2	sp|P19784|CSK22_HUMAN Casein kinase II subunit alpha OS=Homo sapiens OX=9606 GN=CSNK2A2 PE=1 SV=1;tr|H3BSA1|H3BSA1_HUMAN Casein kinase II subunit alpha (Fragment) OS=Homo sapiens OX=9606 GN=CSNK2A2 PE=1 SV=2;tr|H3BV19|H3BV19_HUMAN Casein kinase II subuni	0.0546064	0.0321525	646	0	27.0953	27.0579
PG1678	Q6FI81;H3BV90;Q6FI81-3;B4DHB9;H3BUG4;H3BT65;H3BQ23	Anamorsin	CIAPIN1	sp|Q6FI81|CPIN1_HUMAN Anamorsin OS=Homo sapiens OX=9606 GN=CIAPIN1 PE=1 SV=2;tr|H3BV90|H3BV90_HUMAN Anamorsin OS=Homo sapiens OX=9606 GN=CIAPIN1 PE=1 SV=1;sp|Q6FI81-3|CPIN1_HUMAN Isoform 3 of Anamorsin OS=Homo sapiens OX=9606 GN=CIAPIN1;tr|B4DHB9|B4DHB9_HU	-0.0157749	-0.0196153	1447.5	26.299	25.6979	0
PG1679	Q8N1F7;H3BVG0;A8K897;Q8N1F7-2	Nuclear pore complex protein Nup93	NUP93	sp|Q8N1F7|NUP93_HUMAN Nuclear pore complex protein Nup93 OS=Homo sapiens OX=9606 GN=NUP93 PE=1 SV=2;tr|H3BVG0|H3BVG0_HUMAN Nuclear pore complex protein Nup93 OS=Homo sapiens OX=9606 GN=NUP93 PE=1 SV=1;tr|A8K897|A8K897_HUMAN Nuclear pore complex protein Nup	0.0372665	0.00979624	168	0	25.7801	0
PG1687	H7C561		SF1	tr|H7C561|H7C561_HUMAN Splicing factor 1 (Fragment) OS=Homo sapiens OX=9606 GN=SF1 PE=1 SV=8	0.00256583	0.0212698	1347	0	0	0
PG1688	P10599;H9ZYJ2;P10599-2	Thioredoxin	TXN	sp|P10599|THIO_HUMAN Thioredoxin OS=Homo sapiens OX=9606 GN=TXN PE=1 SV=3;tr|H9ZYJ2|H9ZYJ2_HUMAN Thioredoxin OS=Homo sapiens OX=9606 GN=TXN PE=2 SV=1;sp|P10599-2|THIO_HUMAN Isoform 2 of Thioredoxin OS=Homo sapiens OX=9606 GN=TXN	-0.0149213	0.00677598	266	30.9222	31.5889	32.0713
PG1691	Q02978;I3L1P8;Q6IBH0;Q02978-2	Mitochondrial 2-oxoglutarate/malate carrier protein	SLC25A11	sp|Q02978|M2OM_HUMAN Mitochondrial 2-oxoglutarate/malate carrier protein OS=Homo sapiens OX=9606 GN=SLC25A11 PE=1 SV=3;tr|I3L1P8|I3L1P8_HUMAN Mitochondrial 2-oxoglutarate/malate carrier protein (Fragment) OS=Homo sapiens OX=9606 GN=SLC25A11 PE=1 SV=1;tr|Q6	-0.0195349	-0.0292655	1162	28.0976	28.4203	28.8024
PG1692	P63241;I3L397;I3L504;P63241-2;Q6IS14	Eukaryotic translation initiation factor 5A-1;Eukaryotic translation initiation factor 5A;Eukaryotic translation initiation factor 5A-1-like	EIF5A;EIF5AL1	sp|P63241|IF5A1_HUMAN Eukaryotic translation initiation factor 5A-1 OS=Homo sapiens OX=9606 GN=EIF5A PE=1 SV=2;tr|I3L397|I3L397_HUMAN Eukaryotic translation initiation factor 5A (Fragment) OS=Homo sapiens OX=9606 GN=EIF5A PE=1 SV=8;tr|I3L504|I3L504_HUMAN E	-0.0148906	0.00227032	868	31.5076	31.4037	31.4116
PG1693	P14174;I4AY87	Macrophage migration inhibitory factor	MIF	sp|P14174|MIF_HUMAN Macrophage migration inhibitory factor OS=Homo sapiens OX=9606 GN=MIF PE=1 SV=4;tr|I4AY87|I4AY87_HUMAN Epididymis secretory sperm binding protein (Fragment) OS=Homo sapiens OX=9606 GN=MIF PE=2 SV=1	0.0388446	-0.0946757	60	30.7535	30.8906	31.0417
PG1694	Q8NCA5;I6L9E8;E9PH82;B4DY25;B4DT23	Protein FAM98A	FAM98A	sp|Q8NCA5|FA98A_HUMAN Protein FAM98A OS=Homo sapiens OX=9606 GN=FAM98A PE=1 SV=2;tr|I6L9E8|I6L9E8_HUMAN Family with sequence similarity 98, member A OS=Homo sapiens OX=9606 GN=FAM98A PE=2 SV=1;tr|E9PH82|E9PH82_HUMAN Protein FAM98A OS=Homo sapiens OX=9606 G	-0.0143456	0.00501124	686	28.4062	28.198	28.809
PG1695	Q92541;I7GPQ7	RNA polymerase-associated protein RTF1 homolog	RTF1	sp|Q92541|RTF1_HUMAN RNA polymerase-associated protein RTF1 homolog OS=Homo sapiens OX=9606 GN=RTF1 PE=1 SV=4;tr|I7GPQ7|I7GPQ7_HUMAN cDNA FLJ75793 OS=Homo sapiens OX=9606 PE=2 SV=1	0.0125943	-0.0163134	416	0	25.0083	25.2812
PG1697	J3KPD3;Q9Y580;F5GXV8;Q6IRX3;F5GY08	RNA-binding protein 7	RBM7	tr|J3KPD3|J3KPD3_HUMAN RNA binding motif protein 7, isoform CRA_c OS=Homo sapiens OX=9606 GN=RBM7 PE=1 SV=1;sp|Q9Y580|RBM7_HUMAN RNA-binding protein 7 OS=Homo sapiens OX=9606 GN=RBM7 PE=1 SV=1;tr|F5GXV8|F5GXV8_HUMAN RNA-binding protein 7 OS=Homo sapiens OX	0.0569031	0.0114417	1420	0	26.7665	26.3221
PG1698	O95232;J3KPP4;Q86Y74;A8K3C5;Q6PKC2;B4DJ96	Luc7-like protein 3	LUC7L3;CROP	sp|O95232|LC7L3_HUMAN Luc7-like protein 3 OS=Homo sapiens OX=9606 GN=LUC7L3 PE=1 SV=2;tr|J3KPP4|J3KPP4_HUMAN Cisplatin resistance-associated overexpressed protein, isoform CRA_b OS=Homo sapiens OX=9606 GN=LUC7L3 PE=1 SV=1;tr|Q86Y74|Q86Y74_HUMAN CROP protei	-0.0145275	0.0014139	1087	28.4815	28.3549	28.3807
PG1699	Q9NTK5;J3KQ32;Q53SQ6;Q9NTK5-2;B4DK14;Q9NTK5-3	Obg-like ATPase 1	OLA1;PTD004	sp|Q9NTK5|OLA1_HUMAN Obg-like ATPase 1 OS=Homo sapiens OX=9606 GN=OLA1 PE=1 SV=2;tr|J3KQ32|J3KQ32_HUMAN Obg-like ATPase 1 OS=Homo sapiens OX=9606 GN=OLA1 PE=1 SV=1;tr|Q53SQ6|Q53SQ6_HUMAN Uncharacterized protein PTD004 (Fragment) OS=Homo sapiens OX=9606 GN=	0.0348355	-0.0525421	1416	28.135	26.7551	27.7468
PG1702	Q8WUD4;J3KR35;C9JUN5;B4DZZ9	Coiled-coil domain-containing protein 12	CCDC12	sp|Q8WUD4|CCD12_HUMAN Coiled-coil domain-containing protein 12 OS=Homo sapiens OX=9606 GN=CCDC12 PE=1 SV=1;tr|J3KR35|J3KR35_HUMAN Coiled-coil domain containing 12, isoform CRA_a OS=Homo sapiens OX=9606 GN=CCDC12 PE=1 SV=1;tr|C9JUN5|C9JUN5_HUMAN Coiled-coil	0.0242581	-0.00473379	356	0	0	25.6417
PG1706	Q96GD4;J3KTD6;Q96GD4-2;Q96GD4-5;J3KRF8;J3QR41;J3QLN8;B2RC06;Q96GD4-3;Q96GD4-4;J3KRJ2	Aurora kinase B	AURKB	sp|Q96GD4|AURKB_HUMAN Aurora kinase B OS=Homo sapiens OX=9606 GN=AURKB PE=1 SV=3;tr|J3KTD6|J3KTD6_HUMAN Aurora 1 (Fragment) OS=Homo sapiens OX=9606 GN=AURKB PE=1 SV=1;sp|Q96GD4-2|AURKB_HUMAN Isoform 2 of Aurora kinase B OS=Homo sapiens OX=9606 GN=AURKB;sp|	-0.00115388	-0.020514	1391	0	27.1979	0
PG1707	P84098;J3QR09;J3KTE4;Q53G49;Q8IWR8	60S ribosomal protein L19;Ribosomal protein L19	RPL19	sp|P84098|RL19_HUMAN 60S ribosomal protein L19 OS=Homo sapiens OX=9606 GN=RPL19 PE=1 SV=1;tr|J3QR09|J3QR09_HUMAN Ribosomal protein L19 OS=Homo sapiens OX=9606 GN=RPL19 PE=1 SV=1;tr|J3KTE4|J3KTE4_HUMAN Ribosomal protein L19 OS=Homo sapiens OX=9606 GN=RPL19	-0.0153842	0.00362704	1047	31.1902	31.4594	31.0581
PG1708	P52565;J3QQX2;J3KTF8;V9HWE8;J3KRE2;J3QW41;A0A0S2Z3D9;J3KRY1;P52565-2	Rho GDP-dissociation inhibitor 1	ARHGDIA;HEL-S-47e	sp|P52565|GDIR1_HUMAN Rho GDP-dissociation inhibitor 1 OS=Homo sapiens OX=9606 GN=ARHGDIA PE=1 SV=3;tr|J3QQX2|J3QQX2_HUMAN Rho GDP-dissociation inhibitor 1 OS=Homo sapiens OX=9606 GN=ARHGDIA PE=1 SV=1;tr|J3KTF8|J3KTF8_HUMAN Rho GDP-dissociation inhibitor 1	0.0421657	-0.0261228	97	0	24.6052	0
PG1709	Q07955;J3KTL2;Q07955-3;Q07955-2;Q59FA2;A8K1L8;B7Z570;J3KSR8	Serine/arginine-rich splicing factor 1	SRSF1	sp|Q07955|SRSF1_HUMAN Serine/arginine-rich splicing factor 1 OS=Homo sapiens OX=9606 GN=SRSF1 PE=1 SV=2;tr|J3KTL2|J3KTL2_HUMAN Serine/arginine-rich splicing factor 1 OS=Homo sapiens OX=9606 GN=SRSF1 PE=1 SV=1;sp|Q07955-3|SRSF1_HUMAN Isoform ASF-3 of Serine	-0.0137428	0.00325581	1037	29.6941	30.1375	30.2555
PG1710	Q8IWX8;J3QK89	Calcium homeostasis endoplasmic reticulum protein	CHERP	sp|Q8IWX8|CHERP_HUMAN Calcium homeostasis endoplasmic reticulum protein OS=Homo sapiens OX=9606 GN=CHERP PE=1 SV=3;tr|J3QK89|J3QK89_HUMAN Calcium homeostasis endoplasmic reticulum protein OS=Homo sapiens OX=9606 GN=CHERP PE=1 SV=1	-0.0140883	0.00266391	877	28.4928	28.6967	28.6201
PG1713	Q96MU7;Q96MU7-2;J3QR07	YTH domain-containing protein 1	YTHDC1	sp|Q96MU7|YTDC1_HUMAN YTH domain-containing protein 1 OS=Homo sapiens OX=9606 GN=YTHDC1 PE=1 SV=3;sp|Q96MU7-2|YTDC1_HUMAN Isoform 2 of YTH domain-containing protein 1 OS=Homo sapiens OX=9606 GN=YTHDC1;tr|J3QR07|J3QR07_HUMAN YTH domain-containing protein 1	-0.00696377	-0.0267131	461	0	25.881	0
PG1717	Q14152;J9R021;Q24JU4;Q14152-2;Q7Z5T5;Q6P1R0;Q05BS0;Q3B770	Eukaryotic translation initiation factor 3 subunit A	EIF3A;eIF3a	sp|Q14152|EIF3A_HUMAN Eukaryotic translation initiation factor 3 subunit A OS=Homo sapiens OX=9606 GN=EIF3A PE=1 SV=1;tr|J9R021|J9R021_HUMAN Eukaryotic translation initiation factor 3 subunit A OS=Homo sapiens OX=9606 GN=eIF3a PE=2 SV=1;tr|Q24JU4|Q24JU4_HU	-0.0140387	0.00280469	934	28.8042	29.5218	28.7889
PG1719	P41567;Q6IAV3;K7EM18	Eukaryotic translation initiation factor 1	EIF1;SUI1	sp|P41567|EIF1_HUMAN Eukaryotic translation initiation factor 1 OS=Homo sapiens OX=9606 GN=EIF1 PE=1 SV=1;tr|Q6IAV3|Q6IAV3_HUMAN Eukaryotic translation initiation factor 1, isoform CRA_a OS=Homo sapiens OX=9606 GN=SUI1 PE=2 SV=1;tr|K7EM18|K7EM18_HUMAN Euka	-0.0144298	0.00377879	936	29.8879	30.1684	30.5933
PG1720	K7EN44		C19orf84	tr|K7EN44|K7EN44_HUMAN Uncharacterized protein C19orf84 OS=Homo sapiens OX=9606 GN=C19orf84 PE=1 SV=1	-0.0116455	0.0503914	1447.5	0	0	30.3691
PG1721	Q9BTD8;K7EP90;Q9BTD8-4;Q9BTD8-2;Q9BTD8-3;K7EQ03;B4DWT0;K7ER08	RNA-binding protein 42	RBM42	sp|Q9BTD8|RBM42_HUMAN RNA-binding protein 42 OS=Homo sapiens OX=9606 GN=RBM42 PE=1 SV=1;tr|K7EP90|K7EP90_HUMAN RNA-binding motif protein 42 OS=Homo sapiens OX=9606 GN=RBM42 PE=1 SV=1;sp|Q9BTD8-4|RBM42_HUMAN Isoform 4 of RNA-binding protein 42 OS=Homo sapie	0.0358578	-0.0356989	1176	0	26.9298	28.077
PG1722	P62841;K7EQJ5;K7EM56;A0A0B4J2B4;K7EJ78;S4R417;K7ELC2;S4R456	40S ribosomal protein S15	RPS15	sp|P62841|RS15_HUMAN 40S ribosomal protein S15 OS=Homo sapiens OX=9606 GN=RPS15 PE=1 SV=2;tr|K7EQJ5|K7EQJ5_HUMAN 40S ribosomal protein S15 OS=Homo sapiens OX=9606 GN=RPS15 PE=1 SV=2;tr|K7EM56|K7EM56_HUMAN 40S ribosomal protein S15 OS=Homo sapiens OX=9606 G	-0.0136089	0.00297333	1027	29.8037	29.5402	29.7158
PG1723	P42771;K7PML8;J3QRG6;P42771-4;P42771-2;R9S3C3;L8E941;A7LNE7;K7ENC6;D1LYX3;K7ES20	Cyclin-dependent kinase inhibitor 2A	CDKN2A;p14ARF	sp|P42771|CDN2A_HUMAN Cyclin-dependent kinase inhibitor 2A OS=Homo sapiens OX=9606 GN=CDKN2A PE=1 SV=2;tr|K7PML8|K7PML8_HUMAN Cyclin-dependent kinase inhibitor 2A OS=Homo sapiens OX=9606 GN=CDKN2A PE=2 SV=1;tr|J3QRG6|J3QRG6_HUMAN Cyclin-dependent kinase in	0.00459016	0.0248567	1167	0	28.104	28.6469
PG1724	P07900;P07900-2;K9JA46;Q8TBA7;Q2VPJ6;O75322;Q86U12;Q96HX7	Heat shock protein HSP 90-alpha	HSP90AA1;EL52	sp|P07900|HS90A_HUMAN Heat shock protein HSP 90-alpha OS=Homo sapiens OX=9606 GN=HSP90AA1 PE=1 SV=5;sp|P07900-2|HS90A_HUMAN Isoform 2 of Heat shock protein HSP 90-alpha OS=Homo sapiens OX=9606 GN=HSP90AA1;tr|K9JA46|K9JA46_HUMAN Epididymis luminal secretory	-0.0139616	0.00379714	1077	31.766	32.1663	32.2527
PG1727	O14579;Q53HJ6;M0QXB4;O14579-2;O14579-3;M0R061;Q7Z4Z1	Coatomer subunit epsilon	COPE	sp|O14579|COPE_HUMAN Coatomer subunit epsilon OS=Homo sapiens OX=9606 GN=COPE PE=1 SV=3;tr|Q53HJ6|Q53HJ6_HUMAN Coatomer subunit epsilon (Fragment) OS=Homo sapiens OX=9606 PE=2 SV=1;tr|M0QXB4|M0QXB4_HUMAN Coatomer subunit epsilon OS=Homo sapiens OX=9606 GN=	0.0156955	0.0307533	491	26.4918	26.6054	26.492
PG1728	P22087;M0QXL5;Q96BS4;M0R0P1;M0R299;M0R2Q4;B4DLD4;M0R2U2;M0R1H0;M0R2B0	rRNA 2-O-methyltransferase fibrillarin	FBL	sp|P22087|FBRL_HUMAN rRNA 2-O-methyltransferase fibrillarin OS=Homo sapiens OX=9606 GN=FBL PE=1 SV=2;tr|M0QXL5|M0QXL5_HUMAN rRNA 2-O-methyltransferase fibrillarin (Fragment) OS=Homo sapiens OX=9606 GN=FBL PE=1 SV=1;tr|Q96BS4|Q96BS4_HUMAN FBL protein (Fra	-0.0155544	0.00094056	967	30.0096	29.6826	29.4595
PG1733	P67870;Q5SRQ6;N0E4C7;A0A1U9X7J2;Q5SRQ3	Casein kinase II subunit beta	CSNK2B;CSNK2B-LY6G5B-1181	sp|P67870|CSK2B_HUMAN Casein kinase II subunit beta OS=Homo sapiens OX=9606 GN=CSNK2B PE=1 SV=1;tr|Q5SRQ6|Q5SRQ6_HUMAN Casein kinase II subunit beta OS=Homo sapiens OX=9606 GN=CSNK2B PE=1 SV=2;tr|N0E4C7|N0E4C7_HUMAN Casein kinase II subunit beta OS=Homo sa	-0.0337887	0.00914451	1163	28.2106	0	28.6724
PG1734	O00148;B4DX78;O00148-2;A0A024R7H0;O00148-3;K7EQN7;K7EPJ3	ATP-dependent RNA helicase DDX39A	DDX39A;DDX39	sp|O00148|DX39A_HUMAN ATP-dependent RNA helicase DDX39A OS=Homo sapiens OX=9606 GN=DDX39A PE=1 SV=2;tr|B4DX78|B4DX78_HUMAN RNA helicase OS=Homo sapiens OX=9606 PE=2 SV=1;sp|O00148-2|DX39A_HUMAN Isoform 2 of ATP-dependent RNA helicase DDX39A OS=Homo sapiens	0.0558135	0.0122188	1304	0	26.2359	26.4597
PG1735	O00151;V9HW92	PDZ and LIM domain protein 1	PDLIM1;HEL-S-112	sp|O00151|PDLI1_HUMAN PDZ and LIM domain protein 1 OS=Homo sapiens OX=9606 GN=PDLIM1 PE=1 SV=4;tr|V9HW92|V9HW92_HUMAN Epididymis secretory protein Li 112 OS=Homo sapiens OX=9606 GN=HEL-S-112 PE=2 SV=1	-0.0160891	0.00246533	485	27.9711	27.0813	27.7165
PG1737	O00231;O00231-2;B4DTS5	26S proteasome non-ATPase regulatory subunit 11	PSMD11	sp|O00231|PSD11_HUMAN 26S proteasome non-ATPase regulatory subunit 11 OS=Homo sapiens OX=9606 GN=PSMD11 PE=1 SV=3;sp|O00231-2|PSD11_HUMAN Isoform 2 of 26S proteasome non-ATPase regulatory subunit 11 OS=Homo sapiens OX=9606 GN=PSMD11;tr|B4DTS5|B4DTS5_HUMAN	-0.0144608	0.00494705	708	26.7419	27.5073	27.1007
PG1738	O00299;Q5SRT3;Q53FB0;A0A1U9X8Y4	Chloride intracellular channel protein 1;Chloride intracellular channel protein	CLIC1	sp|O00299|CLIC1_HUMAN Chloride intracellular channel protein 1 OS=Homo sapiens OX=9606 GN=CLIC1 PE=1 SV=4;tr|Q5SRT3|Q5SRT3_HUMAN Chloride intracellular channel protein OS=Homo sapiens OX=9606 GN=CLIC1 PE=2 SV=2;tr|Q53FB0|Q53FB0_HUMAN Chloride intracellular	-0.00655933	-0.0229374	248	27.7195	28.6173	27.8865
PG1739	Q9UN81;O00369;Q9UN78;Q8TE29;O00376;O00371;Q86UW0;O00367;O00365;Q12880;O00361;O00377;O00373;O00374;O00364;G8I2S8;Q15401	LINE-1 retrotransposable element ORF1 protein	L1RE1	sp|Q9UN81|LORF1_HUMAN LINE-1 retrotransposable element ORF1 protein OS=Homo sapiens OX=9606 GN=L1RE1 PE=1 SV=1;tr|O00369|O00369_HUMAN p40 OS=Homo sapiens OX=9606 PE=4 SV=1;tr|Q9UN78|Q9UN78_HUMAN Uncharacterized protein OS=Homo sapiens OX=9606 PE=4 SV=1;tr|	0.0278514	-0.0232429	37	0	0	0
PG1740	O00422-2;O00422;A0A384ME24;H7BZW6	Histone deacetylase complex subunit SAP18	SAP18	sp|O00422-2|SAP18_HUMAN Isoform 2 of Histone deacetylase complex subunit SAP18 OS=Homo sapiens OX=9606 GN=SAP18;sp|O00422|SAP18_HUMAN Histone deacetylase complex subunit SAP18 OS=Homo sapiens OX=9606 GN=SAP18 PE=1 SV=1;tr|A0A384ME24|A0A384ME24_HUMAN Histon	0.0261733	-0.0147439	1341	26.7525	26.3231	27.1427
PG1741	O00425	Insulin-like growth factor 2 mRNA-binding protein 3	IGF2BP3	sp|O00425|IF2B3_HUMAN Insulin-like growth factor 2 mRNA-binding protein 3 OS=Homo sapiens OX=9606 GN=IGF2BP3 PE=1 SV=2	-0.0150222	0.00307097	957	29.8597	29.8446	29.8337
PG1742	O00429;O00429-6;O00429-2;O00429-9;O00429-8;O00429-5;O00429-4;O00429-3;D3DUW5;D3DUW7;B4DYR6;D3DUW6;O00429-7;Q32Q67	Dynamin-1-like protein	DNM1L	sp|O00429|DNM1L_HUMAN Dynamin-1-like protein OS=Homo sapiens OX=9606 GN=DNM1L PE=1 SV=2;sp|O00429-6|DNM1L_HUMAN Isoform 6 of Dynamin-1-like protein OS=Homo sapiens OX=9606 GN=DNM1L;sp|O00429-2|DNM1L_HUMAN Isoform 4 of Dynamin-1-like protein OS=Homo sapiens	0.0215573	0.0198133	615	0	26.4075	25.7059
PG1744	O00567;A8K9K6;A0PJ92;A0A494C128	Nucleolar protein 56	NOP56	sp|O00567|NOP56_HUMAN Nucleolar protein 56 OS=Homo sapiens OX=9606 GN=NOP56 PE=1 SV=4;tr|A8K9K6|A8K9K6_HUMAN cDNA FLJ76962, highly similar to Homo sapiens nucleolar protein 5A (56kDa with KKE/D repeat) (NOL5A), mRNA OS=Homo sapiens OX=9606 PE=2 SV=1;tr|A0P	0.00352873	-0.0172535	1044	27.2244	26.2377	26.6344
PG1747	O14617;O14617-2;O14617-5;O14617-4;A0A2R8Y611;O14617-3;Q6PK82	AP-3 complex subunit delta-1	AP3D1	sp|O14617|AP3D1_HUMAN AP-3 complex subunit delta-1 OS=Homo sapiens OX=9606 GN=AP3D1 PE=1 SV=1;sp|O14617-2|AP3D1_HUMAN Isoform 2 of AP-3 complex subunit delta-1 OS=Homo sapiens OX=9606 GN=AP3D1;sp|O14617-5|AP3D1_HUMAN Isoform 5 of AP-3 complex subunit delta	0.013961	-0.00783016	330	26.4935	26.6245	27.2989
PG1748	O14737;O14737-2;K7ESJ4;Q3HM38;X6R2P6;K7EQA1	Programmed cell death protein 5	PDCD5	sp|O14737|PDCD5_HUMAN Programmed cell death protein 5 OS=Homo sapiens OX=9606 GN=PDCD5 PE=1 SV=3;sp|O14737-2|PDCD5_HUMAN Isoform 2 of Programmed cell death protein 5 OS=Homo sapiens OX=9606 GN=PDCD5;tr|K7ESJ4|K7ESJ4_HUMAN Programmed cell death protein 5 OS	0.0157661	0.0139667	297	26.6513	27.7866	28.2589
PG1749	O14744;O14744-2;B2RDD7;O14744-5;O14744-4;O14744-3;G3V580;B4DV00	Protein arginine N-methyltransferase 5;Protein arginine N-methyltransferase 5, N-terminally processed;Protein arginine N-methyltransferase 5	PRMT5	sp|O14744|ANM5_HUMAN Protein arginine N-methyltransferase 5 OS=Homo sapiens OX=9606 GN=PRMT5 PE=1 SV=4;sp|O14744-2|ANM5_HUMAN Isoform 2 of Protein arginine N-methyltransferase 5 OS=Homo sapiens OX=9606 GN=PRMT5;tr|B2RDD7|B2RDD7_HUMAN Protein arginine N-met	0.00873469	0.00284884	1141	27.4015	27.4438	28.0394
PG1751	O14776;O14776-2;G3V220	Transcription elongation regulator 1	TCERG1	sp|O14776|TCRG1_HUMAN Transcription elongation regulator 1 OS=Homo sapiens OX=9606 GN=TCERG1 PE=1 SV=2;sp|O14776-2|TCRG1_HUMAN Isoform 2 of Transcription elongation regulator 1 OS=Homo sapiens OX=9606 GN=TCERG1;tr|G3V220|G3V220_HUMAN Transcription elongati	-0.0130456	0.00201588	806	28.897	29.3842	29.9552
PG1752	O14828;O14828-2;Q6FHJ5	Secretory carrier-associated membrane protein 3	SCAMP3	sp|O14828|SCAM3_HUMAN Secretory carrier-associated membrane protein 3 OS=Homo sapiens OX=9606 GN=SCAMP3 PE=1 SV=3;sp|O14828-2|SCAM3_HUMAN Isoform 2 of Secretory carrier-associated membrane protein 3 OS=Homo sapiens OX=9606 GN=SCAMP3;tr|Q6FHJ5|Q6FHJ5_HUMAN	0.00556994	0.0702338	612	0	0	26.8974
PG1754	O14929;O14929-2	Histone acetyltransferase type B catalytic subunit	HAT1	sp|O14929|HAT1_HUMAN Histone acetyltransferase type B catalytic subunit OS=Homo sapiens OX=9606 GN=HAT1 PE=1 SV=1;sp|O14929-2|HAT1_HUMAN Isoform B of Histone acetyltransferase type B catalytic subunit OS=Homo sapiens OX=9606 GN=HAT1	0.0251055	0.0216158	1213	0	27.0737	27.5266
PG1755	O14979-2;O14979-3	Heterogeneous nuclear ribonucleoprotein D-like	HNRNPDL	sp|O14979-2|HNRDL_HUMAN Isoform 2 of Heterogeneous nuclear ribonucleoprotein D-like OS=Homo sapiens OX=9606 GN=HNRNPDL;sp|O14979-3|HNRDL_HUMAN Isoform 3 of Heterogeneous nuclear ribonucleoprotein D-like OS=Homo sapiens OX=9606 GN=HNRNPDL	0.0145714	-0.010128	290	26.906	27.6355	29.4808
PG1756	O14980;B7ZB16;B4DR01;B3KWD0	Exportin-1	XPO1	sp|O14980|XPO1_HUMAN Exportin-1 OS=Homo sapiens OX=9606 GN=XPO1 PE=1 SV=1;tr|B7ZB16|B7ZB16_HUMAN cDNA, FLJ79380, highly similar to Exportin-1 OS=Homo sapiens OX=9606 PE=2 SV=1;tr|B4DR01|B4DR01_HUMAN cDNA FLJ55480, highly similar to Exportin-1 OS=Homo sapie	-0.0147066	0.00362275	973	28.3503	28.6714	28.7685
PG1757	O15042;O15042-2;E7ET15;O15042-3	U2 snRNP-associated SURP motif-containing protein	U2SURP	sp|O15042|SR140_HUMAN U2 snRNP-associated SURP motif-containing protein OS=Homo sapiens OX=9606 GN=U2SURP PE=1 SV=2;sp|O15042-2|SR140_HUMAN Isoform 2 of U2 snRNP-associated SURP motif-containing protein OS=Homo sapiens OX=9606 GN=U2SURP;tr|E7ET15|E7ET15_HU	-0.0138603	0.000576264	874	29.5533	28.6488	29.6487
PG1759	O15212;Q5STK2;I7HJT1;A2AB88	Prefoldin subunit 6	PFDN6;HKE2	sp|O15212|PFD6_HUMAN Prefoldin subunit 6 OS=Homo sapiens OX=9606 GN=PFDN6 PE=1 SV=1;tr|Q5STK2|Q5STK2_HUMAN Prefoldin subunit 6, isoform CRA_b OS=Homo sapiens OX=9606 GN=PFDN6 PE=2 SV=1;tr|I7HJT1|I7HJT1_HUMAN HLA class II region expressed gene KE2 OS=Homo s	0.0448144	0.00165757	436	0	24.2504	26.2312
PG1761	O15294;O15294-3;Q548W1;O15294-2;O15294-4	UDP-N-acetylglucosamine--peptide N-acetylglucosaminyltransferase 110 kDa subunit	OGT	sp|O15294|OGT1_HUMAN UDP-N-acetylglucosamine--peptide N-acetylglucosaminyltransferase 110 kDa subunit OS=Homo sapiens OX=9606 GN=OGT PE=1 SV=3;sp|O15294-3|OGT1_HUMAN Isoform 1 of UDP-N-acetylglucosamine--peptide N-acetylglucosaminyltransferase 110 kDa subu	0.0378797	-0.0265813	1373	0	26.997	26.9487
PG1762	O15371;O15371-2;O15371-3;B4E1K8	Eukaryotic translation initiation factor 3 subunit D	EIF3D	sp|O15371|EIF3D_HUMAN Eukaryotic translation initiation factor 3 subunit D OS=Homo sapiens OX=9606 GN=EIF3D PE=1 SV=1;sp|O15371-2|EIF3D_HUMAN Isoform 2 of Eukaryotic translation initiation factor 3 subunit D OS=Homo sapiens OX=9606 GN=EIF3D;sp|O15371-3|EIF	-0.0142524	0.00323466	284	28.478	29.1831	29.1423
PG1766	O15541	RING finger protein 113A	RNF113A	sp|O15541|R113A_HUMAN E3 ubiquitin-protein ligase RNF113A OS=Homo sapiens OX=9606 GN=RNF113A PE=1 SV=1	0.0276032	-0.00994527	397	0	26.864	0
PG1767	O43143;B4E0S6	Pre-mRNA-splicing factor ATP-dependent RNA helicase DHX15	DHX15	sp|O43143|DHX15_HUMAN Pre-mRNA-splicing factor ATP-dependent RNA helicase DHX15 OS=Homo sapiens OX=9606 GN=DHX15 PE=1 SV=2;tr|B4E0S6|B4E0S6_HUMAN RNA helicase OS=Homo sapiens OX=9606 PE=2 SV=1	-0.0149796	0.00235763	1236	30.0376	30.239	30.095
PG1768	O43172;Q6IAP9;Q5T1M7;Q59EL4;O43172-2;B2R7V4	U4/U6 small nuclear ribonucleoprotein Prp4	PRPF4	sp|O43172|PRP4_HUMAN U4/U6 small nuclear ribonucleoprotein Prp4 OS=Homo sapiens OX=9606 GN=PRPF4 PE=1 SV=2;tr|Q6IAP9|Q6IAP9_HUMAN PRPF4 protein OS=Homo sapiens OX=9606 GN=PRPF4 PE=2 SV=1;tr|Q5T1M7|Q5T1M7_HUMAN 60 kDa U4/U6 snRNP-specific spliceosomal prote	-0.015511	0.00355519	1073	28.9075	29.1341	28.9725
PG1769	O43251-6;O43251-8;O43251;B0QYV1;O43251-10;O43251-5;A0A0G2JRA5;O43251-2;J3KNW3;F8VZG9;B7Z1U7;X5DNY3;X5D7T5;F8WSN4;A0A087X2B1;B7ZLH9;X5DP44;B0QYY4;F8VZY7;F8VR27;S4R469;O43251-3;Q9NWB1-3;Q9NWB1;O43251-9;A0A286YEU2;Q9NWB1-4;O43251-7;Q59HD3;Q9NWB1-2;Q8TCM0;O43251-4;Q9NWB1-5;S4R3K7;A0A0G2JRD1;F8VRS4;I3L1D4	RNA binding protein fox-1 homolog 2;RNA binding protein fox-1 homolog;RNA binding protein fox-1 homolog 1	RBFOX2;RBFOX1;A2BP1;DKFZp547L059	sp|O43251-6|RFOX2_HUMAN Isoform 6 of RNA binding protein fox-1 homolog 2 OS=Homo sapiens OX=9606 GN=RBFOX2;sp|O43251-8|RFOX2_HUMAN Isoform 8 of RNA binding protein fox-1 homolog 2 OS=Homo sapiens OX=9606 GN=RBFOX2;sp|O43251|RFOX2_HUMAN RNA binding protein	-0.0159718	0.0014277	888	29.9713	29.056	29.3347
PG1771	O43290;B4DDH9	U4/U6.U5 tri-snRNP-associated protein 1	SART1	sp|O43290|SNUT1_HUMAN U4/U6.U5 tri-snRNP-associated protein 1 OS=Homo sapiens OX=9606 GN=SART1 PE=1 SV=1;tr|B4DDH9|B4DDH9_HUMAN cDNA FLJ53820, highly similar to U4/U6.U5 tri-snRNP-associated protein 1 OS=Homo sapiens OX=9606 PE=2 SV=1	0.0513627	0.0253412	597	0	26.0017	26.6964
PG1772	O43347;H0YHB7	RNA-binding protein Musashi homolog 1	MSI1	sp|O43347|MSI1H_HUMAN RNA-binding protein Musashi homolog 1 OS=Homo sapiens OX=9606 GN=MSI1 PE=1 SV=1;tr|H0YHB7|H0YHB7_HUMAN RNA-binding protein Musashi homolog 1 (Fragment) OS=Homo sapiens OX=9606 GN=MSI1 PE=1 SV=1	-0.0158288	0.00195586	1217	28.4127	28.2003	28.0264
PG1773	O43390;B2R7W4;B4DMB1;O43390-3;Q0VGD6;B4DT28	Heterogeneous nuclear ribonucleoprotein R	HNRNPR;HNRPR	sp|O43390|HNRPR_HUMAN Heterogeneous nuclear ribonucleoprotein R OS=Homo sapiens OX=9606 GN=HNRNPR PE=1 SV=1;tr|B2R7W4|B2R7W4_HUMAN cDNA, FLJ93632, highly similar to Homo sapiens heterogeneous nuclear ribonucleoprotein R (HNRPR), mRNA OS=Homo sapiens OX=960	-0.0150971	0.00211807	841	34.1605	34.0223	33.8007
PG1774	O43390-2;Q6MZS5;O43390-4	Heterogeneous nuclear ribonucleoprotein R	HNRNPR;DKFZp686A13234	sp|O43390-2|HNRPR_HUMAN Isoform 2 of Heterogeneous nuclear ribonucleoprotein R OS=Homo sapiens OX=9606 GN=HNRNPR;tr|Q6MZS5|Q6MZS5_HUMAN Uncharacterized protein DKFZp686A13234 (Fragment) OS=Homo sapiens OX=9606 GN=DKFZp686A13234 PE=2 SV=1;sp|O43390-4|HNRPR_	-0.0133635	-0.000760181	148	29.9617	29.277	30.8166
PG1775	O43447;Q6FH36;Q6FH57;C9JQD4;O43447-2;H0YEL5	Peptidyl-prolyl cis-trans isomerase H;Peptidyl-prolyl cis-trans isomerase	PPIH	sp|O43447|PPIH_HUMAN Peptidyl-prolyl cis-trans isomerase H OS=Homo sapiens OX=9606 GN=PPIH PE=1 SV=1;tr|Q6FH36|Q6FH36_HUMAN Peptidyl-prolyl cis-trans isomerase (Fragment) OS=Homo sapiens OX=9606 GN=PPIH PE=2 SV=1;tr|Q6FH57|Q6FH57_HUMAN Peptidyl-prolyl cis-	0.0371047	-0.00532711	104	27.6829	28.5865	27.7936
PG1776	O43474;O43474-1;O43474-4	Krueppel-like factor 4	KLF4	sp|O43474|KLF4_HUMAN Krueppel-like factor 4 OS=Homo sapiens OX=9606 GN=KLF4 PE=1 SV=3;sp|O43474-1|KLF4_HUMAN Isoform 2 of Krueppel-like factor 4 OS=Homo sapiens OX=9606 GN=KLF4;sp|O43474-4|KLF4_HUMAN Isoform 3 of Krueppel-like factor 4 OS=Homo sapiens OX=9	0.0187953	-0.00737117	191	0	25.4587	27.5265
PG1778	O43615;Q9UPE4;Q53G69;M0QXU7	Mitochondrial import inner membrane translocase subunit TIM44	TIMM44;hTIM44	sp|O43615|TIM44_HUMAN Mitochondrial import inner membrane translocase subunit TIM44 OS=Homo sapiens OX=9606 GN=TIMM44 PE=1 SV=2;tr|Q9UPE4|Q9UPE4_HUMAN Mitochondrial import inner membrane translocase subunit TIM44 OS=Homo sapiens OX=9606 GN=hTIM44 PE=2 SV=1	0.0590143	-0.00504712	564	0	25.3581	25.4934
PG1779	O43660;O43660-2	Pleiotropic regulator 1	PLRG1	sp|O43660|PLRG1_HUMAN Pleiotropic regulator 1 OS=Homo sapiens OX=9606 GN=PLRG1 PE=1 SV=1;sp|O43660-2|PLRG1_HUMAN Isoform 2 of Pleiotropic regulator 1 OS=Homo sapiens OX=9606 GN=PLRG1	-0.0128399	0.00244458	768	28.4404	29.2763	28.4531
PG1781	O43670-2	BUB3-interacting and GLEBS motif-containing protein ZNF207	ZNF207	sp|O43670-2|ZN207_HUMAN Isoform 2 of BUB3-interacting and GLEBS motif-containing protein ZNF207 OS=Homo sapiens OX=9606 GN=ZNF207	-0.0152124	0.00523775	136	29.3722	29.8558	29.5646
PG1783	O43709;Q75ME3;O43709-3	Probable 18S rRNA (guanine-N(7))-methyltransferase	WBSCR22	sp|O43709|BUD23_HUMAN Probable 18S rRNA (guanine-N(7))-methyltransferase OS=Homo sapiens OX=9606 GN=BUD23 PE=1 SV=2;tr|Q75ME3|Q75ME3_HUMAN Uncharacterized protein WBSCR22 OS=Homo sapiens OX=9606 GN=WBSCR22 PE=3 SV=1;sp|O43709-3|BUD23_HUMAN Isoform 3 of Pro	0.0595166	0.0211531	210	0	27.0494	26.8514
PG1784	O43719;Q5H919;Q5H918;B4DRS4	HIV Tat-specific factor 1	HTATSF1	sp|O43719|HTSF1_HUMAN HIV Tat-specific factor 1 OS=Homo sapiens OX=9606 GN=HTATSF1 PE=1 SV=1;tr|Q5H919|Q5H919_HUMAN HIV Tat-specific factor 1 (Fragment) OS=Homo sapiens OX=9606 GN=HTATSF1 PE=1 SV=1;tr|Q5H918|Q5H918_HUMAN HIV Tat-specific factor 1 (Fragment	0.000771841	-0.0246732	42	0	0	0
PG1785	O43776;B4DN60	Asparagine--tRNA ligase, cytoplasmic	NARS	sp|O43776|SYNC_HUMAN Asparagine--tRNA ligase, cytoplasmic OS=Homo sapiens OX=9606 GN=NARS1 PE=1 SV=1;tr|B4DN60|B4DN60_HUMAN cDNA FLJ52703, highly similar to Asparaginyl-tRNA synthetase, cytoplasmic (EC6.1.1.22) OS=Homo sapiens OX=9606 PE=2 SV=1	0.0166377	0.0221471	473	28.5767	27.9638	27.6979
PG1787	O43823;Q8NE02;Q9UG73	A-kinase anchor protein 8	AKAP8;DKFZp586B1222	sp|O43823|AKAP8_HUMAN A-kinase anchor protein 8 OS=Homo sapiens OX=9606 GN=AKAP8 PE=1 SV=1;tr|Q8NE02|Q8NE02_HUMAN AKAP8 protein OS=Homo sapiens OX=9606 GN=AKAP8 PE=2 SV=1;tr|Q9UG73|Q9UG73_HUMAN Uncharacterized protein DKFZp586B1222 (Fragment) OS=Homo sapie	-0.0144435	0.00268295	933	28.8993	28.5374	29.1681
PG1788	O60264;B7ZAX9;B4DZC0	SWI/SNF-related matrix-associated actin-dependent regulator of chromatin subfamily A member 5	SMARCA5	sp|O60264|SMCA5_HUMAN SWI/SNF-related matrix-associated actin-dependent regulator of chromatin subfamily A member 5 OS=Homo sapiens OX=9606 GN=SMARCA5 PE=1 SV=1;tr|B7ZAX9|B7ZAX9_HUMAN cDNA, FLJ79343, highly similar to SWI/SNF-related matrix-associated acti	-0.016069	0.00255216	914	28.1571	27.8598	27.7108
PG1789	O60493;O60493-2;O60493-3;O60493-4	Sorting nexin-3	SNX3	sp|O60493|SNX3_HUMAN Sorting nexin-3 OS=Homo sapiens OX=9606 GN=SNX3 PE=1 SV=3;sp|O60493-2|SNX3_HUMAN Isoform 2 of Sorting nexin-3 OS=Homo sapiens OX=9606 GN=SNX3;sp|O60493-3|SNX3_HUMAN Isoform 3 of Sorting nexin-3 OS=Homo sapiens OX=9606 GN=SNX3;sp|O60493	0.00320268	-0.0652808	530	0	25.4626	0
PG1792	O60508;Q53H60;Q59H56;Q5SRN1;H0UI46	Pre-mRNA-processing factor 17	CDC40	sp|O60508|PRP17_HUMAN Pre-mRNA-processing factor 17 OS=Homo sapiens OX=9606 GN=CDC40 PE=1 SV=1;tr|Q53H60|Q53H60_HUMAN Pre-mRNA splicing factor 17 variant (Fragment) OS=Homo sapiens OX=9606 PE=2 SV=1;tr|Q59H56|Q59H56_HUMAN Pre-mRNA splicing factor 17 varian	0.0263527	-0.0134891	1298	26.2416	27.0373	27.8094
PG1793	O60701;O60701-2;O60701-3	UDP-glucose 6-dehydrogenase	UGDH	sp|O60701|UGDH_HUMAN UDP-glucose 6-dehydrogenase OS=Homo sapiens OX=9606 GN=UGDH PE=1 SV=1;sp|O60701-2|UGDH_HUMAN Isoform 2 of UDP-glucose 6-dehydrogenase OS=Homo sapiens OX=9606 GN=UGDH;sp|O60701-3|UGDH_HUMAN Isoform 3 of UDP-glucose 6-dehydrogenase OS=Ho	0.0457773	-0.0277061	96	0	26.125	0
PG1797	O60832;C9IYT0;U5UA77;O60832-2;H7C0M1	H/ACA ribonucleoprotein complex subunit 4	DKC1	sp|O60832|DKC1_HUMAN H/ACA ribonucleoprotein complex subunit DKC1 OS=Homo sapiens OX=9606 GN=DKC1 PE=1 SV=3;tr|C9IYT0|C9IYT0_HUMAN H/ACA ribonucleoprotein complex subunit DKC1 (Fragment) OS=Homo sapiens OX=9606 GN=DKC1 PE=1 SV=8;tr|U5UA77|U5UA77_HUMAN Dysk	0.00690463	0.00294222	1220	27.7819	27.4845	27.1966
PG1798	O60869;O60869-2;O60869-3	Endothelial differentiation-related factor 1	EDF1	sp|O60869|EDF1_HUMAN Endothelial differentiation-related factor 1 OS=Homo sapiens OX=9606 GN=EDF1 PE=1 SV=1;sp|O60869-2|EDF1_HUMAN Isoform 2 of Endothelial differentiation-related factor 1 OS=Homo sapiens OX=9606 GN=EDF1;sp|O60869-3|EDF1_HUMAN Isoform 3 of	0.0249531	0.0205086	1287	0	26.5087	26.52
PG1800	O75083;V9HWG7;Q53GN4;Q59ER5;B3KXN4;Q53H17;B4DY05;O75083-3	WD repeat-containing protein 1	WDR1;HEL-S-52	sp|O75083|WDR1_HUMAN WD repeat-containing protein 1 OS=Homo sapiens OX=9606 GN=WDR1 PE=1 SV=4;tr|V9HWG7|V9HWG7_HUMAN Epididymis secretory protein Li 52 OS=Homo sapiens OX=9606 GN=HEL-S-52 PE=2 SV=1;tr|Q53GN4|Q53GN4_HUMAN WD repeat domain 1, isoform CRA_a (	0.0346323	-0.0415075	329	27.9222	27.8434	28.0244
PG1801	O75177;B4DSR7	Calcium-responsive transactivator	SS18L1	sp|O75177|CREST_HUMAN Calcium-responsive transactivator OS=Homo sapiens OX=9606 GN=SS18L1 PE=1 SV=2;tr|B4DSR7|B4DSR7_HUMAN cDNA FLJ58470, highly similar to SS18-like protein 1 OS=Homo sapiens OX=9606 PE=2 SV=1	-0.0168189	0.00325671	780	29.4512	28.1065	29.1428
PG1802	O75319;O75319-2;H7C0E6	RNA/RNP complex-1-interacting phosphatase	DUSP11	sp|O75319|DUS11_HUMAN RNA/RNP complex-1-interacting phosphatase OS=Homo sapiens OX=9606 GN=DUSP11 PE=1 SV=2;sp|O75319-2|DUS11_HUMAN Isoform 2 of RNA/RNP complex-1-interacting phosphatase OS=Homo sapiens OX=9606 GN=DUSP11;tr|H7C0E6|H7C0E6_HUMAN RNA/RNP comp	0.0055307	-0.0680427	661	0	27.149	0
PG1803	O75340;Q53FC3;A0A024QZ42	Programmed cell death protein 6	PDCD6	sp|O75340|PDCD6_HUMAN Programmed cell death protein 6 OS=Homo sapiens OX=9606 GN=PDCD6 PE=1 SV=1;tr|Q53FC3|Q53FC3_HUMAN Programmed cell death 6 variant (Fragment) OS=Homo sapiens OX=9606 PE=2 SV=1;tr|A0A024QZ42|A0A024QZ42_HUMAN HCG1985580, isoform CRA_c OS	-0.015825	0.00134467	817	30.1099	29.9999	29.7427
PG1804	O75367;O75367-3;O75367-2;Q59FH0;B4DJC3	Core histone macro-H2A.1;Histone H2A	H2AFY	sp|O75367|H2AY_HUMAN Core histone macro-H2A.1 OS=Homo sapiens OX=9606 GN=MACROH2A1 PE=1 SV=4;sp|O75367-3|H2AY_HUMAN Isoform 3 of Core histone macro-H2A.1 OS=Homo sapiens OX=9606 GN=MACROH2A1;sp|O75367-2|H2AY_HUMAN Isoform 1 of Core histone macro-H2A.1 OS=H	-0.0156663	0.00307852	919	29.6589	29.6175	29.1336
PG1806	O75396;A0A087X1A9	Vesicle-trafficking protein SEC22b	SEC22B	sp|O75396|SC22B_HUMAN Vesicle-trafficking protein SEC22b OS=Homo sapiens OX=9606 GN=SEC22B PE=1 SV=4;tr|A0A087X1A9|A0A087X1A9_HUMAN Vesicle-trafficking protein SEC22b (Fragment) OS=Homo sapiens OX=9606 GN=SEC22B PE=1 SV=1	0.00289025	0.00601728	1231	0	0	0
PG1807	O75400;O75400-2;O75400-3;Q05C41;F5H578;B4DPY2	Pre-mRNA-processing factor 40 homolog A	PRPF40A	sp|O75400|PR40A_HUMAN Pre-mRNA-processing factor 40 homolog A OS=Homo sapiens OX=9606 GN=PRPF40A PE=1 SV=2;sp|O75400-2|PR40A_HUMAN Isoform 2 of Pre-mRNA-processing factor 40 homolog A OS=Homo sapiens OX=9606 GN=PRPF40A;sp|O75400-3|PR40A_HUMAN Isoform 3 of	0.00492846	-0.0156373	1223	29.1037	28.1892	28.6431
PG1808	O75419;O75419-2;O75419-3;A0A5F9ZH29;A0A5K1VW85;A0A5F9ZI22;B4E092	Cell division control protein 45 homolog	CDC45	sp|O75419|CDC45_HUMAN Cell division control protein 45 homolog OS=Homo sapiens OX=9606 GN=CDC45 PE=1 SV=1;sp|O75419-2|CDC45_HUMAN Isoform 2 of Cell division control protein 45 homolog OS=Homo sapiens OX=9606 GN=CDC45;sp|O75419-3|CDC45_HUMAN Isoform 3 of Ce	-0.00175112	-0.031904	1229	0	0	0
PG1810	O75475;O75475-2;Q05CM9;O75475-3	PC4 and SFRS1-interacting protein	PSIP1	sp|O75475|PSIP1_HUMAN PC4 and SFRS1-interacting protein OS=Homo sapiens OX=9606 GN=PSIP1 PE=1 SV=1;sp|O75475-2|PSIP1_HUMAN Isoform 2 of PC4 and SFRS1-interacting protein OS=Homo sapiens OX=9606 GN=PSIP1;tr|Q05CM9|Q05CM9_HUMAN PSIP1 protein (Fragment) OS=Ho	-0.0154789	0.0024165	958	27.2472	27.4123	27.0783
PG1811	O75489;Q53FM7;Q9UF24;E9PS48;O75489-2	NADH dehydrogenase [ubiquinone] iron-sulfur protein 3, mitochondrial	NDUFS3;DKFZp586K0821	sp|O75489|NDUS3_HUMAN NADH dehydrogenase [ubiquinone] iron-sulfur protein 3, mitochondrial OS=Homo sapiens OX=9606 GN=NDUFS3 PE=1 SV=1;tr|Q53FM7|Q53FM7_HUMAN Complex I-30kD (Fragment) OS=Homo sapiens OX=9606 PE=2 SV=1;tr|Q9UF24|Q9UF24_HUMAN Complex I-30kD	0.0363262	0.0245368	1377	0	0	26.7085
PG1812	O75525;O75525-2;E5RG12;H0YAQ3;E5RJZ9	KH domain-containing, RNA-binding, signal transduction-associated protein 3	KHDRBS3	sp|O75525|KHDR3_HUMAN KH domain-containing, RNA-binding, signal transduction-associated protein 3 OS=Homo sapiens OX=9606 GN=KHDRBS3 PE=1 SV=1;sp|O75525-2|KHDR3_HUMAN Isoform 2 of KH domain-containing, RNA-binding, signal transduction-associated protein 3	-0.0149053	0.00154225	260	27.8166	27.8108	27.2859
PG1813	O75533;Q7Z497;A0JLT9;Q32Q20;A0PJH5	Splicing factor 3B subunit 1	SF3B1	sp|O75533|SF3B1_HUMAN Splicing factor 3B subunit 1 OS=Homo sapiens OX=9606 GN=SF3B1 PE=1 SV=3;tr|Q7Z497|Q7Z497_HUMAN SF3B1 protein (Fragment) OS=Homo sapiens OX=9606 GN=SF3B1 PE=2 SV=1;tr|A0JLT9|A0JLT9_HUMAN SF3B1 protein (Fragment) OS=Homo sapiens OX=9606	-0.0144019	0.00239548	1119	30.0587	29.9014	30.1325
PG1815	O75643;A4FU77;A0A494C1A5	U5 small nuclear ribonucleoprotein 200 kDa helicase	SNRNP200	sp|O75643|U520_HUMAN U5 small nuclear ribonucleoprotein 200 kDa helicase OS=Homo sapiens OX=9606 GN=SNRNP200 PE=1 SV=2;tr|A4FU77|A4FU77_HUMAN SNRNP200 protein (Fragment) OS=Homo sapiens OX=9606 GN=SNRNP200 PE=2 SV=1;tr|A0A494C1A5|A0A494C1A5_HUMAN U5 small	-0.0149565	0.00291747	847	29.1555	29.0606	29.0126
PG1816	O75663;O75663-2	TIP41-like protein	TIPRL	sp|O75663|TIPRL_HUMAN TIP41-like protein OS=Homo sapiens OX=9606 GN=TIPRL PE=1 SV=2;sp|O75663-2|TIPRL_HUMAN Isoform 2 of TIP41-like protein OS=Homo sapiens OX=9606 GN=TIPRL	-0.00321554	0.0100937	399	0	24.9542	0
PG1818	O75821;Q6IAM0;K7EL20;A8K5K5;K7ER90;K7ENA8	Eukaryotic translation initiation factor 3 subunit G	EIF3G	sp|O75821|EIF3G_HUMAN Eukaryotic translation initiation factor 3 subunit G OS=Homo sapiens OX=9606 GN=EIF3G PE=1 SV=2;tr|Q6IAM0|Q6IAM0_HUMAN Eukaryotic translation initiation factor 3 subunit G OS=Homo sapiens OX=9606 GN=EIF3G PE=2 SV=1;tr|K7EL20|K7EL20_HU	-0.0129048	0.00421215	147	28.4517	28.7539	29.2142
PG1819	O75832;B1AJY5;B1AJY7;O75832-2;B1AJY6	26S proteasome non-ATPase regulatory subunit 10	PSMD10	sp|O75832|PSD10_HUMAN 26S proteasome non-ATPase regulatory subunit 10 OS=Homo sapiens OX=9606 GN=PSMD10 PE=1 SV=1;tr|B1AJY5|B1AJY5_HUMAN 26S proteasome non-ATPase regulatory subunit 10 OS=Homo sapiens OX=9606 GN=PSMD10 PE=1 SV=1;tr|B1AJY7|B1AJY7_HUMAN 26S	0.028558	0.0184197	572	0	0	0
PG1820	O75884;O75884-2	Putative hydrolase RBBP9	RBBP9	sp|O75884|RBBP9_HUMAN Serine hydrolase RBBP9 OS=Homo sapiens OX=9606 GN=RBBP9 PE=1 SV=2;sp|O75884-2|RBBP9_HUMAN Isoform 2 of Serine hydrolase RBBP9 OS=Homo sapiens OX=9606 GN=RBBP9	0.0152523	0.00611729	1366	0	27.0804	0
PG1821	O75937	DnaJ homolog subfamily C member 8	DNAJC8	sp|O75937|DNJC8_HUMAN DnaJ homolog subfamily C member 8 OS=Homo sapiens OX=9606 GN=DNAJC8 PE=1 SV=2	-0.0126826	0.000149571	89	27.8852	27.3705	27.6555
PG1822	O75940	Survival of motor neuron-related-splicing factor 30	SMNDC1	sp|O75940|SPF30_HUMAN Survival of motor neuron-related-splicing factor 30 OS=Homo sapiens OX=9606 GN=SMNDC1 PE=1 SV=1	0.0220426	0.0613964	713	0	27.0279	0
PG1823	O75947;O75947-2;F5H608;A0PJH2	ATP synthase subunit d, mitochondrial	ATP5H	sp|O75947|ATP5H_HUMAN ATP synthase subunit d, mitochondrial OS=Homo sapiens OX=9606 GN=ATP5PD PE=1 SV=3;sp|O75947-2|ATP5H_HUMAN Isoform 2 of ATP synthase subunit d, mitochondrial OS=Homo sapiens OX=9606 GN=ATP5PD;tr|F5H608|F5H608_HUMAN ATP synthase subunit	0.0743106	0.0140146	174	0	26.0283	26.8822
PG1824	O76071;B4DRZ6;B2RDJ6	Probable cytosolic iron-sulfur protein assembly protein CIAO1	CIAO1	sp|O76071|CIAO1_HUMAN Probable cytosolic iron-sulfur protein assembly protein CIAO1 OS=Homo sapiens OX=9606 GN=CIAO1 PE=1 SV=1;tr|B4DRZ6|B4DRZ6_HUMAN Probable cytosolic iron-sulfur protein assembly protein CIAO1 OS=Homo sapiens OX=9606 GN=CIAO1 PE=2 SV=1;t	0.0302342	-0.0757408	101	0	26.9713	0
PG1825	O76094;V9HWK0;Q86X80;A0PJJ5;O76094-2;Q0D2M6;Q71V07	Signal recognition particle subunit SRP72	SRP72;HEL103	sp|O76094|SRP72_HUMAN Signal recognition particle subunit SRP72 OS=Homo sapiens OX=9606 GN=SRP72 PE=1 SV=3;tr|V9HWK0|V9HWK0_HUMAN Signal recognition particle subunit SRP72 OS=Homo sapiens OX=9606 GN=HEL103 PE=2 SV=1;tr|Q86X80|Q86X80_HUMAN SRP72 protein (Fr	0.0258906	0.0239339	1233	0	27.5269	26.8758
PG1828	O94888	UBX domain-containing protein 7	UBXN7	sp|O94888|UBXN7_HUMAN UBX domain-containing protein 7 OS=Homo sapiens OX=9606 GN=UBXN7 PE=1 SV=2	-0.00396497	-0.0122674	449	0	0	25.9124
PG1829	O94906;O94906-2	Pre-mRNA-processing factor 6	PRPF6	sp|O94906|PRP6_HUMAN Pre-mRNA-processing factor 6 OS=Homo sapiens OX=9606 GN=PRPF6 PE=1 SV=1;sp|O94906-2|PRP6_HUMAN Isoform 2 of Pre-mRNA-processing factor 6 OS=Homo sapiens OX=9606 GN=PRPF6	-0.0139739	0.00249082	655	27.5159	27.8298	27.9918
PG1830	O95104;Q0P607;O95104-3;O95104-2	Splicing factor, arginine/serine-rich 15	SCAF4;SFRS15	sp|O95104|SCAF4_HUMAN SR-related and CTD-associated factor 4 OS=Homo sapiens OX=9606 GN=SCAF4 PE=1 SV=3;tr|Q0P607|Q0P607_HUMAN Splicing factor, arginine/serine-rich 15 OS=Homo sapiens OX=9606 GN=SFRS15 PE=2 SV=1;sp|O95104-3|SCAF4_HUMAN Isoform 3 of SR-rela	-0.0121934	-0.0066755	1179	28.8482	28.6498	28.4224
PG1832	O95218;O95218-2	Zinc finger Ran-binding domain-containing protein 2	ZRANB2	sp|O95218|ZRAB2_HUMAN Zinc finger Ran-binding domain-containing protein 2 OS=Homo sapiens OX=9606 GN=ZRANB2 PE=1 SV=2;sp|O95218-2|ZRAB2_HUMAN Isoform 2 of Zinc finger Ran-binding domain-containing protein 2 OS=Homo sapiens OX=9606 GN=ZRANB2	0.0563338	0.0490911	1419	0	24.1006	24.4009
PG1834	O95373;B3KQG6;B3KNG9	Importin-7	IPO7	sp|O95373|IPO7_HUMAN Importin-7 OS=Homo sapiens OX=9606 GN=IPO7 PE=1 SV=1;tr|B3KQG6|B3KQG6_HUMAN cDNA FLJ90427 fis, clone NT2RP3000481, highly similar to Importin-7 OS=Homo sapiens OX=9606 PE=2 SV=1;tr|B3KNG9|B3KNG9_HUMAN cDNA FLJ14581 fis, clone NT2RM4001	0.00553012	-0.0135118	1222	27.8971	28.494	29.1495
PG1835	O95396	Adenylyltransferase and sulfurtransferase MOCS3;Molybdopterin-synthase adenylyltransferase;Molybdopterin-synthase sulfurtransferase	MOCS3	sp|O95396|MOCS3_HUMAN Adenylyltransferase and sulfurtransferase MOCS3 OS=Homo sapiens OX=9606 GN=MOCS3 PE=1 SV=1	0.0472409	-0.0121128	127	0	0	25.9117
PG1836	O95429;O95429-2;B2RA34	BAG family molecular chaperone regulator 4	BAG4	sp|O95429|BAG4_HUMAN BAG family molecular chaperone regulator 4 OS=Homo sapiens OX=9606 GN=BAG4 PE=1 SV=1;sp|O95429-2|BAG4_HUMAN Isoform 2 of BAG family molecular chaperone regulator 4 OS=Homo sapiens OX=9606 GN=BAG4;tr|B2RA34|B2RA34_HUMAN cDNA, FLJ94678,	0.0253231	-0.0198672	1014	28.4294	27.1526	26.4408
PG1837	O95433;O95433-2;H0YJG7;G3V438	Activator of 90 kDa heat shock protein ATPase homolog 1	AHSA1	sp|O95433|AHSA1_HUMAN Activator of 90 kDa heat shock protein ATPase homolog 1 OS=Homo sapiens OX=9606 GN=AHSA1 PE=1 SV=1;sp|O95433-2|AHSA1_HUMAN Isoform 2 of Activator of 90 kDa heat shock protein ATPase homolog 1 OS=Homo sapiens OX=9606 GN=AHSA1;tr|H0YJG7	0.0354332	0.0410734	568	0	27.6774	27.5095
PG1839	O95487;O95487-3;O95487-2;B4E2E1;B4DTM6	Protein transport protein Sec24B	SEC24B	sp|O95487|SC24B_HUMAN Protein transport protein Sec24B OS=Homo sapiens OX=9606 GN=SEC24B PE=1 SV=2;sp|O95487-3|SC24B_HUMAN Isoform 3 of Protein transport protein Sec24B OS=Homo sapiens OX=9606 GN=SEC24B;sp|O95487-2|SC24B_HUMAN Isoform 2 of Protein transpor	-0.0047373	-0.0498078	669	0	0	0
PG1840	O95639;O95639-2;O95639-3;C9JEV9;B7Z7B0	Cleavage and polyadenylation specificity factor subunit 4	CPSF4	sp|O95639|CPSF4_HUMAN Cleavage and polyadenylation specificity factor subunit 4 OS=Homo sapiens OX=9606 GN=CPSF4 PE=1 SV=1;sp|O95639-2|CPSF4_HUMAN Isoform 2 of Cleavage and polyadenylation specificity factor subunit 4 OS=Homo sapiens OX=9606 GN=CPSF4;sp|O9	0.00433872	-0.0145497	1379	28.1811	28.2328	28.2764
PG1844	O95816;B3KN59;B3KM36;O95816-2	BAG family molecular chaperone regulator 2	BAG2	sp|O95816|BAG2_HUMAN BAG family molecular chaperone regulator 2 OS=Homo sapiens OX=9606 GN=BAG2 PE=1 SV=1;tr|B3KN59|B3KN59_HUMAN cDNA FLJ13673 fis, clone PLACE1011858, highly similar to BAG family molecular chaperone regulator 2 OS=Homo sapiens OX=9606 PE=	0.0332573	-0.0414434	374	27.1609	27.0182	27.2966
PG1845	O95831;O95831-3;O95831-2;A0A140VK04;E9PMA0;O95831-5	Apoptosis-inducing factor 1, mitochondrial	AIFM1	sp|O95831|AIFM1_HUMAN Apoptosis-inducing factor 1, mitochondrial OS=Homo sapiens OX=9606 GN=AIFM1 PE=1 SV=1;sp|O95831-3|AIFM1_HUMAN Isoform 3 of Apoptosis-inducing factor 1, mitochondrial OS=Homo sapiens OX=9606 GN=AIFM1;sp|O95831-2|AIFM1_HUMAN Isoform 2 o	0.0158007	-0.00139423	628	0	0	25.8876
PG1846	O95861;V9HWF9;O95861-4;O95861-3;O95861-2;B7Z9J7;A6NF51	3(2),5-bisphosphate nucleotidase 1	BPNT1;HEL20	sp|O95861|BPNT1_HUMAN 3(2),5-bisphosphate nucleotidase 1 OS=Homo sapiens OX=9606 GN=BPNT1 PE=1 SV=1;tr|V9HWF9|V9HWF9_HUMAN Epididymis luminal protein 20 OS=Homo sapiens OX=9606 GN=HEL20 PE=2 SV=1;sp|O95861-4|BPNT1_HUMAN Isoform 4 of 3(2),5-bisphospha	0.0617794	0.0203942	187	0	27.7204	27.9443
PG1847	O96019;Q6FI97;Q53FS0;O96019-2;H7C5S0	Actin-like protein 6A	ACTL6A;BAF53A	sp|O96019|ACL6A_HUMAN Actin-like protein 6A OS=Homo sapiens OX=9606 GN=ACTL6A PE=1 SV=1;tr|Q6FI97|Q6FI97_HUMAN BAF53A protein OS=Homo sapiens OX=9606 GN=BAF53A PE=2 SV=1;tr|Q53FS0|Q53FS0_HUMAN Actin-like 6A isoform 1 variant (Fragment) OS=Homo sapiens OX=9	-0.0151624	0.00178025	347	28.715	28.2063	28.5153
PG1848	P00338;P00338-3;V9HWB9;B4DJI1;P00338-4;P00338-5;P00338-2;F5GYU2;F5GXY2	L-lactate dehydrogenase A chain;L-lactate dehydrogenase	LDHA;HEL-S-133P	sp|P00338|LDHA_HUMAN L-lactate dehydrogenase A chain OS=Homo sapiens OX=9606 GN=LDHA PE=1 SV=2;sp|P00338-3|LDHA_HUMAN Isoform 3 of L-lactate dehydrogenase A chain OS=Homo sapiens OX=9606 GN=LDHA;tr|V9HWB9|V9HWB9_HUMAN L-lactate dehydrogenase OS=Homo sapien	-0.0150281	0.00545816	218	29.9268	30.7683	30.4826
PG1851	P00558;V9HWF4;P00558-2;B4E1H9;B4DHB3	Phosphoglycerate kinase 1;Phosphoglycerate kinase	PGK1;HEL-S-68p	sp|P00558|PGK1_HUMAN Phosphoglycerate kinase 1 OS=Homo sapiens OX=9606 GN=PGK1 PE=1 SV=3;tr|V9HWF4|V9HWF4_HUMAN Phosphoglycerate kinase OS=Homo sapiens OX=9606 GN=HEL-S-68p PE=2 SV=1;sp|P00558-2|PGK1_HUMAN Isoform 2 of Phosphoglycerate kinase 1 OS=Homo sap	-0.0149163	0.00377417	901	30.5836	30.8549	30.7807
PG1853	P00918;V9HW21;A0A0K0K1L1	Carbonic anhydrase 2	CA2;HEL-76	sp|P00918|CAH2_HUMAN Carbonic anhydrase 2 OS=Homo sapiens OX=9606 GN=CA2 PE=1 SV=2;tr|V9HW21|V9HW21_HUMAN Carbonic anhydrase OS=Homo sapiens OX=9606 GN=HEL-76 PE=2 SV=1;tr|A0A0K0K1L1|A0A0K0K1L1_HUMAN Carbonic anhydrase OS=Homo sapiens OX=9606 GN=HEL-S-282	-0.0147236	0.00191951	941	28.9217	28.5316	28.0912
PG1855	P02786;A8K6Q8;G3V0E5	Transferrin receptor protein 1;Transferrin receptor protein 1, serum form	TFRC	sp|P02786|TFR1_HUMAN Transferrin receptor protein 1 OS=Homo sapiens OX=9606 GN=TFRC PE=1 SV=2;tr|A8K6Q8|A8K6Q8_HUMAN Transferrin receptor protein 1 OS=Homo sapiens OX=9606 PE=2 SV=1;tr|G3V0E5|G3V0E5_HUMAN Transferrin receptor protein 1 OS=Homo sapiens OX=9	0.0126079	-0.00852517	483	26.9331	27.1237	27.2149
PG1856	P04075;V9HWN7;J3KPS3;P04075-2;H3BQN4;A0A0M4FNU3	Fructose-bisphosphate aldolase A;Fructose-bisphosphate aldolase	ALDOA;HEL-S-87p	sp|P04075|ALDOA_HUMAN Fructose-bisphosphate aldolase A OS=Homo sapiens OX=9606 GN=ALDOA PE=1 SV=2;tr|V9HWN7|V9HWN7_HUMAN Fructose-bisphosphate aldolase OS=Homo sapiens OX=9606 GN=HEL-S-87p PE=2 SV=1;tr|J3KPS3|J3KPS3_HUMAN Fructose-bisphosphate aldolase OS=	-0.0148628	0.00321068	923	31.9455	32.2233	32.4673
PG1857	P04080;Q76LA1;A0A1W2PS52	Cystatin-B	CSTB	sp|P04080|CYTB_HUMAN Cystatin-B OS=Homo sapiens OX=9606 GN=CSTB PE=1 SV=2;tr|Q76LA1|Q76LA1_HUMAN CSTB protein OS=Homo sapiens OX=9606 GN=CSTB PE=2 SV=1;tr|A0A1W2PS52|A0A1W2PS52_HUMAN Cystatin-B OS=Homo sapiens OX=9606 GN=CSTB PE=1 SV=1	0.0436248	0.0702873	1277	0	26.8579	27.4928
PG1858	P04259	Keratin, type II cytoskeletal 6B	KRT6B	sp|P04259|K2C6B_HUMAN Keratin, type II cytoskeletal 6B OS=Homo sapiens OX=9606 GN=KRT6B PE=1 SV=5	-0.0188161	0.00611051	364	0	0	0
PG1859	P04406;V9HVZ4;Q2TSD0;P04406-2;E7EUT5;Q0QET7;A4UCT1	Glyceraldehyde-3-phosphate dehydrogenase	GAPDH;HEL-S-162eP	sp|P04406|G3P_HUMAN Glyceraldehyde-3-phosphate dehydrogenase OS=Homo sapiens OX=9606 GN=GAPDH PE=1 SV=3;tr|V9HVZ4|V9HVZ4_HUMAN Glyceraldehyde-3-phosphate dehydrogenase OS=Homo sapiens OX=9606 GN=HEL-S-162eP PE=2 SV=1;tr|Q2TSD0|Q2TSD0_HUMAN Glyceraldehyde-3	-0.0161002	0.00292261	848	31.3394	31.4492	31.5307
PG1861	P04843;Q6IBR0;Q53EP4;Q96HX3;B4DL99;B7Z4L4;B4DNJ5	Dolichyl-diphosphooligosaccharide--protein glycosyltransferase subunit 1	RPN1	sp|P04843|RPN1_HUMAN Dolichyl-diphosphooligosaccharide--protein glycosyltransferase subunit 1 OS=Homo sapiens OX=9606 GN=RPN1 PE=1 SV=1;tr|Q6IBR0|Q6IBR0_HUMAN Dolichyl-diphosphooligosaccharide--protein glycosyltransferase subunit 1 OS=Homo sapiens OX=9606	-0.0132461	0.0035971	675	28.0042	28.193	28.7136
PG1863	P05023;P05023-4;B7Z3V1;P05023-3;P05023-2	Sodium/potassium-transporting ATPase subunit alpha-1	ATP1A1	sp|P05023|AT1A1_HUMAN Sodium/potassium-transporting ATPase subunit alpha-1 OS=Homo sapiens OX=9606 GN=ATP1A1 PE=1 SV=1;sp|P05023-4|AT1A1_HUMAN Isoform 4 of Sodium/potassium-transporting ATPase subunit alpha-1 OS=Homo sapiens OX=9606 GN=ATP1A1;tr|B7Z3V1|B7Z	0.0414673	0.0655924	1337	0	25.1623	26.0299
PG1865	P05114;A6NL93;Q6NSG7;Q3B790;A6NEL0;A0A024R2A3	Non-histone chromosomal protein HMG-14	HMGN1;hCG_1979072	sp|P05114|HMGN1_HUMAN Non-histone chromosomal protein HMG-14 OS=Homo sapiens OX=9606 GN=HMGN1 PE=1 SV=3;tr|A6NL93|A6NL93_HUMAN Non-histone chromosomal protein HMG-14 OS=Homo sapiens OX=9606 GN=HMGN1 PE=1 SV=1;tr|Q6NSG7|Q6NSG7_HUMAN High-mobility group nucl	-0.00658063	0.0291816	240	27.7013	26.791	26.55
PG1866	P05141;Q6NVC0	ADP/ATP translocase 2;ADP/ATP translocase 2, N-terminally processed	SLC25A5	sp|P05141|ADT2_HUMAN ADP/ATP translocase 2 OS=Homo sapiens OX=9606 GN=SLC25A5 PE=1 SV=7;tr|Q6NVC0|Q6NVC0_HUMAN SLC25A5 protein (Fragment) OS=Homo sapiens OX=9606 GN=SLC25A5 PE=2 SV=1	-0.0152748	0.00374085	821	30.8217	31.1861	31.0421
PG1867	P05198;Q53XC0;H0YJS4;G3V4T5	Eukaryotic translation initiation factor 2 subunit 1	EIF2S1	sp|P05198|IF2A_HUMAN Eukaryotic translation initiation factor 2 subunit 1 OS=Homo sapiens OX=9606 GN=EIF2S1 PE=1 SV=3;tr|Q53XC0|Q53XC0_HUMAN Eukaryotic translation initiation factor 2 subunit 1 OS=Homo sapiens OX=9606 GN=EIF2S1 PE=2 SV=1;tr|H0YJS4|H0YJS4_H	-0.0140619	0.00288387	1173	28.3577	29.0177	28.7829
PG1868	P05204	Non-histone chromosomal protein HMG-17	HMGN2	sp|P05204|HMGN2_HUMAN Non-histone chromosomal protein HMG-17 OS=Homo sapiens OX=9606 GN=HMGN2 PE=1 SV=3	-0.0179124	0.00140957	988	29.5032	28.9119	28.7139
PG1871	P06493;Q5H9N4;A0A024QZP7;A0A024QZJ8;P06493-2;I6L9I5;A0A087WZZ9;E5RIU6	Cyclin-dependent kinase 1	CDK1;DKFZp686L20222;CDC2	sp|P06493|CDK1_HUMAN Cyclin-dependent kinase 1 OS=Homo sapiens OX=9606 GN=CDK1 PE=1 SV=3;tr|Q5H9N4|Q5H9N4_HUMAN Uncharacterized protein DKFZp686L20222 OS=Homo sapiens OX=9606 GN=DKFZp686L20222 PE=3 SV=1;tr|A0A024QZP7|A0A024QZP7_HUMAN Cell division cycle 2,	-0.0150095	0.00383585	999	28.6408	28.2488	29.4195
PG1872	P06576;Q0QEN7;V9HW31;H0YH81;F8W079	ATP synthase subunit beta, mitochondrial;ATP synthase subunit beta	ATP5B;HEL-S-271	sp|P06576|ATPB_HUMAN ATP synthase subunit beta, mitochondrial OS=Homo sapiens OX=9606 GN=ATP5F1B PE=1 SV=3;tr|Q0QEN7|Q0QEN7_HUMAN ATP synthase subunit beta (Fragment) OS=Homo sapiens OX=9606 GN=ATP5B PE=2 SV=1;tr|V9HW31|V9HW31_HUMAN ATP synthase subunit be	-0.0128843	0.00565661	1006	31.0062	31.7222	32.0647
PG1874	P06730;P06730-2;D6RBW1;Q32Q75;X5D7E3;P06730-3;B7Z2T1	Eukaryotic translation initiation factor 4E	EIF4E	sp|P06730|IF4E_HUMAN Eukaryotic translation initiation factor 4E OS=Homo sapiens OX=9606 GN=EIF4E PE=1 SV=2;sp|P06730-2|IF4E_HUMAN Isoform 2 of Eukaryotic translation initiation factor 4E OS=Homo sapiens OX=9606 GN=EIF4E;tr|D6RBW1|D6RBW1_HUMAN Eukaryotic t	0.0142335	-0.00666554	480	26.9842	27.177	27.9227
PG1875	P07305;P07305-2	Histone H1.0;Histone H1.0, N-terminally processed	H1F0	sp|P07305|H10_HUMAN Histone H1.0 OS=Homo sapiens OX=9606 GN=H1-0 PE=1 SV=3;sp|P07305-2|H10_HUMAN Isoform 2 of Histone H1.0 OS=Homo sapiens OX=9606 GN=H1-0	0.0294381	-0.059174	149	0	0	27.0358
PG1876	P07737;K7EJ44	Profilin-1	PFN1	sp|P07737|PROF1_HUMAN Profilin-1 OS=Homo sapiens OX=9606 GN=PFN1 PE=1 SV=2;tr|K7EJ44|K7EJ44_HUMAN Profilin OS=Homo sapiens OX=9606 GN=PFN1 PE=1 SV=1	-0.0155338	0.00268654	902	30.7964	30.2008	30.6363
PG1877	P07814;V9GYZ6;Q3KQZ8;B4DKX5	Bifunctional glutamate/proline--tRNA ligase;Glutamate--tRNA ligase;Proline--tRNA ligase	EPRS	sp|P07814|SYEP_HUMAN Bifunctional glutamate/proline--tRNA ligase OS=Homo sapiens OX=9606 GN=EPRS1 PE=1 SV=5;tr|V9GYZ6|V9GYZ6_HUMAN Glutamyl-tRNA synthetase (Fragment) OS=Homo sapiens OX=9606 GN=EPRS1 PE=1 SV=1;tr|Q3KQZ8|Q3KQZ8_HUMAN Glutamyl-tRNA synthetas	-0.0137889	0.00309343	267	28.4037	28.684	28.8714
PG1880	P08579;B5BTZ8;Q86YK2	U2 small nuclear ribonucleoprotein B	SNRPB2	sp|P08579|RU2B_HUMAN U2 small nuclear ribonucleoprotein B OS=Homo sapiens OX=9606 GN=SNRPB2 PE=1 SV=1;tr|B5BTZ8|B5BTZ8_HUMAN Small nuclear ribonucleoprotein polypeptide B OS=Homo sapiens OX=9606 GN=SNRPB2 PE=2 SV=1;tr|Q86YK2|Q86YK2_HUMAN Similar to sma	-0.015332	0.00145388	749	29.9224	29.7957	29.5504
PG1881	P08670;V9HWE1;Q53HU8;B0YJC4;B3KRK8;B0YJC5	Vimentin	VIM;HEL113	sp|P08670|VIME_HUMAN Vimentin OS=Homo sapiens OX=9606 GN=VIM PE=1 SV=4;tr|V9HWE1|V9HWE1_HUMAN Vimentin OS=Homo sapiens OX=9606 GN=HEL113 PE=2 SV=1;tr|Q53HU8|Q53HU8_HUMAN Vimentin (Fragment) OS=Homo sapiens OX=9606 PE=2 SV=1;tr|B0YJC4|B0YJC4_HUMAN Vimentin	-0.0133153	0.00557667	750	29.6075	29.2591	30.3883
PG1882	P08758;V9HWE0;E9PHT9;D6RBE9;D6RBL5	Annexin A5;Annexin	ANXA5;HEL-S-7	sp|P08758|ANXA5_HUMAN Annexin A5 OS=Homo sapiens OX=9606 GN=ANXA5 PE=1 SV=2;tr|V9HWE0|V9HWE0_HUMAN Annexin OS=Homo sapiens OX=9606 GN=HEL-S-7 PE=2 SV=1;tr|E9PHT9|E9PHT9_HUMAN Annexin OS=Homo sapiens OX=9606 GN=ANXA5 PE=1 SV=1;tr|D6RBE9|D6RBE9_HUMAN Annexin	-0.00467979	-0.0240086	188	0	0	26.876
PG1883	P09211;V9HWE9;A8MX94	Glutathione S-transferase P	GSTP1;HEL-S-22	sp|P09211|GSTP1_HUMAN Glutathione S-transferase P OS=Homo sapiens OX=9606 GN=GSTP1 PE=1 SV=2;tr|V9HWE9|V9HWE9_HUMAN GST class-pi OS=Homo sapiens OX=9606 GN=HEL-S-22 PE=2 SV=1;tr|A8MX94|A8MX94_HUMAN GST class-pi OS=Homo sapiens OX=9606 GN=GSTP1 PE=1 SV=1	-0.0137084	0.00348776	797	30.5377	30.2653	31.0952
PG1884	P09661;Q53G61;Q53G21;H0YKK0;Q6NVW9	U2 small nuclear ribonucleoprotein A	SNRPA1	sp|P09661|RU2A_HUMAN U2 small nuclear ribonucleoprotein A OS=Homo sapiens OX=9606 GN=SNRPA1 PE=1 SV=2;tr|Q53G61|Q53G61_HUMAN Small nuclear ribonucleoprotein polypeptide A variant (Fragment) OS=Homo sapiens OX=9606 PE=2 SV=1;tr|Q53G21|Q53G21_HUMAN Small n	-0.0148519	0.00156116	816	31.5396	31.5756	31.6522
PG1885	P09936;V9HW74;B2RD14;D6R956;D6RE83;A6NLJ7;D6R974	Ubiquitin carboxyl-terminal hydrolase isozyme L1;Ubiquitin carboxyl-terminal hydrolase	UCHL1;HEL-117	sp|P09936|UCHL1_HUMAN Ubiquitin carboxyl-terminal hydrolase isozyme L1 OS=Homo sapiens OX=9606 GN=UCHL1 PE=1 SV=2;tr|V9HW74|V9HW74_HUMAN Ubiquitin carboxyl-terminal hydrolase OS=Homo sapiens OX=9606 GN=HEL-117 PE=2 SV=1;tr|B2RD14|B2RD14_HUMAN Ubiquitin car	-0.0151311	0.00486912	152	29.1253	29.6498	29.8744
PG1886	Q71UI9;P0C0S5;C9J0D1;A0A494C189;Q71UI9-4;Q71UI9-2;Q71UI9-3	Histone H2A.V;Histone H2A.Z;Histone H2A	H2AFV;H2AFZ	sp|Q71UI9|H2AV_HUMAN Histone H2A.V OS=Homo sapiens OX=9606 GN=H2AZ2 PE=1 SV=3;sp|P0C0S5|H2AZ_HUMAN Histone H2A.Z OS=Homo sapiens OX=9606 GN=H2AZ1 PE=1 SV=2;tr|C9J0D1|C9J0D1_HUMAN Histone H2A OS=Homo sapiens OX=9606 GN=H2AZ2 PE=1 SV=1;tr|A0A494C189|A0A494C1	-0.0155504	0.00202195	869	28.9166	29.6067	29.0289
PG1888	Q01081;P0DN76;B5BU08;Q01081-2;Q7Z780;Q01081-4	Splicing factor U2AF 35 kDa subunit	U2AF1	sp|Q01081|U2AF1_HUMAN Splicing factor U2AF 35 kDa subunit OS=Homo sapiens OX=9606 GN=U2AF1 PE=1 SV=3;sp|P0DN76|U2AF5_HUMAN Splicing factor U2AF 35 kDa subunit-like protein OS=Homo sapiens OX=9606 GN=U2AF1L5 PE=1 SV=1;tr|B5BU08|B5BU08_HUMAN U2 small nuclear	-0.0147593	0.000411214	881	35.0995	34.6473	34.1898
PG1889	P0DPB6;A0A0R4J2F3			sp|P0DPB6|RPAC2_HUMAN DNA-directed RNA polymerases I and III subunit RPAC2 OS=Homo sapiens OX=9606 GN=POLR1D PE=1 SV=1;tr|A0A0R4J2F3|A0A0R4J2F3_HUMAN DNA-directed RNA polymerase I subunit D OS=Homo sapiens OX=9606 GN=POLR1D PE=1 SV=1	-0.0239634	-0.019293	543	0	0	0
PG1891	P11021;V9HWB4	78 kDa glucose-regulated protein	HSPA5;HEL-S-89n	sp|P11021|BIP_HUMAN Endoplasmic reticulum chaperone BiP OS=Homo sapiens OX=9606 GN=HSPA5 PE=1 SV=2;tr|V9HWB4|V9HWB4_HUMAN 78 kDa glucose-regulated protein OS=Homo sapiens OX=9606 GN=HEL-S-89n PE=2 SV=1	-0.0130924	0.00563806	1153	29.9077	30.663	31.161
PG1892	P11142;V9HW22;E9PKE3;Q53GZ6;Q96IS6;B3KTV0;E9PNE6;P11142-2;Q53HF2;B4E1Q1	Heat shock cognate 71 kDa protein	HSPA8;HEL-S-72p	sp|P11142|HSP7C_HUMAN Heat shock cognate 71 kDa protein OS=Homo sapiens OX=9606 GN=HSPA8 PE=1 SV=1;tr|V9HW22|V9HW22_HUMAN Epididymis luminal protein 33 OS=Homo sapiens OX=9606 GN=HEL-S-72p PE=2 SV=1;tr|E9PKE3|E9PKE3_HUMAN Heat shock cognate 71 kDa protein	-0.0139507	0.00350902	946	32.4019	32.3934	33.0021
PG1894	P11388;P11388-2;P11388-3;P11388-4;A0A4D6UXC9	DNA topoisomerase 2-alpha	TOP2A	sp|P11388|TOP2A_HUMAN DNA topoisomerase 2-alpha OS=Homo sapiens OX=9606 GN=TOP2A PE=1 SV=3;sp|P11388-2|TOP2A_HUMAN Isoform 2 of DNA topoisomerase 2-alpha OS=Homo sapiens OX=9606 GN=TOP2A;sp|P11388-3|TOP2A_HUMAN Isoform 3 of DNA topoisomerase 2-alpha OS=Hom	-0.0159398	0.00231441	282	27.7561	27.8566	27.6121
PG1896	P12004;Q6FHF5;Q6FI35	Proliferating cell nuclear antigen	PCNA	sp|P12004|PCNA_HUMAN Proliferating cell nuclear antigen OS=Homo sapiens OX=9606 GN=PCNA PE=1 SV=1;tr|Q6FHF5|Q6FHF5_HUMAN Proliferating cell nuclear antigen (Fragment) OS=Homo sapiens OX=9606 GN=PCNA PE=2 SV=1;tr|Q6FI35|Q6FI35_HUMAN Proliferating cell nucle	0.0443577	-0.0273054	124	0	25.8934	0
PG1897	P12081;P12081-4;P12081-2;P12081-3;B4DDD8;Q52NV4;B3KWE1;B4E1C5;B4DEA2;E7ETE2	Histidine--tRNA ligase, cytoplasmic	HARS;HRS	sp|P12081|HARS1_HUMAN Histidine--tRNA ligase, cytoplasmic OS=Homo sapiens OX=9606 GN=HARS1 PE=1 SV=2;sp|P12081-4|HARS1_HUMAN Isoform 4 of Histidine--tRNA ligase, cytoplasmic OS=Homo sapiens OX=9606 GN=HARS1;sp|P12081-2|HARS1_HUMAN Isoform 2 of Histidine--t	0.00582305	-0.00901933	1447.5	26.2908	26.2992	26.6341
PG1898	P12236;Q6I9V5;Q59EI9	ADP/ATP translocase 3;ADP/ATP translocase 3, N-terminally processed	SLC25A6	sp|P12236|ADT3_HUMAN ADP/ATP translocase 3 OS=Homo sapiens OX=9606 GN=SLC25A6 PE=1 SV=4;tr|Q6I9V5|Q6I9V5_HUMAN Epididymis secretory sperm binding protein OS=Homo sapiens OX=9606 GN=SLC25A6 PE=2 SV=1;tr|Q59EI9|Q59EI9_HUMAN ADP,ATP carrier protein, liver iso	-0.0142406	0.00340047	697	31.1118	32.088	31.5614
PG1899	P12270;P12270-2;Q58F23;Q504U6	Nucleoprotein TPR	TPR	sp|P12270|TPR_HUMAN Nucleoprotein TPR OS=Homo sapiens OX=9606 GN=TPR PE=1 SV=3;sp|P12270-2|TPR_HUMAN Isoform 2 of Nucleoprotein TPR OS=Homo sapiens OX=9606 GN=TPR;tr|Q58F23|Q58F23_HUMAN TPR protein (Fragment) OS=Homo sapiens OX=9606 GN=TPR PE=2 SV=1;tr|Q50	-0.0139236	0.0128849	134	26.4533	25.3515	26.5132
PG1900	P12277;V9HWH2;V9HW77;A0A0S2Z471;B4DP56;G3V4N7	Creatine kinase B-type	CKB;HEL-S-29;HEL-211	sp|P12277|KCRB_HUMAN Creatine kinase B-type OS=Homo sapiens OX=9606 GN=CKB PE=1 SV=1;tr|V9HWH2|V9HWH2_HUMAN Creatine kinase OS=Homo sapiens OX=9606 GN=HEL-S-29 PE=2 SV=1;tr|V9HW77|V9HW77_HUMAN Creatine kinase OS=Homo sapiens OX=9606 GN=HEL-211 PE=2 SV=1;tr	-0.0144494	0.0038086	1062	30.5367	30.5669	31.2365
PG1901	P13010;Q53T09	X-ray repair cross-complementing protein 5	XRCC5	sp|P13010|XRCC5_HUMAN X-ray repair cross-complementing protein 5 OS=Homo sapiens OX=9606 GN=XRCC5 PE=1 SV=3;tr|Q53T09|Q53T09_HUMAN Uncharacterized protein XRCC5 (Fragment) OS=Homo sapiens OX=9606 GN=XRCC5 PE=3 SV=1	-0.0150282	0.00227119	793	31.1988	31.131	30.9942
PG1902	P14324;P14324-2;B3KMW3;A0A087X1D8;A0A087WVN4;Q14329	Farnesyl pyrophosphate synthase	FDPS	sp|P14324|FPPS_HUMAN Farnesyl pyrophosphate synthase OS=Homo sapiens OX=9606 GN=FDPS PE=1 SV=4;sp|P14324-2|FPPS_HUMAN Isoform 2 of Farnesyl pyrophosphate synthase OS=Homo sapiens OX=9606 GN=FDPS;tr|B3KMW3|B3KMW3_HUMAN cDNA FLJ12779 fis, clone NT2RP2001748,	0.036293	-0.0408559	324	28.1416	28.8982	28.591
PG1903	P14550;V9HWI0;V9GYG2;V9GYP9;Q5T621	Alcohol dehydrogenase [NADP(+)]	AKR1A1;HEL-S-165mP	sp|P14550|AK1A1_HUMAN Aldo-keto reductase family 1 member A1 OS=Homo sapiens OX=9606 GN=AKR1A1 PE=1 SV=3;tr|V9HWI0|V9HWI0_HUMAN Epididymis secretory protein Li 6 OS=Homo sapiens OX=9606 GN=HEL-S-165mP PE=2 SV=1;tr|V9GYG2|V9GYG2_HUMAN Aldo-keto reductase fa	0.0104469	0.0341488	198	0	0	27.4613
PG1904	P14618;V9HWB8;P14618-3;B4DNK4;Q8WUW7	Pyruvate kinase PKM;Pyruvate kinase	PKM;HEL-S-30;PKM2	sp|P14618|KPYM_HUMAN Pyruvate kinase PKM OS=Homo sapiens OX=9606 GN=PKM PE=1 SV=4;tr|V9HWB8|V9HWB8_HUMAN Pyruvate kinase OS=Homo sapiens OX=9606 GN=HEL-S-30 PE=2 SV=1;sp|P14618-3|KPYM_HUMAN Isoform 3 of Pyruvate kinase PKM OS=Homo sapiens OX=9606 GN=PKM;tr	-0.0144839	0.00298535	1016	30.2247	30.4946	30.549
PG1905	P14625;Q5CAQ5;V9HWP2;B4DU71;Q59FC6;B4DHT9	Endoplasmin	HSP90B1;TRA1;HEL-S-125m	sp|P14625|ENPL_HUMAN Endoplasmin OS=Homo sapiens OX=9606 GN=HSP90B1 PE=1 SV=1;tr|Q5CAQ5|Q5CAQ5_HUMAN Epididymis secretory sperm binding protein OS=Homo sapiens OX=9606 GN=TRA1 PE=2 SV=1;tr|V9HWP2|V9HWP2_HUMAN Epididymis luminal protein 35 OS=Homo sapiens O	0.056901	0.0257356	565	0	28.5436	28.7907
PG1906	P15170-3;P15170-2;P15170;H3BR35;Q7KZX8;B2RCT6;A8K2W7	Eukaryotic peptide chain release factor GTP-binding subunit ERF3A	GSPT1	sp|P15170-3|ERF3A_HUMAN Isoform 3 of Eukaryotic peptide chain release factor GTP-binding subunit ERF3A OS=Homo sapiens OX=9606 GN=GSPT1;sp|P15170-2|ERF3A_HUMAN Isoform 2 of Eukaryotic peptide chain release factor GTP-binding subunit ERF3A OS=Homo sapiens O	0.0238135	-0.0527793	631	0	27.2349	27.6395
PG1907	P15880;Q8N5L9;Q6IPX5;Q3KQT6;Q8J014;H0YEN5;E9PMM9;I3L404;E9PQD7;E9PM36;E9PPT0;Q8NI61	40S ribosomal protein S2	RPS2;rps2;OK/KNS-cl.7	sp|P15880|RS2_HUMAN 40S ribosomal protein S2 OS=Homo sapiens OX=9606 GN=RPS2 PE=1 SV=2;tr|Q8N5L9|Q8N5L9_HUMAN 40S ribosomal protein S2 OS=Homo sapiens OX=9606 GN=RPS2 PE=2 SV=1;tr|Q6IPX5|Q6IPX5_HUMAN 40S ribosomal protein S2 OS=Homo sapiens OX=9606 GN=RPS2	-0.0159108	0.00306757	857	31.7039	31.8357	31.1214
PG1908	P15924;Q4LE79;P15924-2;P15924-3;B4E2A0	Desmoplakin	DSP;DSP variant protein	sp|P15924|DESP_HUMAN Desmoplakin OS=Homo sapiens OX=9606 GN=DSP PE=1 SV=3;tr|Q4LE79|Q4LE79_HUMAN DSP variant protein (Fragment) OS=Homo sapiens OX=9606 GN=DSP variant protein PE=2 SV=1;sp|P15924-2|DESP_HUMAN Isoform DPII of Desmoplakin OS=Homo sapiens OX=9	0.00354902	0.00330702	1295	27.2654	24.541	26.1466
PG1911	P16403	Histone H1.2	HIST1H1C	sp|P16403|H12_HUMAN Histone H1.2 OS=Homo sapiens OX=9606 GN=H1-2 PE=1 SV=2	-0.0159093	0.000616395	990	31.9793	31.9136	31.0453
PG1912	P17844;B5BUE6;J3KTA4;P17844-2;B4DN41;B4DNG2;Q7Z2V5;Q59E92	Probable ATP-dependent RNA helicase DDX5	DDX5;DKFZp686J01190	sp|P17844|DDX5_HUMAN Probable ATP-dependent RNA helicase DDX5 OS=Homo sapiens OX=9606 GN=DDX5 PE=1 SV=1;tr|B5BUE6|B5BUE6_HUMAN DEAD box protein 5 (Fragment) OS=Homo sapiens OX=9606 GN=DDX5 PE=2 SV=1;tr|J3KTA4|J3KTA4_HUMAN DEAD box protein 5 OS=Homo sapiens	-0.0155103	0.00243781	854	34.7717	34.4752	34.3867
PG1913	P17858;P17858-2;Q9BSP4;Q7L2M7	ATP-dependent 6-phosphofructokinase, liver type	PFKL	sp|P17858|PFKAL_HUMAN ATP-dependent 6-phosphofructokinase, liver type OS=Homo sapiens OX=9606 GN=PFKL PE=1 SV=6;sp|P17858-2|PFKAL_HUMAN Isoform 2 of ATP-dependent 6-phosphofructokinase, liver type OS=Homo sapiens OX=9606 GN=PFKL;tr|Q9BSP4|Q9BSP4_HUMAN PFKL	0.0198936	-0.0455064	856	27.6026	27.5665	27.2908
PG1914	P17987;E7ERF2;E7EQR6;F5H282	T-complex protein 1 subunit alpha	TCP1	sp|P17987|TCPA_HUMAN T-complex protein 1 subunit alpha OS=Homo sapiens OX=9606 GN=TCP1 PE=1 SV=1;tr|E7ERF2|E7ERF2_HUMAN CCT-alpha OS=Homo sapiens OX=9606 GN=TCP1 PE=1 SV=1;tr|E7EQR6|E7EQR6_HUMAN T-complex protein 1 subunit alpha OS=Homo sapiens OX=9606 GN=	-0.013926	0.00439699	893	29.6043	29.4082	30.3512
PG1915	P18077;C9K025;F8WBS5;F8WB72	60S ribosomal protein L35a	RPL35A	sp|P18077|RL35A_HUMAN 60S ribosomal protein L35a OS=Homo sapiens OX=9606 GN=RPL35A PE=1 SV=2;tr|C9K025|C9K025_HUMAN 60S ribosomal protein L35a (Fragment) OS=Homo sapiens OX=9606 GN=RPL35A PE=1 SV=1;tr|F8WBS5|F8WBS5_HUMAN 60S ribosomal protein L35a OS=Homo	-0.0159631	0.00212559	1375	31.0164	31.2335	30.1145
PG1916	P18085;C9JPM4;C9JAK5	ADP-ribosylation factor 4	ARF4	sp|P18085|ARF4_HUMAN ADP-ribosylation factor 4 OS=Homo sapiens OX=9606 GN=ARF4 PE=1 SV=3;tr|C9JPM4|C9JPM4_HUMAN ADP-ribosylation factor 4 (Fragment) OS=Homo sapiens OX=9606 GN=ARF4 PE=1 SV=1;tr|C9JAK5|C9JAK5_HUMAN ADP-ribosylation factor 4 OS=Homo sapiens	-0.0101001	-0.00851395	1396	0	26.7325	0
PG1917	P18124;A0A024R814;A8MUD9;O95036	60S ribosomal protein L7	RPL7;WUGSC:H_RG054D04.1	sp|P18124|RL7_HUMAN 60S ribosomal protein L7 OS=Homo sapiens OX=9606 GN=RPL7 PE=1 SV=1;tr|A0A024R814|A0A024R814_HUMAN Ribosomal protein L7, isoform CRA_a OS=Homo sapiens OX=9606 GN=RPL7 PE=3 SV=1;tr|A8MUD9|A8MUD9_HUMAN 60S ribosomal protein L7 OS=Homo sapi	-0.0151007	0.0028644	997	31.5703	32.2887	31.4904
PG1918	P18583-5;P18583;P18583-7;P18583-9;P18583-4;P18583-10;P18583-2;P18583-3;H7C1M2;P18583-6	Protein SON	SON	sp|P18583-5|SON_HUMAN Isoform D of Protein SON OS=Homo sapiens OX=9606 GN=SON;sp|P18583|SON_HUMAN Protein SON OS=Homo sapiens OX=9606 GN=SON PE=1 SV=4;sp|P18583-7|SON_HUMAN Isoform G of Protein SON OS=Homo sapiens OX=9606 GN=SON;sp|P18583-9|SON_HUMAN Isofo	-0.013837	0.00108033	755	27.7949	28.3594	28.558
PG1919	P18669;Q6P6D7;Q6FHU2;Q53G35;Q6FHK8;Q0D2Q6;B4DMJ7;B4DKL5	Phosphoglycerate mutase 1;Phosphoglycerate mutase	PGAM1;hCG_2015269	sp|P18669|PGAM1_HUMAN Phosphoglycerate mutase 1 OS=Homo sapiens OX=9606 GN=PGAM1 PE=1 SV=2;tr|Q6P6D7|Q6P6D7_HUMAN Phosphoglycerate mutase OS=Homo sapiens OX=9606 GN=PGAM1 PE=2 SV=1;tr|Q6FHU2|Q6FHU2_HUMAN Phosphoglycerate mutase (Fragment) OS=Homo sapiens O	0.0548023	-0.0201778	626	0	28.2399	27.8433
PG1921	P19338;B3KTP9;B3KM80;Q6ZS99;Q9BQ02;H7BY16	Nucleolin	NCL	sp|P19338|NUCL_HUMAN Nucleolin OS=Homo sapiens OX=9606 GN=NCL PE=1 SV=3;tr|B3KTP9|B3KTP9_HUMAN Nucleolin OS=Homo sapiens OX=9606 PE=2 SV=1;tr|B3KM80|B3KM80_HUMAN Nucleolin OS=Homo sapiens OX=9606 GN=NCL PE=2 SV=1;tr|Q6ZS99|Q6ZS99_HUMAN Nucleolin OS=Homo sa	-0.016457	-0.000187293	786	31.9533	31.3912	31.1239
PG1922	P19387;Q6FGR6;B7Z6D1;B7Z377;H3BRR2	DNA-directed RNA polymerase II subunit RPB3	POLR2C	sp|P19387|RPB3_HUMAN DNA-directed RNA polymerase II subunit RPB3 OS=Homo sapiens OX=9606 GN=POLR2C PE=1 SV=2;tr|Q6FGR6|Q6FGR6_HUMAN HCG2025883, isoform CRA_b OS=Homo sapiens OX=9606 GN=POLR2C PE=2 SV=1;tr|B7Z6D1|B7Z6D1_HUMAN cDNA FLJ57430, highly similar t	0.0262766	-0.0128046	1204	27.034	26.2084	27.628
PG1923	P19623	Spermidine synthase	SRM	sp|P19623|SPEE_HUMAN Spermidine synthase OS=Homo sapiens OX=9606 GN=SRM PE=1 SV=1	0.0266356	0.0231548	1150	0	27.7306	28.1938
PG1924	P20290;P20290-2	Transcription factor BTF3	BTF3	sp|P20290|BTF3_HUMAN Transcription factor BTF3 OS=Homo sapiens OX=9606 GN=BTF3 PE=1 SV=1;sp|P20290-2|BTF3_HUMAN Isoform 2 of Transcription factor BTF3 OS=Homo sapiens OX=9606 GN=BTF3	0.00663477	-0.0169244	1191	31.0278	30.2038	30.98
PG1925	P20700;E9PBF6;Q6DC98;A0A0D9SFE5;B4DZT3	Lamin-B1	LMNB1	sp|P20700|LMNB1_HUMAN Lamin-B1 OS=Homo sapiens OX=9606 GN=LMNB1 PE=1 SV=2;tr|E9PBF6|E9PBF6_HUMAN Lamin-B1 OS=Homo sapiens OX=9606 GN=LMNB1 PE=1 SV=1;tr|Q6DC98|Q6DC98_HUMAN LMNB1 protein (Fragment) OS=Homo sapiens OX=9606 GN=LMNB1 PE=2 SV=1;tr|A0A0D9SFE5|A0	-0.0128856	0.00207871	861	28.1404	28.4568	28.1407
PG1926	P20719;Q6FG31	Homeobox protein Hox-A5	HOXA5	sp|P20719|HXA5_HUMAN Homeobox protein Hox-A5 OS=Homo sapiens OX=9606 GN=HOXA5 PE=1 SV=2;tr|Q6FG31|Q6FG31_HUMAN HOXA5 protein (Fragment) OS=Homo sapiens OX=9606 GN=HOXA5 PE=2 SV=1	-0.00633674	-0.0015034	1384	0	0	24.8191
PG1927	P21333;P21333-2;Q60FE5;Q60FE6;A0A087WWY3;A6NDY9;Q8TES4	Filamin-A	FLNA;FLJ00119	sp|P21333|FLNA_HUMAN Filamin-A OS=Homo sapiens OX=9606 GN=FLNA PE=1 SV=4;sp|P21333-2|FLNA_HUMAN Isoform 2 of Filamin-A OS=Homo sapiens OX=9606 GN=FLNA;tr|Q60FE5|Q60FE5_HUMAN Filamin-A OS=Homo sapiens OX=9606 GN=FLNA PE=1 SV=1;tr|Q60FE6|Q60FE6_HUMAN Filamin	-0.0152055	0.00360686	792	29.3362	29.626	29.3428
PG1929	P22102;Q3B7A7;Q59HH3	Trifunctional purine biosynthetic protein adenosine-3;Phosphoribosylamine--glycine ligase;Phosphoribosylformylglycinamidine cyclo-ligase;Phosphoribosylglycinamide formyltransferase	GART	sp|P22102|PUR2_HUMAN Trifunctional purine biosynthetic protein adenosine-3 OS=Homo sapiens OX=9606 GN=GART PE=1 SV=1;tr|Q3B7A7|Q3B7A7_HUMAN Trifunctional purine biosynthetic protein adenosine-3 OS=Homo sapiens OX=9606 GN=GART PE=2 SV=1;tr|Q59HH3|Q59HH3_HUM	-0.0129529	0.00181652	1097	29.2379	29.5628	29.8747
PG1930	P22392-2;Q32Q12;J3KPD9;P22392;Q6FHN3;O60361	Nucleoside diphosphate kinase B;Nucleoside diphosphate kinase;Putative nucleoside diphosphate kinase	NME2;NME1-NME2;NME2P1	sp|P22392-2|NDKB_HUMAN Isoform 3 of Nucleoside diphosphate kinase B OS=Homo sapiens OX=9606 GN=NME2;tr|Q32Q12|Q32Q12_HUMAN Nucleoside diphosphate kinase OS=Homo sapiens OX=9606 GN=NME1-NME2 PE=1 SV=1;tr|J3KPD9|J3KPD9_HUMAN NME1-NME2 readthrough OS=Homo sap	-0.0145582	0.0048933	1071	29.1134	30.0196	29.4621
[truncated: 485 more rows]

## Sheet: Sheet1
feature_id	Gene names	Gene-List_forFUNTIONAL
PG 0	MT-CO2;COX2;COII;cox2	MT-CO2	COX2	COII	cox2
PG 1	MAGOHB;FLJ10292;MAGOH	MAGOHB	FLJ10292	MAGOH
PG 2	RBM8A;RBM8	RBM8A	RBM8
PG 3	EIF3C;EIF3CL	EIF3C	EIF3CL
PG 5	RBM3	RBM3
PG 7	SPECC1	SPECC1
PG 9	SDHA	SDHA
PG 10	FLOT2;hCG_1998851	FLOT2	hCG_1998851
PG 11	ALDOC	ALDOC
PG 15	RPL18	RPL18
PG 16	SNRNP70;SNRP70	SNRNP70	SNRP70
PG 18	HK1	HK1
[truncated: 1,455 more rows]
